# Supplementary material for: Insights into the Cultured Bacterial Fraction of Corals
Source: mSystems. 2021 Jun 22;6(3):e01249-20. doi: 10.1128/mSystems.01249-20 (PMC8269258; doi:10.1128/mSystems.01249-20)
Supplement: TABLE S1 [file msystems.01249-20-st001.xlsx]

## Sheet: Sheet1
Supplementary Table 1. Includes the meta-data for the coral-associated bacteria isolated and/or discussed as part of this study, including GenBank Accession Numbers, isolation source, media, and 16S sequence for example. References and link to the original paper where some of these isolates were originally described has also been included where relevant.
Isolate Identifier	Accession numer	Reference paper (if available) or research group	Link to reference paper (if available)	Isolation Source i.e. coral sp.ecies	Sampling depth	Temperature at the sampling site/aquarium	Sampling site (name or/and coordinates)	Petri dish incubation temperature	Media cultured on	Phylum	Class	Order	Family	Genus	Species	Similarity to closest sequence	Full length sequence	Primers for sequnece
Fun-101	DQ107399	Lampert et al, 2006	https://doi.org/10.1111/j.1574-6941.2008.00458.x	Fungia scutaria	N/A	25	Gulf of Eilat, northern Red Sea	25	Marine agar	Actinobacteria	Actinobacteria	Micrococcales	Micrococcaceae	Kocuria	sp.	99	GCGGCGTGCTTAACATGCAAGTCNAACGCTGAAGCTTGGTGCTTGCACTGGGTGGATGAGTGGCGAACGGGTGAGTAATACGTGAGTAACCTGCCCTTGACTCTGGGATAAGCCTGGGAAACTGGGTCTAATACTGGATATGACCTCCTGTCGCATGGTGGGGGGTGGAAAGGGTTTGTACTGGTTGTGGATGGGCTCACGGCCTATCAGCTTGTTGGTGGGGTAATGGCCTACCAAGGCGACGACGGGTAGCCGGCCTGAGAGGGTGACCGGCCACACTGGGACTGAGACACGGCCCAGACTCCTACGGGAGGCAGCAGTGGGGAATATTGCACAATGGGCGCAAGCCTGATGCAGCGACGCCGCGTGAGGGATGACGGCCTTCGGGTTGTAAACCTC…	8-27f 1492r
Fun-102	DQ107400	Lampert et al, 2006	https://doi.org/10.1111/j.1574-6941.2008.00458.x	Fungia scutaria	N/A	25	Gulf of Eilat, northern Red Sea	25	Marine agar	Actinobacteria	Actinobacteria	Micrococcales	Micrococcaceae	Kocuria	sp.	99	GCGGCGTGCNTAAACCTGCAAGTCCAACGCTGAAGCTTGGTGCTTGCACTGGGTGGATGAGTGGCGAACGGGTGAGTAATACGTGAGTAACCTGCCCTTGACTCTGGGATAAGCCTGGGAAACTGGGTCTAATACTGGATATGACCTCCTGTCGCATGGTGGGGGGTGGAAAGGGTTTGTACTGGTTGTGGATGGGCTCACGGCCTATCAGCTTGTTGGTGGGGTAATGGCCTACCAAGGCGACGACGGGTAGCCGGCCTGAGAGGGTGACCGGCCACACTGGGACTGAGACACGGCCCAGACTCCTACGGGAGGCAGCAGTGGGGAATATTGCACAATGGGCGCAAGCCTGATGCAGCGACGCCGCGTGAGGGATGACGGCCTTCGGGTTGTAAACCT…	8-27f 1492r
Fun-105	DQ107401	Lampert et al, 2006	https://doi.org/10.1111/j.1574-6941.2008.00458.x	Fungia scutaria	N/A	25	Gulf of Eilat, northern Red Sea	25	Marine agar	Actinobacteria	Actinobacteria	Micrococcales	Dermatophilaceae	Dermatophilus	sp.	98	AACGATGATGCCCAGCTTGCTGGGTGGATTAGTGGCGAACGGGTGAGTAACACGTGAGTAACCTGCCCTTCACTCTGGGATAAGCCTGGGAAACTGGGTCTAATACTGGATATTCTCATCATCTCGCATGGGGTGGTGTGGAAAGTTTTTCGGTGGAAGGATGGACTCGCGGCCTATCAGCTTGTTGGTGAGGTAGTGGCTCACCAAGGCGACGACGGGTAGCCGGCCTGAGAGGGTGATCGGCCACACTGGGACTGAGACACGGCCCANACTCCTACGGGGAGGCAGCAGTGGGGAATATTGCACAATGGGCGAAAGCCTGATGCAGCGACGCCNCGTGAGGGATGAAGGCCTTCGGGTTGTAAACCTCTTTCGCCAGGGAAGAAGCGAGAGTGACGG…	8-27f 1492r
Fun-109	DQ107402	Lampert et al, 2006	https://doi.org/10.1111/j.1574-6941.2008.00458.x	Fungia scutaria	N/A	25	Gulf of Eilat, northern Red Sea	25	Marine agar	Actinobacteria	Actinobacteria	Micrococcales	Micrococcaceae	Micrococcus	sp.	99	GCGGCGGCTTAAACATGCAAGTCGCAACGATGAAGCCCAGCTTGCTGGGTGGATTAGTGGCGAACGGGTGAGTAACACGTGAGTAACCTGCCCTTAACTCTGGGATAAGCCTGGGAAACTGGGTCTAATACCGGATAGGAGCGTCCACCGCATGGTGGGTGTTGGAAAGATTTATCGGTTTTGGATGGACTCGCGGCCTATCAGCTTGTTGGTGAGGTAATGGCTCACCAAGGCGACGACGGGTAGCCGGCCTGAGAGGGTGACCGGCCACACTGGGACTGAGACACGGCCCAGACTCCTACGGGAGGCAGCAGTGGGGAATATTGCACAATGGGCGCAAGCCTGATGCAGCGACGCCGCGTGAGGGATGACGGCCTTCGGGTTGTAAACCTCTTTCAG…	8-27f 1492r
Fun-121	DQ107403	Lampert et al, 2006	https://doi.org/10.1111/j.1574-6941.2008.00458.x	Fungia scutaria	N/A	25	Gulf of Eilat, northern Red Sea	25	Marine agar	Actinobacteria	Actinobacteria	Micrococcales	Dermacoccaceae	Kytococcus	sp.	98	CACATGCTAGTCGAAGGTGAAAGCGAGTGCTTGCACTCGTGGATCAGTGGCGAACGGGTGAGTAACACGTGAGTAACCTGCCCTCCACTCTGGGATAAGCGCTGGCAAACGGCGTCTAATACTGGATACGACCGACCCTCGCATGGGGTGTTGGTGGAAAGATTTATCGGTGGGGGATGGACTCGCGGCCTATCAGCTTGTTGGTGGGGTAATGGCCTACCAAGGCGACNACGGGTAGCCGGCCTGAGAGGGCGACCGGCCACACTGGGACTGAGACACGGCCCATACTCCTACGGGAGGCAGCAGTGGGGAATATTGCACAATGGGCGAAAGCCTGATGCAGCGACACCGCGTGAGGGATGACGGCCTTCGGGTTGTAAACCTCTTTCAGCAGGGAAG…	8-27f 1492r
Culture 10	DQ312233	N. Webster et al., 2006	https://academic.oup.com/femsec/article/59/1/81/480026	Alcyonium antarcticum	N/A	N/A	McMurdo Sound, Ross Sea, Antarctica. Collection sites were McMurdo Station intake jetty (MM) (S77°51.02′, E166°39.56′), Scott Base (SB) (S77°51.05′, E166°45.54′) and Cape Armitage (CA) (S77°51.55′, E166°40.74′)	4	R2A Agar in seawater	Actinobacteria	Actinobacteria	Micrococcales	Microbacteriaceae	Agrococcus	sp.	94	TGCTTCGGATTAGTGGCGAACGGGTGAGTAACACTGAGCATGTGCCCTGACTCTGGAATAAGCGCTGGAAACGCGTTAATACCGGATAAGGCATCTGAAAGAACTTCGGTCAAGGATCAGCTCAGGCCTATCAGTTAGTTGGTGAGGTAATGGCCACCAAGACGACGACGGGTAGCCGGCCTGAGAGGGTGACCGGCCACACTGGGACTGAGACACGGCCCAGACTCCTACGGGAGGCAGCAGTGGGGAATATTGCACAATGGGCGCAAGCCTGATGCAGCAACGCCGCGTGAGGGACGACGGCCTTCGGGTTGTAAACCTCTTTTAGCGGGAAGAAGCGAAAGTGACGGTACCGCAGAAAAAGCACCGGCTAACTACGTGCCAGCAGCCGCGGTAATA…	27f 1406r
AmSamW78	GU903263	Wilson et al., 2012	https://doi.org/10.1111/j.1574-6941.2012.01319.x	Acropora sp.	N/A	N/A	Vatia Bay, on the north side of the island of Tutuila (140°14′S, 1700°40′W), American Samoa,	N/A	Marine agar and Vibrio-specific thiosulphate citrate bile sucrose (TCBS) agar	Actinobacteria	Actinobacteria	Micrococcales	Dermacoccaceae	Kytococcus	sp.	99	GCCTCGTGGATCAGTGGCGAACGGGTGAGTAACACGTGAGTAACCTGCCCTCCACTCTGGGATAAGCGCTGGAAACGGCGTCTAATACTGGATACGACCGACCCTCGCATGGGGTGTTGGTGGAAAGATTTATCGGTGGTGGATGGACTCGCGGCCTATCAGCTTGTTGGTGGGGTAATGGCCTACCAAGGCGACGACGGGTAGCCGGCCTGAGAGGGCGACCGGCCACACTGGGACTGAGACACGGCCCAGACTCCTACGGGAGGCAGCAGTGGGGAATATTGCACAATGGGCGAAAGCCTGATGCAGCGACGCCGCGTGAGGAATGACGGCCTTCGGGTTGTAAACCTCTTTCAGCAGGGAAGAAGCTTTTGTGACGGTACCTGCAGAAGAAGCACC…	63F 1389R
AmSamHH2	GU903193	Wilson et al., 2012	https://doi.org/10.1111/j.1574-6941.2012.01319.x	Acropora sp.	N/A	N/A	Vatia Bay, on the north side of the island of Tutuila (140°14′S, 1700°40′W), American Samoa,	N/A	Marine agar and Vibrio-specific thiosulphate citrate bile sucrose (TCBS) agar	Actinobacteria	Actinobacteria	Micrococcales	Micrococcaceae	Micrococcus	sp.	100	GGTGGATTAGTGGCGAACGGGTGAGTAACACGTGAGTAACCTGCCCTTAACTCTGGGATAAGCCTGGGAAACTGGGTCTAATACCGGATAGGAGCGCCTACCGCATGGTGGGTGTTGGAAAGATTTATCGGTTTTGGATGGACTCGCGGCCTATCAGCTTGTTGGTGAGGTAATGGCTCACCAAGGCGACGACGGGTAGCCGGCCTGAGAGGGTGACCGGCCACACTGGGACTGAGACACGGCCCAGACTCCTACGGGAGGCAGCAGTGGGGAATATTGCACAATGGGCGCAAGCCTGATGCAGCGACGCCGCGTGAGGGATGACGGCCTTCGGGTTGTAAACCTCTTTCAGTAGGGAAGAAGCGAAAGTGACGGTACCTGCAGAAGAAGCACCGGCTA…	63F 1389R
AmSamHH3ii	GU903195	Wilson et al., 2012	https://doi.org/10.1111/j.1574-6941.2012.01319.x	Acropora sp.	N/A	N/A	Vatia Bay, on the north side of the island of Tutuila (140°14′S, 1700°40′W), American Samoa,	N/A	Marine agar and Vibrio-specific thiosulphate citrate bile sucrose (TCBS) agar	Actinobacteria	Actinobacteria	Micrococcales	Micrococcaceae	Microbacterium	sp.	100	GAGCTTGCTCTTGTGGATCAGTGGCGAACGGGTGAGTAACACGTGAGCAACCTGCCCCTGACTCTGGGATAAGCGCTGGAAACGGCGTCTAATACTGGATATGTGACGTGACCGCATGGTCTGCGTTTGGAAAGATTTTTCGGTTGGGGATGGGCTCGCGGCCTATCAGCTTGTTGGTGAGGTAATGGCTCACCAAGGCGTCGACGGGTAGCCGGCCTGAGAGGGTGACCGGCCACACTGGGACTGAGACACGGCCCAGACTCCTACGGGAGGCAGCAGTGGGGAATATTGCACAATGGGCGAAAGCCTGATGCAGCAACGCCGCGTGAGGGATGACGGCCTTCGGGTTGTAAACCTCTTTTAGCAGGGAAGAAGCGAAAGTGACGGTACCTGCAGAAA…	63F 1389R
AmSamHH10ii	GU903203	Wilson et al., 2012	https://doi.org/10.1111/j.1574-6941.2012.01319.x	Acropora sp.	N/A	N/A	Vatia Bay, on the north side of the island of Tutuila (140°14′S, 1700°40′W), American Samoa,	N/A	Marine agar and Vibrio-specific thiosulphate citrate bile sucrose (TCBS) agar	Actinobacteria	Actinobacteria	Micrococcales	Micrococcaceae	Microbacterium	sp.	100	CTTGCTCTTGTGGATCAGTGGCGAACGGGTGAGTAACACGTGAGCAACCTGCCCCTGACTCTGGGATAAGCGCTGGAAACGGCGTCTAATACTGGATATGTGACGTGACCGCATGGTCTGCGTTTGGAAAGATTTTTCGGTTGGGGATGGGCTCGCGGCCTATCAGCTTGTTGGTGAGGTAATGGCTCACCAAGGCGTCGACGGGTAGCCGGCCTGAGAGGGTGACCGGCCACACTGGGACTGAGACACGGCCCAGACTCCTACGGGAGGCAGCAGTGGGGAATATTGCACAATGGGCGAAAGCCTGATGCAGCAACGCCGCGTGAGGGATGACGGCCTTCGGGTTGTAAACCTCTTTTAGCAGGGAAGAAGCGAAAGTGACGGTACCTGCAGAAAAAG…	63F 1389R
AmSamHH54	GU903242	Wilson et al., 2012	https://doi.org/10.1111/j.1574-6941.2012.01319.x	Acropora sp.	N/A	N/A	Vatia Bay, on the north side of the island of Tutuila (140°14′S, 1700°40′W), American Samoa,	N/A	Marine agar and Vibrio-specific thiosulphate citrate bile sucrose (TCBS) agar	Actinobacteria	Actinobacteria	Micrococcales	Dermacoccaceae	Kytococcus	sp.	100	GCCTCGTGGATCAGTGGCGAACGGGTGAGTAACACGTGAGTAACCTGCCCTCCACTCTGGGATAAGCGCTGGAAACGGCGTCTAATACTGGATACGACCGACCCTCGCATGGGGTGTTGGTGGAAAGATTTATCGGTGGTGGATGGACTCGCGGCCTATCAGCTTGTTGGTGGGGTAATGGCCTACCAAGGCGACGACGGGTAGCCGGCCTGAGAGGGCGACCGGCCACACTGGGACTGAGACACGGCCCAGACTCCTACGGGAGGCAGCAGTGGGGAATATTGCACAATGGGCGAAAGCCTGATGCAGCGACGCCGCGTGAGGGATGACGGCCTTCGGGTTGTAAACCTCTTTCAGCAGGGAAGAAGCTTTTGTGACGGTACCTGCAGAAGAAGCACC…	63F 1389R
AmSamHH66	GU903252	Wilson et al., 2012	https://doi.org/10.1111/j.1574-6941.2012.01319.x	Acropora sp.	N/A	N/A	Vatia Bay, on the north side of the island of Tutuila (140°14′S, 1700°40′W), American Samoa,	N/A	Marine agar and Vibrio-specific thiosulphate citrate bile sucrose (TCBS) agar	Actinobacteria	Actinobacteria	Micrococcales	Micrococcaceae	Micrococcus	sp.	99	TGGATAGTGGCGAACGGGTGAGTAACACGTGAGTAACCTGCCCTTAACTCTGGGATAAGCCTGGGAAACTGGGTCTAATACCGGATAGGAGCGTCCACCGCATGGTGGGTGTTGGAAAGATTTATCGGTTTTGGATGGACTCGCGGCCTATCAGCTTGTTGGTGAGGTAATGGCTCACCAAGGCGACGACGGGTAGCCGGCCTGAGAGGGTGACCGGCCACACTGGGACTGAGACACGGCCCAGACTCCTACGGGAGGCAGCAGTGGGGAATATTGCACAATGGGCGAAAGCCTGATGCAGCGACGCCGCGTGAGGGATGACGGCCTTCGGGTTGTAAACCTCTTTCAGTAGGGAAGAAGCGAAAGTGACGGTACCTGCAGAAGAAGCACCGGCTAACT…	63F 1389R
AmSamHH74	GU903260	Wilson et al., 2012	https://doi.org/10.1111/j.1574-6941.2012.01319.x	Acropora sp.	N/A	N/A	Vatia Bay, on the north side of the island of Tutuila (140°14′S, 1700°40′W), American Samoa,	N/A	Marine agar and Vibrio-specific thiosulphate citrate bile sucrose (TCBS) agar	Actinobacteria	Actinobacteria	Micrococcales	Dermacoccaceae	Kytococcus	sp.	99	ATCAGTGGCGAACGGGTGAGTAACACGTGAGTAACCTGCCCTCCACTCTGGGATAAGCGCTGGAAACGGCGTCTAATACTGGATACGACCGACCCTCGCATGGGGTGTTGGTGGAAAGATTTATCGGTGGTGGATGGACTCGCGGCCTATCAGCTTGTTGGTGGGGTAATGGCCTACCAAGGCGACGACGGGTAGCCGGCCTGAGAGGGCGACCGGCCACACTGGGACTGAGACACGGCCCAGACTCCTACGGGAGGCAGCAGTGGGGAATATTGCACAATGGGCGAAAGCCTGATGCAGCGACGCCGCGTGAGGAATGACGGCCTTCGGGTTGTAAACCTCTTTCAGCAGGGAAGAAGCTTTTGTGACGGTACCTGCAGAAGAAGCACCGGCTAACTA…	63F 1389R
AmSamHD26	GU903217	Wilson et al., 2012	https://doi.org/10.1111/j.1574-6941.2012.01319.x	Acropora sp.	N/A	N/A	Vatia Bay, on the north side of the island of Tutuila (140°14′S, 1700°40′W), American Samoa,	N/A	Marine agar and Vibrio-specific thiosulphate citrate bile sucrose (TCBS) agar	Actinobacteria	Actinobacteria	Micrococcales	Micrococcaceae	Kocuria	sp.	100	CTGGGTGGATGAGTGGCGAACGGGTGAGTAATACGTGAGTAACCTGCCCTTGACTCTGGGATAAGCCTGGGAAACTGGGTCTAATACTGGATATGACATGTCACCGCATGGTGGTGTGTGGAAAGGGTTTTACTGGTTTTGGATGGGCTCACGGCCTATCAGCTTGTTGGTGGGGTAATGGCTCACCAAGGCGACGACGGGTAGCCGGCCTGAGAGGGTGACCGGCCACACTGGGACTGAGACACGGCCCAGACTCCTACGGGAGGCAGCAGTGGGGAATATTGCACAATGGGCGAAAGCCTGATGCAGCGACGCCGCGTGAGGGATGACGGCCTTCGGGTTGTAAACCTCTTTCAGCACGGAAGAAGCGAAAGTGACGGTACGTGCAGAAGAAGCGCC…	63F 1389R
AmSamDD19	GU903209	Wilson et al., 2012	https://doi.org/10.1111/j.1574-6941.2012.01319.x	Acropora sp.	N/A	N/A	Vatia Bay, on the north side of the island of Tutuila (140°14′S, 1700°40′W), American Samoa,	N/A	Marine agar and Vibrio-specific thiosulphate citrate bile sucrose (TCBS) agar	Actinobacteria	Actinobacteria	Micrococcales	Dermabacteraceae	Brachybacterium	sp.	100	TGATTAGTGGCGAACGGGTGAGTAACACGTGAGTAACCTGCCCTCCACTTCGGGATAACCTCGGGAAATCGTGGCTAATACCGGATACGAGCACTCATCGCATGGTGAGTGCTGGAAAGATTTATCGGTGGGGGATGGACTCGCGGCCTATCAGTTTGTTGGTGAGGTGATGGCTCACCAAGACGATGACGGGTAGCCGGCCTGAGAGGGCGACCGGCCACACTGGGACTGAGACACGGCCCAGACTCCTACGGGAGGCAGCAGTGGGGAATATTGCACAATGGGCGAAAGCCTGATGCAGCGACGCCGCGTGGGGGATGACGGCCTTCGGGTTGTAAACCCCTTTCAGTAGGGAAGAAGCGAGAGTGACGGTACCTGCAGAAGAAGCGCCGGCTAACT…	63F 1389R
AmSamDD22ii	GU903212	Wilson et al., 2012	https://doi.org/10.1111/j.1574-6941.2012.01319.x	Acropora sp.	N/A	N/A	Vatia Bay, on the north side of the island of Tutuila (140°14′S, 1700°40′W), American Samoa,	N/A	Marine agar and Vibrio-specific thiosulphate citrate bile sucrose (TCBS) agar	Actinobacteria	Actinobacteria	Micrococcales	Micrococcaceae	Nesterenkonia	sp.	99	GCTTGCCTCGGTGGATTAGTGGCGAACGGGTGAGTATCACGTGAGTAACCTGCCCTTGACTCTGGGATAAGCCCGGGAAACTGGGTCTAATACCGGATACGACCAGTCACCGCATGGTGTGCTGGTGGAAAGCTTTAGCGGTTTTGGATGGACTCGCGGCCTATCAGCTAGACGGTGAGGTAATGGCTCACCGTGGCGATGACGGGTAGCCGGCCTGAGAGGGTGACCGGCCACACTGGGACTGAGACACGGCCCAGACTCCTACGGGAGGCAGCAGTGGGGAATATTGCACAATGGGCGAAAGCCTGATGCAGCGACGCCGCGTGTGGGATGACGGCCTTCGGGTTGTAAACCACTTTCAGCAGGGAAGAAGCTTTTTGTGACGGTACCTGCAGAAGA…	63F 1389R
AmSamDD32	GU903221	Wilson et al., 2012	https://doi.org/10.1111/j.1574-6941.2012.01319.x	Acropora sp.	N/A	N/A	Vatia Bay, on the north side of the island of Tutuila (140°14′S, 1700°40′W), American Samoa,	N/A	Marine agar and Vibrio-specific thiosulphate citrate bile sucrose (TCBS) agar	Actinobacteria	Actinobacteria	Micrococcales	Brevibacteriaceae	Brevibacterium	sp.	99	GCTTCTGGTGGATGAGTGGCGAACGGGTGAGTAACACGTGAGTAACCTGCCCCCGATTTCGGGATAAGCCCGGGAAACTGGGTCTAATACCGGATACGACCTGCCCTCGCATGAGGGTTGGTGGAAAGTTTTTCGATCGGGGATGGGCTCGCGGCCTATCAGCTTGTTGGTGGGGTAATGGCCTACCAAGGCGACGACGGGTAGCCGGCCTGAGAGGGCGACCGGCCACACTGGGACTGAGACACGGCCCAGACTCCTACGGGAGGCAGCAGTGGGGAATATTGCACAATGGGGGAAACCCTGATGCAGCGACGCAGCGTGCGGGATGACGGCCTTCGGGTTGTAAACCGCTTTCAGCAGGGAAGAAGCCGTAAGGTGACGGTACCTGCAGAAAAAGTA…	63F 1389R
AmSamDD47	GU903235	Wilson et al., 2012	https://doi.org/10.1111/j.1574-6941.2012.01319.x	Acropora sp.	N/A	N/A	Vatia Bay, on the north side of the island of Tutuila (140°14′S, 1700°40′W), American Samoa,	N/A	Marine agar and Vibrio-specific thiosulphate citrate bile sucrose (TCBS) agar	Actinobacteria	Actinobacteria	Micrococcales	Micrococcaceae	Nesterenkonia	sp.	99	ATTAGTGGCGAACGGGTGAGTATCACGTGAGTAACCTGCCCTTGACTCTGGGATAAGCCCGGGAAACTGGGTCTAATACCGGATACGACCAGTCACCGCATGGTGTGCTGGTGGAAAGCTTTAGCGGTTTTGGATGGACTCGCGGCCTATCAGCTAGACGGTGAGGTAATGGCTCACCGTGGCGATGACGGGTAGCCGGCCTGAGAGGGTGACCGGCCACACTGGGACTGAGACACGGCCCAGACTCCTACGGGAGGCAGCAGTGGGGAATATTGCACAATGGGCGAAAGCCTGATGCAGCGACGCCGCGTGTGGGATGACGGCCTTCGGGTTGTAAACCACTTTCAGCAGGGAAGAAGCTTTTTGTGACGGTACCTGCAGAAGAAGCGCCGGCTAACT…	63F 1389R
AmSamDD49	GU903237	Wilson et al., 2012	https://doi.org/10.1111/j.1574-6941.2012.01319.x	Acropora sp.	N/A	N/A	Vatia Bay, on the north side of the island of Tutuila (140°14′S, 1700°40′W), American Samoa,	N/A	Marine agar and Vibrio-specific thiosulphate citrate bile sucrose (TCBS) agar	Actinobacteria	Actinobacteria	Micrococcales	Brevibacteriaceae	Brevibacterium	sp.	100	GGTGGATGAGTGGCGAACGGGTGAGTAACACGTGAGTAACCTGCCCCTGATTTCGGGATAAGCCTGGGAAACTGGGTCTAATACCGGATACGACCATCCCTCGCATGAGGGTTGGTGGAAAGTTTTTCGATCGGGGATGGGCTCGCGGCCTATCAGCTTGTTGGTGGGGTAATGGCCTACCAAGGCGACGACGGGTAGCCGGCCTGAGAGGGCGACCGGCCACACTGGGACTGAGACACGGCCCAGACTCCTACGGGAGGCAGCAGTGGGGAATATTGCACAATGGGGGAAACCCTGATGCAGCGACGCAGCGTGCGGGATGACGGCCTTCGGGTTGTAAACCGCTTTCAGCAGGGAAGAAGCCGTAAGGTGACGGTACCTGCAGAAGAAGTACCGGCT…	63F 1389R
AmSamDD61	GU903248	Wilson et al., 2012	https://doi.org/10.1111/j.1574-6941.2012.01319.x	Acropora sp.	N/A	N/A	Vatia Bay, on the north side of the island of Tutuila (140°14′S, 1700°40′W), American Samoa,	N/A	Marine agar and Vibrio-specific thiosulphate citrate bile sucrose (TCBS) agar	Actinobacteria	Actinobacteria	Micrococcales	Micrococcaceae	Nesterenkonia	sp.	99	TGCTTGCCGGGTTGGATTAGTGGCGAACGGGTGAGTATCACGTGAGTAACCTTCCCTTAACTCTGGGATAAGCCCGGGAAACTGGGTCTAATACCGGATACGACCAGTCCTCGCATGGGGTGCTGGTGGAAAGATTTATCGGTTTTGGATGGACTCGCGGCCTATCAGCTTGTTGGTGAGGTAATGGCTCACCAAGGCGATGACGGGTAGCCGGCCTGAGAGGGTGACCGGCCACACTGGGACTGAGACACGGCCCAGACTCCTACGGGAGGCAGCAGTGGGGAATATTGCACAATGGGCGAAAGCCTGATGCAGCGACGCCGCGTGCGGGATGACGGCCTTCGGGTTGTAAACCGCTTTCAGCAGGGAAGAAGCGAAAGTGACGGTACCTGCAGAAGA…	63F 1389R
AmSamDD69	GU903255	Wilson et al., 2012	https://doi.org/10.1111/j.1574-6941.2012.01319.x	Acropora sp.	N/A	N/A	Vatia Bay, on the north side of the island of Tutuila (140°14′S, 1700°40′W), American Samoa,	N/A	Marine agar and Vibrio-specific thiosulphate citrate bile sucrose (TCBS) agar	Actinobacteria	Actinobacteria	Micrococcales	Dermabacteraceae	Brachybacterium	sp.	97	GGCGAACGGGTGAGTAACACGTGAGTAACCTGCCCTCCACTTCGGGATAACCTCGGGAAATCGTGGCTAATACCGGATACTAGCACTCATCGCATGGTGAGTGCTGGAAAGATTTATCGGTGGGGGATGGACTCGCGGCCTATCAGTTTGTTGGTGAGGTGATGGCTCACCAAGACGATGACGGGTAGCCGGCCTGAGAGGGCGACCGGCCACACTGGGACTGAGACACGGCCCACACTCCTACGGGAGGCACCAGTGGGGAATATTGCACAATGTCCGAAAGCCTGATGCATCGACCCCACGTGGGGGATGACGGCCTTCGGGTTGTAAACCCCTTTCAGTACGGAAGAAACGAAAGAGACGGTACCTGCATAAGAACCGCCGGCTAACTACGTGCCA…	63F 1389R
AmSamDD76	GU903262	Wilson et al., 2012	https://doi.org/10.1111/j.1574-6941.2012.01319.x	Acropora sp.	N/A	N/A	Vatia Bay, on the north side of the island of Tutuila (140°14′S, 1700°40′W), American Samoa,	N/A	Marine agar and Vibrio-specific thiosulphate citrate bile sucrose (TCBS) agar	Actinobacteria	Actinobacteria	Micrococcales	Micrococcaceae	Nesterenkonia	sp.	100	CTTGCACGGTTGGATTAGTGGCGAACGGGTGAGTATCACGTGAGTAACCTTCCCTTAACTCTGGGATAAGCCCGGGAAACTGGGTCTAATACCGGATACGACCAGTCCTCGCATGGGGTGCTGGTGGAAAGATTTATCGGTTTTGGATGGACTCGCGGCCTATCAGCTTGTTGGTGAGGTAATGGCTCACCAAGGCGATGACGGGTAGCCGGCCTGAGAGGGTGACCGGCCACACTGGGACTGAGACACGGCCCAGACTCCTACGGGAGGCAGCAGTGGGGAATATTGCACAATGGGCGAAAGCCTGATGCAGCGACGCCGCGTGCGGGATGACGGCCTTCGGGTTGTAAACCGCTTTCAGCAGGGAAGAAGCGAAAGTGACGGTACCTGCAGAAGAAG…	63F 1389R
SCSAAB0018	JQ647882	Zhang et al., 2012	https://doi.org/10.1111/j.1574-6968.2012.02662.x	Antipathes dichotoma	N/A	N/A	Sanya coral reef conservation (18°11′N, 109°25′E) in the South China Sea	N/A	Custom media, see reference for details	Actinobacteria	Actinobacteria	Micromonosporales	Micromonosporaceae	Micromonospora	sp.	99	CGGGGCGATGCCGCGTCTTACCATGCAGTCGAGCGGAAGGCCCTTCGGGGTACTCGAGCGGCGAACGGGTGAGTAACACGTGAGCAACCTGCCCCAGGCTTTGGGATAACCCCGGGAAACCGGGGCTAATACCGAATATGACCTCTGACCGCATGGTTGGTGGTGGAAAGTTTTTCGGCTTGGGATGGGCTCGCGGCCTATCAGCTTGTTGGTGGGGTGATGGCCTACCAAGGCGACGACGGGTAGCCGGCCTGAGAGGGCGACCGGCCACACTGGGACTGAGACACGGCCCAGACTCCTACGGGAGGCAGCAGTGGGGAATATTGCACAATGGGCGGAAGCCTGATGCAGCGACGCCGCGTGAGGGATGACGGCCTTCGGGTTGTAAACCTCTTTCAG…	27F 1525R
SCSAAB0019	JQ647883	Zhang et al., 2012	https://doi.org/10.1111/j.1574-6968.2012.02662.x	Antipathes dichotoma	N/A	N/A	Sanya coral reef conservation (18°11′N, 109°25′E) in the South China Sea	N/A	Custom media, see reference for details	Actinobacteria	Actinobacteria	Micromonosporales	Micromonosporaceae	Micromonospora	sp.	100	GTGCAGTCGGGTCTACCATGCAGTCGAGCGGAAGGCCCTTCGGGGTACTCGAGCGGCGAACGGGTGAGTAACACGTGAGCAACCTGCCCCAAGCTTTGGGATAACCCTCGGAAACGGGGGCTAATACCGAATAGGACTGCTGGCCGCATGGCTGGTGGTGGAAAGTTTTTCGGCTTGGGATGGGCTCGCGGCCTATCAGCTTGTTGGTGGGGTGATGGCCTACCAAGGCGACGACGGGTAGCCGGCCTGAGAGGGCGACCGGCCACACTGGGACTGAGACACGGCCCAGACTCCTACGGGAGGCAGCAGTGGGGAATATTGCACAATGGGCGGAAGCCTGATGCAGCGACGCCGCGTGAGGGATGACGGCCTTCGGGTTGTAAACCTCTTTCAGCAGGG…	27F 1525R
SCSAAB0020	JQ647884	Zhang et al., 2012	https://doi.org/10.1111/j.1574-6968.2012.02662.x	Antipathes dichotoma	N/A	N/A	Sanya coral reef conservation (18°11′N, 109°25′E) in the South China Sea	N/A	Custom media, see reference for details	Actinobacteria	Actinobacteria	Micromonosporales	Micromonosporaceae	Micromonospora	sp.	99	GGCCAGTCGGGTCTTACCATGCAGTCGAGCGGAAGGCCCTTCGGGGTACTCGAGCGGCGAACGGGTGAGTAACACGTGAGCAACCTGCCCCAGGCTTTGGGATAACCCCGGGAAACCGGGGCTAATACCGAATATGACCTCCGATCGCATGGTTGGTGGTGGAAAGTTTTTCGGCTTGGGATGGGCTCGCGGCCTATCAGCTTGTTGGTGGGGTGATGGCCTACCAAGGCGACGACGGGTAGCCGGCCTGAGAGGGCGACCGGCCACACTGGGACTGAGACACGGCCCAGACTCCTACGGGAGGCAGCAGTGGGGAATATTGCACAATGGGCGGAAGCCTGATGCAGCGACGCCGCGTGAGGGATGACGGCCTTCGGGTTGTAAACCTCTTTCAGCAGG…	27F 1525R
SCSAAB0023	JQ647887	Zhang et al., 2012	https://doi.org/10.1111/j.1574-6968.2012.02662.x	Antipathes dichotoma	N/A	N/A	Sanya coral reef conservation (18°11′N, 109°25′E) in the South China Sea	N/A	Custom media, see reference for details	Actinobacteria	Actinobacteria	Pseudonocardiales	Pseudonocardiaceae	Saccharomonospora	sp.	99	GCGTTGTTTCCATCGCTCTACCATGCAGTCGACGCTGAGCTCAGCTTGCTGGGTGGATGAGTGGCGAACGGGTGAGTAACACGTGGGTAATCTGCCCTGTACTCTGGGATAAGCCTGGGAAACTGGGTCTAATACCGGATAGGACACATCACCGCATGGTGGTGTGTGGAAAGTTCCGGCGGTACAGGTTGAGCCCGCGGCCTATCAGCTTGTTGGTGGGGTGATGGCCTACCAAGGCGACGACGGGTAGCCGGCCTGAGAGGGTGACCGGCCACACTGGGACTGAGACACGGCCCAGACTCCTACGGGAGGCAGCAGTGGGGAATATTGCACAATGGGCGCAAGCCTGATGCAGCGACGCCGCGTGGGGGATGACGGCCTTCGGGTTGTAAACCCCTT…	27F 1525R
SCSAAB0028	JQ647889	Zhang et al., 2012	https://doi.org/10.1111/j.1574-6968.2012.02662.x	Antipathes dichotoma	N/A	N/A	Sanya coral reef conservation (18°11′N, 109°25′E) in the South China Sea	N/A	Custom media, see reference for details	Actinobacteria	Actinobacteria	Streptomycetales	Streptomycetaceae	Streptomyces	sp.	99	AGTTTCTCTGAACCAGTGGGCTGCTACCATGCAGTCGACGATGAACCACTTCGGTGGGGATTAGTGGCGAACGGGTGAGTAACACGTGGGCAATCTGCCCTGCACTCTGGGACAAGCCCTGGAAACGGGGTCTAATACCGGATACTGACCCGCTTGGGCATCCAAGCGGTTCGAAAGCTCCGGCGGTGCAGGATGAGCCCGCGGCCTATCAGCTTGTTGGTGAGGTAATGGCTCACCAAGGCGACGACGGGTAGCCGGCCTGAGAGGGCGACCGGCCACACTGGGACTGAGACACGGCCCAGACTCCTACGGGAGGCAGCAGTGGGGAATATTGCACAATGGGCGAAAGCCTGATGCAGCGACGCCGCGTGAGGGATGACGGCCTTCGGGTTGTAAACC…	27F 1525R
SCSAAB0029	JQ647890	Zhang et al., 2012	https://doi.org/10.1111/j.1574-6968.2012.02662.x	Antipathes dichotoma	N/A	N/A	Sanya coral reef conservation (18°11′N, 109°25′E) in the South China Sea	N/A	Custom media, see reference for details	Actinobacteria	Actinobacteria	Streptomycetales	Streptomycetaceae	Streptomyces	sp.	99	GGCATTGCGCAGCTTACCATGCAGTCGACGATGAAGCCGCTTCGGTGGTGGATTAGTGGCGAACGGGTGAGTAACACGTGGGCAATCTGCCCTGCACTCTGGGACAAGCCCTGGAAACGGGGTCTAATACCGGATATGACACGGGATCGCATGGTCTCCGTGTGGAAAGCTCCGGCGGTGCAGGATGAGCCCGCGGCCTATCAGCTTGTTGGTGGGGTGATGGCCTACCAAGGCGACGACGGGTAGCCGGCCTGAGAGGGCGACCGGCCACACTGGGACTGAGACACGGCCCAGACTCCTACGGGAGGCAGCAGTGGGGAATATTGCACAATGGGCGCAAGCCTGATGCAGCGACGCCGCGTGAGGGATGACGGCCTTCGGGTTGTAAACCTCTTTCAG…	27F 1525R
SCSAAB0030	JQ647891	Zhang et al., 2012	https://doi.org/10.1111/j.1574-6968.2012.02662.x	Antipathes dichotoma	N/A	N/A	Sanya coral reef conservation (18°11′N, 109°25′E) in the South China Sea	N/A	Custom media, see reference for details	Actinobacteria	Actinobacteria	Streptomycetales	Streptomycetaceae	Streptomyces	sp.	99	TGGCGTGCGGGTGCTACCATGCAGTCGACGATGACCTCCTTCGGGAGGGGATTAGTGGCGAACGGGTGAGTAACACGTGGGCAATCTGCCCTGCACTCTGGGACAAGCCCTGGAAACGGGGTCTAATACCGGATACTGACCCGCTTGGGCATCCAAGCGGTTCGAAAGCTCCGGCGGTGCAGGATGAGCCCGCGGCCTATCAGCTTGTTGGTGAGGTAATGGCTCACCAAGGCGACGACGGGTAGCCGGCCTGAGAGGGCGACCGGCCACACTGGGACTGAGACACGGCCCAGACTCCTACGGGAGGCAGCAGTGGGGAATATTGCACAATGGGCGAAAGCCTGATGCAGCGACGCCGCGTGAGGGATGACGGCCTTCGGGTTGTAAACCTCTTTCAGC…	27F 1525R
SCSAAB0032	JQ647892	Zhang et al., 2012	https://doi.org/10.1111/j.1574-6968.2012.02662.x	Antipathes dichotoma	N/A	N/A	Sanya coral reef conservation (18°11′N, 109°25′E) in the South China Sea	N/A	Custom media, see reference for details	Actinobacteria	Actinobacteria	Streptomycetales	Streptomycetaceae	Streptomyces	sp.	99	CGGGAGTGCGCTGCTACCATGCAGTCGACGATGAACCGCTTTCGGGCGGGGATTAGTGGCGAACGGGTGAGTAACACGTGGGCAATCTGCCCTGCACTCTGGGACAAGCCCTGGAAACGGGGTCTAATACCGGATATGACTGTCCGCCGCATGGTGGATGGTGTAAAGCTCCGGCGGTGCAGGATGAGCCCGCGGCCTATCAGCTTGTTGGTGAGGTAGTGGCTCACCAAGGCGACGACGGGTAGCCGGCCTGAGAGGGCGACCGGCCACACTGGGACTGAGACACGGCCCAGACTCCTACGGGAGGCAGCAGTGGGGAATATTGCACAATGGGCGAAAGCCTGATGCAGCGACGCCGCGTGAGGGATGACGGCCTTCGGGTTGTAAACCTCTTTCAGC…	27F 1525R
SCSAAB0035	JQ647893	Zhang et al., 2012	https://doi.org/10.1111/j.1574-6968.2012.02662.x	Antipathes dichotoma	N/A	N/A	Sanya coral reef conservation (18°11′N, 109°25′E) in the South China Sea	N/A	Custom media, see reference for details	Actinobacteria	Actinobacteria	Streptomycetales	Streptomycetaceae	Streptomyces	sp.	100	CGCATCGGGTGCTACCATGCAGTCGACGATGAACCGGTTTCGGCCGGGGATTAGTGGCGAACGGGTGAGTAACACGTGGGCAATCTGCCCTGCACTCTGGGATAAGCCCGGGAAACTGGGTCTAATACCGGATACGACACATGAGCGCATGCTCGTGTGTGGAAAGTTCCGGCGGTGCAGGATGAGCCCGCGGCCTATCAGTTTGTTGGTGGGGTAGTGGCCTACCAAGACGACGACGGGTAGCCGGCCTGAGAGGGTGACCGGCCACACTGGGACTGAGACACGGCCCAGACTCCTACGGGAGGCAGCAGTGGGGAATATTGCACAATGGGCGAAAGCCTGATGCAGCGACGCCGCGTGAGGGATGACGGCCTTCGGGTTGTAAACCTCTTTCAGCAG…	27F 1525R
A5-19	JN627163	Sun et al., 2012	https://doi.org/10.1371/journal.pone.0042847	Scleronephthya sp.	N/A	N/A	Zhao’an Bay (23u539N; 117u109E) in the East China Sea	N/A	Custom media, see reference for details	Actinobacteria	Actinobacteria	Micrococcales	Cellulomonadaceae	Cellulomonas	sp.	99	TCGACGGTGACCCTGGAGCTTGCTCCGGGTGATCAGTGGCGAACGGGTGAGTAACACGTGAGTAACCTGCCCCAGACTCTGGGATAACTCCGAGAAATCGGTGCTAATACCGGATACGAGACGCACGGGCATCTGTAGCGTCTGGAAAGAATTTCGGTCTGGGATGGACTCGCGGCCTATCAGTTAGTTGGTGAGGTAATGGCTCACCAAGACGACGACGGGTAGCCGGCCTGAGAGGGCGACCGGCCACACTGGGACTGAGACACGGCCCAGACTCCTACGGGAGGCAGCAGTGGGGAATATTGCACAATGGGCGCAAGCCTGATGCAGCGACGCCGCGTGGGGGATGAAGGCCTTCGGGTTGTAAACCCCTTTCAGCAGGGAAGAAGCGAAAGTGAC…	27F 1500R
A1-8	JN627164	Sun et al., 2012	https://doi.org/10.1371/journal.pone.0042847	Scleronephthya sp.	N/A	N/A	Zhao’an Bay (23u539N; 117u109E) in the East China Sea	N/A	Custom media, see reference for details	Actinobacteria	Actinobacteria	Corynebacteriales	Dietziaceae	Dietzia	sp.	99	TGCAGTCGACGGTAAGGCCCCTTCGGGGGTACACGAGTGGCGAACGGGTGAGTAACACGTGGGTAATCTGCCCTGCACTTCGGGATAAGCCTGGGAAACTGGGTCTAATACCGGATATGAACTCCTGCCGCATGGTGGGGGTTGGAAAGTTTTTCGGTGCAGGATGAGCCCGCGGCCTATCAGCTTGTTGGTGGGGTAATGGCCTACCAAGGCGACGACGGGTAGCCGGCCTGAGAGGGTGATCGGCCACACTGGGACTGAGACACGGCCCAGACTCCTACGGGAGGCAGCAGTGGGGAATATTGCACAATGGGCGAAAGCCTGATGCAGCGACGCCGCGTGGGGGATGACGGTCTTCGGATTGTAAACCCCTTTCAGTAGGGACGAAGCGCAAGTGAC…	27F 1500R
A1-3	JN627165	Sun et al., 2012	https://doi.org/10.1371/journal.pone.0042848	Scleronephthya sp.	N/A	N/A	Zhao’an Bay (23u539N; 117u109E) in the East China Sea	N/A	Custom media, see reference for details	Actinobacteria	Actinobacteria	Corynebacteriales	Gordoniaceae	Gordonia	sp.	99	TGCAGTCGAACGGAAAGGCCCAGCTTGCTGGGTACTCGAGTGGCGAACGGGTGAGTAACACGTGGGTGATCTGCCCTGGACTCTGGGATAAGCCTGGGAAACTGGGTCTAATACCGGATATTCACTTTCTCTCGCATGGGGGTTGGTGGAAAGCTTTTGCGGTTCAGGATGGGCCCGCGGCCTATCAGCTTGTTGGTGGGGTAATGGCCTACCAAGGCGACGACGGGTAGCCGACCTGAGAGGGTGATCGGCCACACTGGGACTGAGACACGGCCCAGACTCCTACGGGAGGCAGCAGTGGGGAATATTGCACAATGGGCGCAAGCCTGATGCAGCGACGCCGCGTGAGGGATGACGGCCTTCGGGTTGTAAACCTCTTTCACCAGGGACGAAGCGTGA…	27F 1500R
A1-10	JN627166	Sun et al., 2012	https://doi.org/10.1371/journal.pone.0042849	Scleronephthya sp.	N/A	N/A	Zhao’an Bay (23u539N; 117u109E) in the East China Sea	N/A	Custom media, see reference for details	Actinobacteria	Actinobacteria	Corynebacteriales	Gordoniaceae	Gordonia	sp.	99	TGCAGTCGAACGGAAAGGCCCAGCTTGCTGGGTACTCGAGTGGCGAACGGGTGAGTAACACGTGGGTGATCTGCCCTGGACTCTGGGATAAGCCTGGGAAACTGGGTCTAATACCGGATATTCACTTTCTCTCGCATGGGGGTTGGTGGAAAGCTTTTGCGGTTCAGGATGGGCCCGCGGCCTATCAGCTTGTTGGTGGGGTAATGGCCTACCAAGGCGACGACGGGTAGCCGACCTGAGAGGGTGATCGGCCACACTGGGACTGAGACACGGCCCAGACTCCTACGGGAGGCAGCAGTGGGGAATATTGCACAATGGGCGCAAGCCTGATGCAGCGACGCCGCGTGAGGGATGACGGCCTTCGGGTTGTAAACCTCTTTCACCAGGGACGAAGCGTGA…	27F 1500R
A4-4	JN627167	Sun et al., 2012	https://doi.org/10.1371/journal.pone.0042850	Scleronephthya sp.	N/A	N/A	Zhao’an Bay (23u539N; 117u109E) in the East China Sea	N/A	Custom media, see reference for details	Actinobacteria	Actinobacteria	Corynebacteriales	Gordoniaceae	Gordonia	sp.	99	TGCAGTCGACGGAAAGGCCCAGCTTGCTGGGTACTCGAGTGGCGAACGGGTGAGTAACACGTGGGTGATCTGCCCTGGACTCTGGGATAAGCCTGGGAAACTGGGTCTAATACCGGATATTCACTTTCTCTCGCATGGGGGTTGGTGGAAAGCTTTTGCGGTTCAGGATGGGCCCGCGGCCTATCAGCTTGTTGGTGGGGTAATGGCCTACCAAGGCGACGACGGGTAGCCGACCTGAGAGGGTGATCGGCCACACTGGGACTGAGACACGGCCCAGACTCCTACGGGAGGCAGCAGTGGGGAATATTGCACAATGGGCGCAAGCCTGATGCAGCGACGCCGCGTGAGGGATGACGGCCTTCGGGTTGTAAACCTCTTTCACCAGGGACGAAGCGTGAG…	27F 1500R
A4-16	JN627168	Sun et al., 2012	https://doi.org/10.1371/journal.pone.0042851	Scleronephthya sp.	N/A	N/A	Zhao’an Bay (23u539N; 117u109E) in the East China Sea	N/A	Custom media, see reference for details	Actinobacteria	Actinobacteria	Corynebacteriales	Gordoniaceae	Gordonia	sp.	99	GCAGTCGACGGAAGGCCCAGCTTGCTGGGTACTCGAGTGGCGAACGGGTGAGTAACACGTGGGTGATCTGCCCTGGACTCTGGGATAAGCCTGGGAAACTGGGTCTAATACCGGATATTCACTTTCTCTCGCATGGGGGTTGGTGGAAAGCTTTTGCGGTTCAGGATGGGCCCGCGGCCTATCAGCTTGTTGGTGGGGTAATGGCCTACCAAGGCGACGACGGGTAGCCGACCTGAGAGGGTGATCGGCCACACTGGGACTGAGACACGGCCCAGACTCCTACGGGAGGCAGCAGTGGGGAATATTGCACAATGGGCGCAAGCCTGATGCAGCGACGCCGCGTGAGGGATGACGGCCTTCGGGTTGTAAACCTCTTTCACCAGGGACGAAGCGTGAGTG…	27F 1500R
A4-20	JN627169	Sun et al., 2012	https://doi.org/10.1371/journal.pone.0042852	Scleronephthya sp.	N/A	N/A	Zhao’an Bay (23u539N; 117u109E) in the East China Sea	N/A	Custom media, see reference for details	Actinobacteria	Actinobacteria	Corynebacteriales	Gordoniaceae	Gordonia	sp.	99	TCGACGGAAAGGCCCAGCTTGCTGGGTACTCGAGTGGCGAACGGGTGAGTAACACGTGGGTGATCTGCCCTGCACTCTGGGATAAGCCTGGGAAACTGGGTCTAATACCGGATATGACCAACTGTCGCATGGTGGTTGGTGGAAAGCTTTTGCGGTGTGGGATGGGCCCGCGGCCTATCAGCTTGTTGGTGGGGTAATGGCCTACCAAGGCGACGACGGGTAGCCGACCTGAGAGGGTGATCGGCCACACTGGGACTGAGACACGGCCCAGACTCCTACGGGAGGCAGCAGTGGGGAATATTGCACAATGGGCGCAAGCCTGATGCAGCGACGCCGCGTGAGGGATGACGGCCTTCGGGTTGTAAACCTCTTTCACCAGGGACGAAGCGTGAGTGACGG…	27F 1500R
A5-8	JN627170	Sun et al., 2012	https://doi.org/10.1371/journal.pone.0042853	Scleronephthya sp.	N/A	N/A	Zhao’an Bay (23u539N; 117u109E) in the East China Sea	N/A	Custom media, see reference for details	Actinobacteria	Actinobacteria	Corynebacteriales	Gordoniaceae	Gordonia	sp.	99	GCAGTCGACGGAAGGCCCAGCTTGCTGGGTGCTCGAGTGGCGAACGGGTGAGTAACACGTGGGTGATCTGCCCCTGACTTTGGGATAAGCCTGGGAAACTGGGTCTAATACCGGATATGACCTTACGTTGCATGACGTTTGGTGGAAAGCCTTGTGCGGTTGGGGATGGGCCCGCGGCCTATCAGCTTGTTGGTGGGGTAATGGCCTACCAAGGCGACGACGGGTAGCCGACCTGAGAGGGTGATCGGCCACACTGGGACTGAGACACGGCCCAGACTCCTACGGGAGGCAGCAGTGGGGAATATTGCACAATGGGCGCAAGCCTGATGCAGCGACGCCGCGTGAGGGATGACGGCCTTCGGGTTGTAAACCTCTTTCACCAGGGACGAAGCGCAAGTG…	27F 1500R
A5-9	JN627171	Sun et al., 2012	https://doi.org/10.1371/journal.pone.0042854	Scleronephthya sp.	N/A	N/A	Zhao’an Bay (23u539N; 117u109E) in the East China Sea	N/A	Custom media, see reference for details	Actinobacteria	Actinobacteria	Corynebacteriales	Gordoniaceae	Gordonia	sp.	99	CAGCTTGCTGGGTACTCGAGTGGCGAACGGGTGAGTAACACGTGGGTGATCTGCCCTGAACTTTGGGATAAGCCTGGGAAACTGGGTCTAATACCGGATATGACCTTGGAGTGCATGCTCTGGGGTGGAAAGCTTTTGCGGTTCAGGATGGGCCCCGGCCTATCAGCTTGTTGGTGGGGTAATGGCCTACCAAGGCGACGACGGGTAGCCGACCTGAGAGGGTGATCGGCCACACTGGGACTGAGACACGGCCCAGACTCCTACGGGAGGCAGCAGTGGGGAATATTGCACAATGGGCGCAAGCCTGATGCAGCGACGCCGCGTGAGGGATGACGGCCTTCGGGTTGTAAACCTCTTTCACCAGGGACGAAGCGCAAGTGACGGTACCTGGAGAAGAAG…	27F 1500R
A5-14	JN627172	Sun et al., 2012	https://doi.org/10.1371/journal.pone.0042855	Scleronephthya sp.	N/A	N/A	Zhao’an Bay (23u539N; 117u109E) in the East China Sea	N/A	Custom media, see reference for details	Actinobacteria	Actinobacteria	Corynebacteriales	Gordoniaceae	Gordonia	sp.	99	GACGGAAGGCCCAGCTTGCTGGGTGCTCGAGTGGCGAACGGGTGAGTAACACGTGGGTGATCTGCCCCTGACTTTGGGATAAGCCTGGGAAACTGGGTCTAATACCGGATATGACCAGTTGGTGCATGCCTTCTGGTGGAAAGCCTTGTGCGGTTGGGGATGGGCCCGCGGCCTATCAGCTTGTTGGTGGGGTAATGGCCTACCAAGGCGACGACGGGTAGCCGACCTGAGAGGGTGATCGGCCACACTGGGACTGAGACACGGCCCAGACTCCTACGGGAGGCAGCAGTGGGGAATATTGCACAATGGGCGCAAGCCTGATGCAGCGACGCCGCGTGAGGGATGACGGCCTTCGGGTTGTAAACCTCTTTCACCAGGGACGAAGCTTTTGTGACGGTA…	27F 1500R
A1-12	JN627173	Sun et al., 2012	https://doi.org/10.1371/journal.pone.0042856	Scleronephthya sp.	N/A	N/A	Zhao’an Bay (23u539N; 117u109E) in the East China Sea	N/A	Custom media, see reference for details	Actinobacteria	Actinobacteria	Corynebacteriales	Mycobacteriaceae	Mycobacterium	sp.	99	GCAGTCGAACGGAAGGCCCCTTCGGGGGTGCTCGAGTGGCGAACGGGTGAGTAACACGTGGGTGATCTGCCCTGCACTTTGGGATAAGCCTGGGAAACTGGGTCTAATACCGAATAGGACTCCGGACTGCATGGTCTGGGGTGGAAAGCTTTTGCGGTGTGGGATGGGCCCGCGGCCTATCAGCTTGTTGGTGGGGTGATGGCCTACCAAGGCGACGACGGGTAGCCGGCCTGAGAGGGTGTCCGGCCACACTGGGACTGAGATACGGCCCAGACTCCTACGGGAGGCAGCAGTGGGGAATATTGCACAATGGGCGCAAGCCTGATGCAGCGACGCCGCGTGAGGGATGACGGCCTTCGGGTTGTAAACCTCTTTCGCCAGGGACGAAGCGCAAGTGAC…	27F 1500R
A1-17	JN627174	Sun et al., 2012	https://doi.org/10.1371/journal.pone.0042857	Scleronephthya sp.	N/A	N/A	Zhao’an Bay (23u539N; 117u109E) in the East China Sea	N/A	Custom media, see reference for details	Actinobacteria	Actinobacteria	Corynebacteriales	Mycobacteriaceae	Mycobacterium	sp.	99	GGCCCCTTCGGGGGTACTCGAGTGGCGAACGGGTGAGTAACACGTGGGTGATCTGCCCTGCACTTTGGGATAAGCCTGGGAAACTGGGTCTAATACCGAATAGGACTCCGGACTGCATGGTCTGGGGTGGAAAGCTTTTGCGGTGTGGGATGGGCCCGCGGCCTATCAGCTTGTTGGTGGGGTGATGGCCTACCAAGGCGACGACGGGTAGCCGGCCTGAGAGGGTGTCCGGCCACACTGGGACTGAGATACGGCCCAGACTCCTACGGGAGGCAGCAGTGGGGAATATTGCACAATGGGCGCAAGCCTGATGCAGCGACGCCGCGTGAGGGATGACGGCCTTCGGGTTGTAAACCTCTTTCGCCAGGGACGAAGCGCAAGTGACGGTACCTGGAGAAG…	27F 1500R
A3-1	JN627175	Sun et al., 2012	https://doi.org/10.1371/journal.pone.0042858	Scleronephthya sp.	N/A	N/A	Zhao’an Bay (23u539N; 117u109E) in the East China Sea	N/A	Custom media, see reference for details	Actinobacteria	Actinobacteria	Corynebacteriales	Mycobacteriaceae	Mycobacterium	sp.	99	TGCAGTCGACGGAAAGGCCCCTTCGGGGGTGCTCGAGTGGCGAACGGGTGAGTAACACGTGGGTGATCTGCCCTGCACTTTGGGATAAGCCTGGGAAACTGGGTCTAATACCGAATAGGACTCCGGACTGCATGGTCTGGGGTGGAAAGCGTTTGCGGTGTGGGATGGGCCCGCGGCCTATCAGCTTGTTGGTGGGGTGATGGCCTACCAAGGCGACGACGGGTAGCCGGCCTGAGAGGGTGTCCGGCCACACTGGGACTGAGATACGGCCCAGACTCCTACGGGAGGCAGCAGTGGGGAATATTGCACAATGGGCGCAAGCCTGATGCAGCGACGCCGCGTGAGGGATGACGGCCTTCGGGTTGTAAACCTCTTTCGCCAGGGACGAAGCGCAAGTGA…	27F 1500R
A3-11	JN627176	Sun et al., 2012	https://doi.org/10.1371/journal.pone.0042859	Scleronephthya sp.	N/A	N/A	Zhao’an Bay (23u539N; 117u109E) in the East China Sea	N/A	Custom media, see reference for details	Actinobacteria	Actinobacteria	Corynebacteriales	Mycobacteriaceae	Mycobacterium	sp.	99	TGCAGTCGAACGGAAGGCCCCTTCGGGGGTGCTCGAGTGGCGAACGGGTGAGTAACACGTGGGTGATCTGCCCTGCACTTTGGGATAAGCCTGGGAAACTGGGTCTAATACCGAATAGGACTCCGGACTGCATGGTCTGGGGTGGAAAGCTTTTGCGGTGTGGGATGGGCCCGCGGCCTATCAGCTTGTTGGTGGGGTGATGGCCTACCAAGGCGACGACGGGTAGCCGGCCTGAGAGGGTGTCCGGCCACACTGGGACTGAGATACGGCCCAGACTCCTACGGGAGGCAGCAGTGGGGAATATTGCACAATGGGCGCAAGCCTGATGCAGCGACGCCGCGTGAGGGATGACGGCCTTCGGGTTGTAAACCTCTTTCGCCAGGGACGAAGCGCAAGTGA…	27F 1500R
A5-20	JN627177	Sun et al., 2012	https://doi.org/10.1371/journal.pone.0042860	Scleronephthya sp.	N/A	N/A	Zhao’an Bay (23u539N; 117u109E) in the East China Sea	N/A	Custom media, see reference for details	Actinobacteria	Actinobacteria	Corynebacteriales	Mycobacteriaceae	Mycobacterium	sp.	99	AAGGCCCTTTCGGGGGTACTCGAGTGGCGAACGGGTGAGTAACACGTGGGTGATCTGCCCTGCACTTTGGGATAAGCCTGGGAAACTGGGTCTAATACCGAATAGGACTCCGGACTGCATGGTCTGGGGTGGAAAGCTTTTGCGGTGTGGGATGGGCCCGCGGCCTATCAGCTTGTTGGTGGGGTGATGGCCTACCAAGGCGACGACGGGTAGCCGGCCTGAGAGGGTGTCCGGCCACACTGGGACTGAGATACGGCCCAGACTCCTACGGGAGGCAGCAGTGGGGAATATTGCACAATGGGCGCAAGCCTGATGCAGCGACGCCGCGTGAGGGATGACGGCCTTCGGGTTGTAAACCTCTTTCGCCAGGGACGAAGCGCAAGTGACGGTACCTGGAGA…	27F 1500R
A5-7	JN627178	Sun et al., 2012	https://doi.org/10.1371/journal.pone.0042861	Scleronephthya sp.	N/A	N/A	Zhao’an Bay (23u539N; 117u109E) in the East China Sea	N/A	Custom media, see reference for details	Actinobacteria	Actinobacteria	Corynebacteriales	Mycobacteriaceae	Mycobacterium	sp.	99	GGTACTCGAGTGGCGAACGGGTGAGTAACACGTGGGTGATCTGCCCTGCACTTTGGGATAAGCCTGGGAAACTGGGTCTAATACCGAATACACCCTGCTGGTCGCATGGCCTGGTGGGGGAAAGCTTTTGCGGTGTGGGATGGGCCCGCGGCCTATCAGCTTGTTGGTGGGGTGATGGCCTACCAAGGCGACGACGGGTAGCCGGCCTGAGAGGGTGACCGGCCACACTGGGACTGAGATACGGCCCAGACTCCTACGGGAGGCAGCAGTGGGGAATATTGCACAATGGGCGCAAGCCTGATGCAGCGACGCCGCGTGGGGGATGACGGCCTTCGGGTTGTAAACCCCTTTCGCCAGGGACGAAGAGAGATTGACGGTACCTGGAGAAGAAGGACCGGC…	27F 1500R
A2-19	JN627179	Sun et al., 2012	https://doi.org/10.1371/journal.pone.0042862	Scleronephthya sp.	N/A	N/A	Zhao’an Bay (23u539N; 117u109E) in the East China Sea	N/A	Custom media, see reference for details	Actinobacteria	Actinobacteria	Corynebacteriales	Nocardiaceae	Rhodococcus	sp.	99	TGCAGTCGAGCGGTAAGGCCCTTCGGGGTACACGAGCGGCGAACGGGTGAGTAACACGTGGGTGATCTGCCCTGCACTTCGGGATAAGCCTGGGAAACTGGGTCTAATACCGGATAGGACCTCTTGCCGCATGGTGGGGGGTGGAAAGGTTTACTGGTGCAGGATGGGCCCGCGGCCTATCAGCTTGTTGGTGGGGTAATGGCCTACCAAGGCGACGACGGGTAGCCGACCTGAGAGGGTGACCGGCCACACTGGGACTGAGACACGGCCCAGACTCCTACGGGAGGCAGCAGTGGGGAATATTGCACAATGGGCGAAAGCCTGATGCAGCGACGCCGCGTGAGGGATGACGGCCTTCGGGTTGTAAACCTCTTTCAGCGCCGACGAAGCGTAAGTGAC…	27F 1500R
A1-2	JN627180	Sun et al., 2012	https://doi.org/10.1371/journal.pone.0042863	Scleronephthya sp.	N/A	N/A	Zhao’an Bay (23u539N; 117u109E) in the East China Sea	N/A	Custom media, see reference for details	Actinobacteria	Actinobacteria	Propionibacteriales	Nocardioidaceae	Nocardioides	sp.	99	GCAGTCGAGCGGAAGGCCCTTCGGGGTACTCGAGCGGCGAACGGGTGAGTAACACGTGAGTAATCTGCCCCTGGCTTCGGGATAGCCACCGGAAACGGTGATTAATACCGGATATGACTACTTCCTGCATGGGATGGTAGTGGAAAGTTTTTCGGCCAGGGATGTGCTCGCGGCCTATCAGCTTGATGGTGAGGTAATGGCTCACCATGGCTTCGACGGGTAGCCGGCCTGAGAGGGTGACCGGTCACACTGGGACTGAGACACGGCCCAGACTCCTACGGGAGGCAGCAGTGGGGAATATTGGACAATGGGCGGAAGCCTGATCCAGCAACGCCGCGTGAGGGATGACGGCCTTCGGGTTGTAAACCTCTTTCGGTAGGGACGAAGCGCAAGTGACGG…	27F 1500R
A5-6	JN627181	Sun et al., 2012	https://doi.org/10.1371/journal.pone.0042864	Scleronephthya sp.	N/A	N/A	Zhao’an Bay (23u539N; 117u109E) in the East China Sea	N/A	Custom media, see reference for details	Actinobacteria	Actinobacteria	Propionibacteriales	Nocardioidaceae	Nocardioides	sp.	99	TGCAGTCGAGCGGAAGGCCCTTCGGGGTACTCGAGCGGCGAACGGGTGAGTAACACGTGAGTAATCTGCCCCTGGCTTCGGGATAGCCACCGGAAACGGTGATTAATACCGGATATGACTACTTCCTGCATGGGATGGTAGTGGAAAGTTTTTCGGCCAGGGATGTGCTCGCGGCCTATCAGCTTGATGGTGAGGTAATGGCTCACCATGGCTTCGACGGGTAGCCGGCCTGAGAGGGTGACCGGTCACACTGGGACTGAGACACGGCCCAGACTCCTACGGGAGGCAGCAGTGGGGAATATTGGACAATGGGCGGAAGCCTGATCCAGCAACGCCGCGTGAGGGATGACGGCCTTCGGGTTGTAAACCTCTTTCGGTAGGGACGAAGCGCAAGTGACG…	27F 1500R
A6-8	JN627182	Sun et al., 2012	https://doi.org/10.1371/journal.pone.0042865	Scleronephthya sp.	N/A	N/A	Zhao’an Bay (23u539N; 117u109E) in the East China Sea	N/A	Custom media, see reference for details	Actinobacteria	Actinobacteria	Propionibacteriales	Nocardioidaceae	Nocardioides	sp.	99	TCGAGCGGAAGGCCCTTCGGGGTACTCGAGCGGCGAACGGGTGAGTAACACGTGAGTAATCTGCCCCTGGCTTCGGGATAGCCACCGGAAACGGTGATTAATACCGGATATGACTACTTCCTGCATGGGATGGTAGTGGAAAGTTTTTCGGCCAGGGATGTGCTCGCGGCCTATCAGCTTGATGGTGAGGTAATGGCTCACCATGGCTTCGACGGGTAGCCGGCCTGAGAGGGTGACCGGTCACACTGGGACTGAGACACGGCCCAGACTCCTACGGGAGGCAGCAGTGGGGAATATTGGACAATGGGCGGAAGCCTGATCCAGCAACGCCGCGTGAGGGATGACGGCCTTCGGGTTGTAAACCTCTTTCGGTAGGGACGAAGCGCAAGTGACGGTACC…	27F 1500R
A4-1	JN627183	Sun et al., 2012	https://doi.org/10.1371/journal.pone.0042866	Scleronephthya sp.	N/A	N/A	Zhao’an Bay (23u539N; 117u109E) in the East China Sea	N/A	Custom media, see reference for details	Actinobacteria	Actinobacteria	Streptomycetales	Streptomycetaceae	Streptomyces	sp.	99	CCTCCTTCGGGAGGGGATTAGTGGCGAACGGGTGAGTAACACGTGGGCAATCTGCCCTGCACTCTGGGACAAGCCCTGGAAACGGGGTCTAATACCGGATACTGACCCGCTTGGGCATCCAAGCGGTTCGAAAGCTCCGGCGGTGCAGGATGAGCCCGCGGCCTATCAGCTTGTTGGTGAGGTAATGGCTCACCAAGGCGACGACGGGTAGCCGGCCTGAGAGGGCGACCGGCCACACTGGGACTGAGACACGGCCCAGACTCCTACGGGAGGCAGCAGTGGGGAATATTGCACAATGGGCGAAAGCCTGATGCAGCGACGCCGCGTGAGGGATGACGGCCTTCGGGTTGTAAACCTCTTTCAGCAGGGAAGAAGCGAAAGTGACGGTACCTGCAGAAG…	27F 1500R
A4-2	JN627184	Sun et al., 2012	https://doi.org/10.1371/journal.pone.0042867	Scleronephthya sp.	N/A	N/A	Zhao’an Bay (23u539N; 117u109E) in the East China Sea	N/A	Custom media, see reference for details	Actinobacteria	Actinobacteria	Streptomycetales	Streptomycetaceae	Streptomyces	sp.	100	GCAAGTCGAACGATGAACCTCCTTCGGGAGGGGATTAGTGGCGAACGGGTGAGTAACACGTGGGCAATCTGCCCTGCACTCTGGGACAAGCCCTGGAAACGGGGTCTAATACCGGATACTGACCCGCTTGGGCATCCAAGCGGTTCGAAAGCTCCGGCGGTGCAGGATGAGCCCGCGGCCTATCAGCTTGTTGGTGAGGTAATGGCTCACCAAGGCGACGACGGGTAGCCGGCCTGAGAGGGCGACCGGCCACACTGGGACTGAGACACGGCCCAGACTCCTACGGGAGGCAGCAGTGGGGAATATTGCACAATGGGCGAAAGCCTGATGCAGCGACGCCGCGTGAGGGATGACGGCCTTCGGGTTGTAAACCTCTTTCAGCAGGGAAGAAGCGAAAGT…	27F 1500R
A4-3	JN627185	Sun et al., 2012	https://doi.org/10.1371/journal.pone.0042868	Scleronephthya sp.	N/A	N/A	Zhao’an Bay (23u539N; 117u109E) in the East China Sea	N/A	Custom media, see reference for details	Actinobacteria	Actinobacteria	Streptomycetales	Streptomycetaceae	Streptomyces	sp.	99	AGTCGACGATGACCTCCTTCGGGAGGGGATTAGTGGCGAACGGGTGAGTAACACGTGGGCAATCTGCCCTGCACTCTGGGACAAGCCCTGGAAACGGGGTCTAATACCGGATACTGACCCGCTTGGGCATCCAAGCGGTTCGAAAGCTCCGGCGGTGCAGGATGAGCCCGCGGCCTATCAGCTTGTTGGTGAGGTAATGGCTCACCAAGGCGACGACGGGTAGCCGGCCTGAGAGGGCGACCGGCCACACTGGGACTGAGACACGGCCCAGACTCCTACGGGAGGCAGCAGTGGGGAATATTGCACAATGGGCGAAAGCCTGATGCAGCGACGCCGCGTGAGGGATGACGGCCTTCGGGTTGTAAACCTCTTTCAGCAGGGAAGAAGCGAAAGTGACGG…	27F 1500R
A6-1	JN627186	Sun et al., 2012	https://doi.org/10.1371/journal.pone.0042869	Scleronephthya sp.	N/A	N/A	Zhao’an Bay (23u539N; 117u109E) in the East China Sea	N/A	Custom media, see reference for details	Actinobacteria	Actinobacteria	Streptomycetales	Streptomycetaceae	Streptomyces	sp.	99	CTTACCATGCAAGTCGACGATGAACCTCCTTCGGGAGGGGATTAGTGGCGAACGGGTGAGTAACACGTGGGCAATCTGCCCTGCACTCTGGGACAAGCCCTGGAAACGGGGTCTAATACCGGATACTGACCCGCTTGGGCATCCAAGCGGTTCGAAAGCTCCGGCGGTGCAGGATGAGCCCGCGGCCTATCAGCTTGTTGGTGAGGTAATGGCTCACCAAGGCGACGACGGGTAGCCGGCCTGAGAGGGCGACCGGCCACACTGGGACTGAGACACGGCCCAGACTCCTACGGGAGGCAGCAGTGGGGATATTGCACAATGGGCGAAAGCCTGATGCAGCGACGCCGCGTGAGGGATGACGGCCTTCGGGTTGTAAACCTCTTTCAGCAGGGAAGAAGC…	27F 1500R
A1-11	JN627187	Sun et al., 2012	https://doi.org/10.1371/journal.pone.0042870	Scleronephthya sp.	N/A	N/A	Zhao’an Bay (23u539N; 117u109E) in the East China Sea	N/A	Custom media, see reference for details	Actinobacteria	Actinobacteria	Micromonosporales	Micromonosporaceae	Micromonospora	sp.	99	TGCAGTCGAGCGGAAGGCCCTTCGGGGTACTCGAGCGGCGAACGGGTGAGTAACACGTGAGCAACCTGCCCCAGGCTTTGGGATAACCCCGGGAAACCGGGGCTAATACCGGATATTACATGCTGCCGCATGGTGGTGTGTGGAAAGTTTTTCGGCTTGGGATGGGCTCGCGGCCTATCAGCTTGTTGGTGGGGTGATGGCCTACCAAGGCGACGACGGGTAGCCGGCCTGAGAGGGCGACCGGCCACACTGGGACTGAGACACGGCCCAGACTCCTACGGGAGGCAGCAGTGGGGAATATTGCACAATGGGCGGAAGCCTGATGCAGCGACGCCGCGTGAGGGATGACGGCCTTCGGGTTGTAAACCTCTTTCAGCAGGGACGAAGCGTAAGTGACGG…	27F 1500R
A1-15	JN627188	Sun et al., 2012	https://doi.org/10.1371/journal.pone.0042871	Scleronephthya sp.	N/A	N/A	Zhao’an Bay (23u539N; 117u109E) in the East China Sea	N/A	Custom media, see reference for details	Actinobacteria	Actinobacteria	Micromonosporales	Micromonosporaceae	Micromonospora	sp.	99	GCGGAAGGCCCTTCGGGGTACTCGAGCGGCGAACGGGTGAGTAACACGTGAGTAACCTGCCCTAGGCTTTGGGATAACCCTCGGAAACGGGGGCTAATACCGGATATGACCTCCTGTCGCATGGTGGGGGGTGGAAAGTTTTTCGGCCTGGGATGGGCTCGCGGCCTATCAGCTTGTTGGTGGGGTGATGGCCTACCAAGGCGACGACGGGTAGCCGGCCTGAGAGGGCGACCGGCCACACTGGGACTGAGACACGGCCCAGACTCCTACGGGAGGCAGCAGTGGGGAATATTGCACAATGGGCGGAAGCCTGATGCAGCGACGCCGCGTGAGGGATGACGGCCTTCGGGTTGTAAACCTCTTTCAGCAGGGACGAAGCGCAAGTGACGGTACCTGCAG…	27F 1500R
A5-2	JN627189	Sun et al., 2012	https://doi.org/10.1371/journal.pone.0042872	Scleronephthya sp.	N/A	N/A	Zhao’an Bay (23u539N; 117u109E) in the East China Sea	N/A	Custom media, see reference for details	Actinobacteria	Actinobacteria	Micromonosporales	Micromonosporaceae	Micromonospora	sp.	99	CGGAAGGCCCTTCGGGGTACTCGAGCGGCGAACGGGTGAGTAACACGTGAGCAACCTGCCCTAGGCTTTGGGATAACCCCGGGAAACCGGGGCTAATACCGAATAGGACCTCTGACCGCATGGTTGGTGGTGGAAAGTTTTTCGGCCTGGGATGGGCTCGCGGCCTATCAGCTTGTTGGTGGGGTGATGGCCTACCAAGGCGACGACGGGTAGCCGGCCTGAGAGGGCGACCGGCCACACTGGGACTGAGACACGGCCCAGACTCCTACGGGAGGCAGCAGTGGGGAATATTGCACAATGGGCGGAAGCCTGATGCAGCGACGCCGCGTGAGGGATGACGGCCTTCGGGTTGTAAACCTCTTTCAGCAGGGACGAAGCGTAAGTGACGGTACCTGCAGA…	27F 1500R
A5-13	JN627190	Sun et al., 2012	https://doi.org/10.1371/journal.pone.0042873	Scleronephthya sp.	N/A	N/A	Zhao’an Bay (23u539N; 117u109E) in the East China Sea	N/A	Custom media, see reference for details	Actinobacteria	Actinobacteria	Micromonosporales	Micromonosporaceae	Micromonospora	sp.	100	CAGTCGAGCGGAAGGCCCTTCGGGGTACTCGAGCGGCGAACGGGTGAGTAACACGTGAGTAACCTGCCCTAGGCTTTGGGATAACCCTCGGAAACGGGGGCTAATACCGGATATGACCTTGCCCTGCATGGGGTTTGGTGGAAAGTTTTTCGGCCTGGGATGGGCTCGCGGCCTATCAGCTTGTTGGTGGGGTGATGGCCTACCAAGGCGACGACGGGTAGCCGGCCTGAGAGGGCGACCGGCCACACTGGGACTGAGACACGGCCCAGACTCCTACGGGAGGCAGCAGTGGGGAATATTGCACAATGGGCGGAAGCCTGATGCAGCGACGCCGCGTGAGGGATGACGGCCTTCGGGTTGTAAACCTCTTTCAGCAGGGACGAAGCGCAAGTGACGGTA…	27F 1500R
A5-1	JN627191	Sun et al., 2012	https://doi.org/10.1371/journal.pone.0042874	Scleronephthya sp.	N/A	N/A	Zhao’an Bay (23u539N; 117u109E) in the East China Sea	N/A	Custom media, see reference for details	Actinobacteria	Actinobacteria	Micromonosporales	Micromonosporaceae	Micromonospora	sp.	99	GCAGTCGAGCGGATAGGCCCTTCGGGGTACTCGAGCGGCGAACGGGTGAGTAACACGTGAGCAACCTGCCCCAGGCTTTGGGATAACCCCGGGAAACCGGGGCTAATACCGAATATTACTGCTGATCGCATGGTTGGTGGTGGAAAGTTTTTCGGCTTGGGATGGGCTCGCGGCCTATCAGCTTGTTGGTGGGGTGATGGCCTACCAAGGCGACGACGGGTAGCCGGCCTGAGAGGGCGACCGGCCACACTGGGACTGAGACACGGCCCAGACTCCTACGGGAGGCAGCAGTGGGGAATATTGCACAATGGGCGGAAGCCTGATGCAGCGACGCCGCGTGAGGGATGACGGCCTTCGGGTTGTAAACCTCTTTCAGCAGGGACGAAGCGCAAGTGACGG…	27F 1500R
A6-2	JN627192	Sun et al., 2012	https://doi.org/10.1371/journal.pone.0042875	Scleronephthya sp.	N/A	N/A	Zhao’an Bay (23u539N; 117u109E) in the East China Sea	N/A	Custom media, see reference for details	Actinobacteria	Actinobacteria	Micromonosporales	Micromonosporaceae	Micromonospora	sp.	99	TGCAGTCGAGCGGAAGGCCCTTCGGGGTACTCGAGCGGCGAACGGGTGAGTAACACGTGAGCAACCTGCCCCAGGCTTTGGGATAACCCCGGGAAACCGGGGCTAATACCGAATATTACTGCTGATCGCATGGTTGGTGGTGGAAAGTTTTTCGGCTTGGGATGGGCTCGCGGCCTATCAGCTTGTTGGTGGGGTGATGGCCTACCAAGGCGACGACGGGTAGCCGGCCTGAGAGGGCGACCGGCCACACTGGGACTGAGACACGGCCCAGACTCCTACGGGAGGCAGCAGTGGGGAATATTGCACAATGGGCGGAAGCCTGATGCAGCGACGCCGCGTGAGGGATGACGGCCTTCGGGTTGTAAACCTCTTTCAGCAGGGACGAAGCGCAAGTGACGG…	27F 1500R
A6-9	JN627193	Sun et al., 2012	https://doi.org/10.1371/journal.pone.0042876	Scleronephthya sp.	N/A	N/A	Zhao’an Bay (23u539N; 117u109E) in the East China Sea	N/A	Custom media, see reference for details	Actinobacteria	Actinobacteria	Micromonosporales	Micromonosporaceae	Micromonospora	sp.	100	CAGTCGAGCGGAAGGCCCTTCGGGGTACTCGAGCGGCGAACGGGTGAGTAACACGTGAGCAACCTGCCCTAGGCTTTGGGATAACCCTCGGAAACGGGGGCTAATACCGAATACGACCTTCTGCCGCATGGTGGGGGGTGGAAAGTTTTTCGGCCTGGGATGGGCTCGCGGCCTATCAGCTTGTTGGTGGGGTGATGGCCTACCAAGGCGACGACGGGTAGCCGGCCTGAGAGGGCGACCGGCCACACTGGGACTGAGACACGGCCCAGACTCCTACGGGAGGCAGCAGTGGGGAATATTGCACAATGGGCGGAAGCCTGATGCAGCGACGCCGCGTGAGGGATGACGGCCTTCGGGTTGTAAACCTCTTTCAGCAGGGACGAAGCGCAAGTGACGGTA…	27F 1500R
Ag2-3	JQ688009	Yang et al., 2013	https://link.springer.com/article/10.1007/s00248-013-0205-4	Alcyonium gracillimum	N/A	N/A	Zhao’an Bay (23°73′ N, 117°16′ E), the coastal East China Sea	28	glycerol arginine agar (GAA), asparagine peptone agar (APA), and R2A	Actinobacteria	Actinobacteria	Micrococcales	Micrococcaceae	Micrococcus	sp.	100	TTTCAGCTTGTTGGTGAGGTAATGGCTCACCAAGGCGACGACGGGTAGCCGGCCTGAGAGGGTGACCGGCCACACTGGGACTGAGACACGGCCCAGACTCCTACGGGAGGCAGCAGTGGGGAATATTGCACAATGGGCGAAAGCCTGATGCAGCGACGCCGCGTGAGGGATGACGGCCTTCGGGTTGTAAACCTCTTTCAGTAGGGAAGAAGCGAAAGTGACGGTACCTGCAGAAGAAGCACCGGCTAACTACGTGCCAGCAGCCGCGGTAATACGTAGGGTGCGAGCGTTATCCGGAATTATTGGGCGTAAAGAGCTCGTAGGCGGTTTGTCGCGTCTGTCGTGAAAGTCCGGGGCTTAACCCCGGATCTGCGGTGGGTACGGGCAGACTAGAGTGCA…	S-C-Act-0235-a-S-20 S-C-Act-0878-a-A-19
Ag2-19	JQ688010	Yang et al., 2013	https://link.springer.com/article/10.1007/s00248-013-0205-5	Alcyonium gracillimum	N/A	N/A	Zhao’an Bay (23°73′ N, 117°16′ E), the coastal East China Sea	28	glycerol arginine agar (GAA), asparagine peptone agar (APA), and R2A	Actinobacteria	Actinobacteria	Micrococcales	Micrococcaceae	Kocuria	sp.	99	TCGCGGCCCTACAGCTTGTTGGTGAGGTAATGGCTCACCAAGGCGACGACGGGTAGCCGGCCTGAGAGGGTGACCGGCCACACTGGGACTGAGACACGGCCCAGACTCCTACGGGAGGCAGCAGTGGGGAATATTGCACAATGGGCGAAAGCCTGATGCAGCGACGCCGCGTGAGGGATGACGGCCTTCGGGTTGTAAACCTCTTTCAGCAGGGAAGAAGCCACAAGTGACGGTACCTGCAGAAGAAGCGCCGGCTAACTACGTGCCAGCAGCCGCGGTAATACGTAGGGCGCAAGCGTTGTCCGGAATTATTGGGCGTAAAGAGCTCGTAGGCGGTTTGTCGCGTCTGCTGTGAAAGCCCGGGGCTTAACCCCGGGTGTGCAGTGGGTACGGGCAGAC…	S-C-Act-0235-a-S-20 S-C-Act-0878-a-A-19
Ag2-6	JQ688011	Yang et al., 2013	https://link.springer.com/article/10.1007/s00248-013-0205-6	Alcyonium gracillimum	N/A	N/A	Zhao’an Bay (23°73′ N, 117°16′ E), the coastal East China Sea	28	glycerol arginine agar (GAA), asparagine peptone agar (APA), and R2A	Actinobacteria	Actinobacteria	Streptomycetales	Streptomycetaceae	Streptomyces	sp.	99	TTTCACTTGTTGGTGAGGTAGTGGCTCACCAAGGCGACGACGGGTAGCCGGCCTGAGAGGGCGACCGGCCACACTGGGACTGAGACACGGCCCAGACTCCTACGGGAGGCAGCAGTGGGGAATATTGCACAATGGGCGAAAGCCTGATGCAGCGACGCCGCGTGAGGGATGACGGCCTTCGGGTTGTAAACCTCTTTCAGCAGGGAAGAAGCGAAAGTGACGGTACCTGCAGAAGAAGCGCCGGCTAACTACGTGCCAGCAGCCGCGGTAATACGTAGGGCGCAAGCGTTGTCCGGAATTATTGGGCGTAAAGAGCTCGTAGGCGGCTTGTCACGTCGGTTGTGAAAGCCCGGGGCTTAACCCCGGGTCTGCAGTCGATACGGGCAGGCTAGAGTTCGG…	S-C-Act-0235-a-S-20 S-C-Act-0878-a-A-19
Tc3-13	JQ688012	Yang et al., 2013	https://link.springer.com/article/10.1007/s00248-013-0205-7	Tubastraea coccinea	N/A	N/A	Zhao’an Bay (23°73′ N, 117°16′ E), the coastal East China Sea	28	glycerol arginine agar (GAA), asparagine peptone agar (APA), and R2A	Actinobacteria	Actinobacteria	Micrococcales	Micrococcaceae	Kocuria	sp.	100	TGCAAGTCGAACGCTGAAGCACCAGCTTGCTGGTGTGGATGAGTGGCGAACGGGTGAGTAATACGTGAGTAACCTGCCCTTGACTCTGGGATAAGCCCGGGAAACTGGGTCTAATACTGGATGCTACATGTCACCGCATGGTGGTGTGTGGAAAGGGTTTACTGGTCTTGGATGGGCTCACGGCCTATCAGCTTGTTGGTGAGGTAATGGCTCACCAAGGCGACGACGGGTAGCCGGCCTGAGAGGGTGACCGGCCACACTGGGACTGAGACACGGCCCAGACTCCTACGGGAGGCAGCAGTGGGGAATATTGCACAATGGGCGAAAGCCTGATGCAGCGACGCCGCGTGAGGGATGACGGCCTTCGGGTTGTAAACCTCTTTCAGCAGGGAAGAAGCC…	S-C-Act-0235-a-S-20 S-C-Act-0878-a-A-19
Tc3-12	JQ688013	Yang et al., 2013	https://link.springer.com/article/10.1007/s00248-013-0205-8	Tubastraea coccinea	N/A	N/A	Zhao’an Bay (23°73′ N, 117°16′ E), the coastal East China Sea	28	glycerol arginine agar (GAA), asparagine peptone agar (APA), and R2A	Actinobacteria	Actinobacteria	Micrococcales	Micrococcaceae	Kocuria	sp.	99	CCTTACCATGCAGTCGAACGCTGAAGCACCAGCTTGCTGGTGTGGATGAGTGGCGAACGGGTGAGTAATACGTGAGTAACCTGCCCTTGACTCTGGGATAAGCCCGGGAAACTGGGTCTAATACTGGATGCTACATGTCACCGCATGGTGGTGTGTGGAAAGGGTTTACTGGTCTTGGATGGGCTCACGGCCTATCAGCTTGTTGGTGAGGTAATGGCTCACCAAGGCGACGACGGGTAGCCGGCCTGAGAGGGTGACCGGCCACACTGGGACTGAGACACGGCCCAGACTCCTACGGGAGGCAGCAGTGGGGAATATTGCACAATGGGCGAAAGCCTGATGCAGCGACGCCGCGTGAGGGATGACGGCCTTCGGGTTGTAAACCTCTTTCAGCAGGGA…	S-C-Act-0235-a-S-20 S-C-Act-0878-a-A-19
Tc3-19	JQ688014	Yang et al., 2013	https://link.springer.com/article/10.1007/s00248-013-0205-9	Tubastraea coccinea	N/A	N/A	Zhao’an Bay (23°73′ N, 117°16′ E), the coastal East China Sea	28	glycerol arginine agar (GAA), asparagine peptone agar (APA), and R2A	Actinobacteria	Actinobacteria	Micrococcales	Brevibacteriaceae	Brevibacterium	sp.	99	GGGCGACCGGCCACACTGGGACTGAGACACGGCCCAGACTCCTACGGGAGGCAGCAGTGGGGAATATTGCACAATGGGGGAAACCCTGATGCAGCGACGCAGCGTGCGGGATGACGGCCTTCGGGTTGTAAACCGCTTTCAGCAGGGAAGAAGCGAAAGTGACGGTACCTGCAGAAGAAGTACCGGCTAACTACGTGCCAGCAGCCGCGGTAATACGTAGGGTACGAGCGTTGTCCGGAATTATTGGGCGTAAAGAGCTCGTAGGTGGTTGGTCACGTCTGCTGTGGAAACGCAACGCTTAACGTTGCGCGTGCAGTGGGTACGGGCTGACTAGAGTGCAGTAGGGGAGTCTGGAATTCCTGGTGTAGCGGTGAAATGCGCAGATATCAGGAGGAACAC…	S-C-Act-0235-a-S-20 S-C-Act-0878-a-A-19
Tc3-6	JQ688015	Yang et al., 2013	https://link.springer.com/article/10.1007/s00248-013-0205-10	Tubastraea coccinea	N/A	N/A	Zhao’an Bay (23°73′ N, 117°16′ E), the coastal East China Sea	28	glycerol arginine agar (GAA), asparagine peptone agar (APA), and R2A	Actinobacteria	Actinobacteria	Micrococcales	Brevibacteriaceae	Brevibacterium	sp.	99	CAGTCGACGCTGAAGCCGACAGCTTGCTGTTGGTGGATGAGTGGCGAACGGGTGAGTAACACGTGAGTAACCTGCCCCTGATTTCGGGATAAGCCTGGGAAACCGGGTCTAATACCGGATACGACCACCGAACGCATGTTCGGTGGTGGAAAGTTTTTCGATCAGGGATGGGCTCGCGGCCTATCAGCTTGTTGGTGGGGTAATGGCCCACCAAGGCGACGACGGGTAGCCGGCCTGAGAGGGCGACCGGCCACACTGGGACTGAGACACGGCCCAGACTCCTACGGGAGGCAGCAGTGGGGAATATTGCACAATGGGGGAAACCCTGATGCAGCGACGCAGCGTGCGGGATGACGGCCTTCGGGTTGTAAACCGCTTTCAGCAGGGAAGAAGCGAAAG…	S-C-Act-0235-a-S-20 S-C-Act-0878-a-A-19
Tc3-36	JQ688016	Yang et al., 2013	https://link.springer.com/article/10.1007/s00248-013-0205-11	Tubastraea coccinea	N/A	N/A	Zhao’an Bay (23°73′ N, 117°16′ E), the coastal East China Sea	28	glycerol arginine agar (GAA), asparagine peptone agar (APA), and R2A	Actinobacteria	Actinobacteria	Micromonosporales	Micromonosporaceae	Micromonospora	sp.	99	CAGTCGAGCGGAAGGCCCTTCGGGGTACTCGAGCGGCGAACGGGTGAGTAACACGTGAGCAACCTGCCCCAGGCTTTGGGATAACCCCGGGAAACCGGGGCTAATACCGAATATGACCTCCGATCGCATGGTTGGTGGTGGAAAGTTTTTCGGCTTGGGATGGGCTCGCGGCCTATCAGCTTGTTGGTGGGGTGATGGCCTACCAAGGCGACGACGGGTAGCCGGCCTGAGAGGGCGACCGGCCACACTGGGACTGAGACACGGCCCAGACTCCTACGGGAGGCAGCAGTGGGGAATATTGCACAATGGGCGGAAGCCTGATGCAGCGACGCCGCGTGAGGGATGACGGCCTTCGGGTTGTAAACCTCTTTCAGCAGGGACGAAGCGTAAGTGACGGTA…	S-C-Act-0235-a-S-20 S-C-Act-0878-a-A-19
Tc3-1	JQ688017	Yang et al., 2013	https://link.springer.com/article/10.1007/s00248-013-0205-12	Tubastraea coccinea	N/A	N/A	Zhao’an Bay (23°73′ N, 117°16′ E), the coastal East China Sea	28	glycerol arginine agar (GAA), asparagine peptone agar (APA), and R2A	Actinobacteria	Actinobacteria	Streptomycetales	Streptomycetaceae	Streptomyces	sp.	100	GGGGGTGGTCGGTCTACTCTCCATACAGTCGAACGATGAACCTCCTTCGGGAGGGGATTAGTGGCGAACGGGTGAGTAACACGTGGGCAATCTGCCCTGCACTCTGGGACAAGCCCTGGAAACGGGGTCTAATACCGGATACTGACCCGCTTGGGCATCCAAGCGGTTCGAAAGCTCCGGCGGTGCAGGATGAGCCCGCGGCCTATCAGCTTGTTGGTGAGGTAATGGCTCACCAAGGCGACGACGGGTAGCCGGCCTGAGAGGGCGACCGGCCACACTGGGACTGAGACACGGCCCAGACTCCTACGGGAGGCAGCAGTGGGGAATATTGCACAATGGGCGAAAGCCTGATGCAGCGACGCCGCGTGAGGGATGACGGCCTTCGGGTTGTAAACCTCT…	S-C-Act-0235-a-S-20 S-C-Act-0878-a-A-19
Tc3-21	JQ688018	Yang et al., 2013	https://link.springer.com/article/10.1007/s00248-013-0205-13	Tubastraea coccinea	N/A	N/A	Zhao’an Bay (23°73′ N, 117°16′ E), the coastal East China Sea	28	glycerol arginine agar (GAA), asparagine peptone agar (APA), and R2A	Actinobacteria	Actinobacteria	Streptomycetales	Streptomycetaceae	Streptomyces	sp.	100	GAACCGCTTTCGGGCGGGGATTAGTGGCGAACGGGTGAGTAACACGTGGGCAATCTGCCCTGCACTCTGGGACAAGCCCTGGAAACGGGGTCTAATACCGGATATGACTGTCCATCGCATGGTGGATGGTGTAAAGCTCCGGCGGTGCAGGATGAGCCCGCGGCCTATCAGCTTGTTGGTGAGGTAGTGGCTCACCAAGGCGACGACGGGTAGCCGGCCTGAGAGGGCGACCGGCCACACTGGGACTGAGACACGGCCCAGACTCCTACGGGAGGCAGCAGTGGGGAATATTGCACAATGGGCGAAAGCCTGATGCAGCGACGCCGCGTGAGGGATGACGGCCTTCGGGTTGTAAACCTCTTTCAGCAGGGAAGAAGCGAAAGTGACGGTACCTGCAGA…	S-C-Act-0235-a-S-20 S-C-Act-0878-a-A-19
Tc3-16	JQ688019	Yang et al., 2013	https://link.springer.com/article/10.1007/s00248-013-0205-14	Tubastraea coccinea	N/A	N/A	Zhao’an Bay (23°73′ N, 117°16′ E), the coastal East China Sea	28	glycerol arginine agar (GAA), asparagine peptone agar (APA), and R2A	Actinobacteria	Actinobacteria	Corynebacteriales	Dietziaceae	Dietzia	sp.	97	CAGTCGAACGGTAAGGCCCCTTCGGGGGTACACGAGTGGCGAACGGGTGAGTAACACGTGGGTAATCTGCCCTGCACTTCGGGATAAGCCTGGGAAACTGGGTCTAATACCGGATATGAACTCCTGCCGCATGGTGGGGGTTGGAAAGTTTTTCGGTGCAAGATGAACCCCCGGCCTATCAACTTGTTGGTGGGGTAATGGCCTACCAAGGCGACCACCGGTAACCCGGCTGAAAGGGTGATCGGCCACCCTGGGACTGAAACACGGCCCAAACTCCTACGGGAGGCAGCAGTGGGGAATATTGCACAATGGGCGAAAGCCTGATGCAGCGACGCCCCGTGGGGGATGACGGTCTTCGGATTGTAAACCCCTTTTAGTAGGGACGAAGCGCAAGTGACG…	S-C-Act-0235-a-S-20 S-C-Act-0878-a-A-19
Ag2-30	JX008001	Yang et al., 2013	https://link.springer.com/article/10.1007/s00248-013-0205-15	Tubastraea coccinea	N/A	N/A	Zhao’an Bay (23°73′ N, 117°16′ E), the coastal East China Sea	28	glycerol arginine agar (GAA), asparagine peptone agar (APA), and R2A	Actinobacteria	Actinobacteria	Micrococcales	Micrococcaceae	Kocuria	sp.	99	GCAGTCGACGCTGAAGCACAGCTTGCTGGTGTGGATGAGTGGCGAACGGGTGAGTAATACGTGAGTAACCTGCCCTTGACTCTGGGATAAGCCCGGGAAACTGGGTCTAATACTGGATGCTACATGTCACCGCATGGTGGTGTGTGGAAAGGGTTTACTGGTCTTGGATGGGCTCACGGCCTATCAGCTTGTTGGTGAGGTAATGGCTCACCAAGGCGACGACGGGTAGCCGGCCTGAGAGGGTGACCGGCCACACTGGGACTGAGACACGGCCCAGACTCCTACGGGAGGCAGCAGTGGGGAATATTGCACAATGGGCGAAAGCCTGATGCAGCGACGCCGCGTGAGGGATGACGGCCTTCGGGTTGTAAACCTCTTTCAGCAGGGAAGAAGCCACAA…	S-C-Act-0235-a-S-20 S-C-Act-0878-a-A-19
11456	JX454450	Li et al., 2014	https://link.springer.com/article/10.1007/s10482-014-0233-1	Scleractinian corals	N/A	27–28	Luhuitou fringing reef (18°13′N, 109°28′E)	N/A	marine agar, yeast extract agar, trehalose proline agar, raffinose histidine agar, pyruvic acid sodium asparagine agar	Actinobacteria	Actinobacteria	Pseudonocardiales	Pseudonocardiaceae	Amycolatopsis	sp.	99	TGCAGTCGAACGCTGAACCGGTTTCGGCCGGGGATGAGTGGCGAACGGGTGAGTAACACGTGGGTAATCTGCCCTGTACTCTGGGATAAGCCTGGGAAACTGGGTCTAATACCGGATACGACCACTACAGGCATCTGTGGTGGTGGAAAGTTCCGGCGGTATGGGATGAACCCGCGGCCTATCAGCTTGTTGGTGGGGTAATGGCCTACCAAGGCGACGACGGGTAGCCGGCCTGAGAGGGTGACCGGCCACACTGGGACTGAGACACGGCCCAGACTCCTACGGGAGGCAGCAGTGGGGAATATTGCACAATGGGCGCAAGCCTGATGCAGCGACGCCGCGTGAGGGATGACGGCCTTCGGGTTGTAAACCTCTTTCGCCAGGGACGAAGCGCAAGTG…	8-27f 152-1504r
11455	JX454451	Li et al., 2014	https://link.springer.com/article/10.1007/s10482-014-0233-2	Scleractinian corals	N/A	27–28	Luhuitou fringing reef (18°13′N, 109°28′E)	N/A	marine agar, yeast extract agar, trehalose proline agar, raffinose histidine agar, pyruvic acid sodium asparagine agar	Actinobacteria	Actinobacteria	Pseudonocardiales	Pseudonocardiaceae	Amycolatopsis	sp.	99	GTCGAACGCTGAACCGGTTTCGGCCGGGGATGAGTGGCGAACGGGTGAGTAACACGTGGGTAATCTGCCCTGTACTCTGGGATAAGCCTGGGAAACTGGGTCTAATACCGGATACGACCACTACAGGCATCTGGGGTGGTGGAAAGTTCCGGCGGTATGGGATGAACCCGCGGCCTATCAGCTTGTTGGTGGGGTAATGGCCTACCAAGGCGACGACGGGTAGCCGGCCTGAGAGGGTGACCGGCCACACTGGGACTGAGACACGGCCCAGACTCCTACGGGAGGCAGCAGTGGGGAATATTGCACAATGGGCGCAAGCCTGATGCAGCGACGCCGCGTGAGGGATGACGGCCTTCGGGTTGTAAACCTCTTTCGCCAGGGACGAAGCGCAAGTGACGG…	8-27f 152-1504r
11427	JX454452	Li et al., 2014	https://link.springer.com/article/10.1007/s10482-014-0233-3	Scleractinian corals	N/A	27–28	Luhuitou fringing reef (18°13′N, 109°28′E)	N/A	marine agar, yeast extract agar, trehalose proline agar, raffinose histidine agar, pyruvic acid sodium asparagine agar	Actinobacteria	Actinobacteria	Micrococcales	Dermabacteraceae	Brachybacterium	sp.	99	TGCAGTCGACGATGACGGCCGTGCTTGCACGGTCTGATTAGTGGCGAACGGGTGAGTAACACGTGAGTAACCTGCCCTCCACTTCGGGATAACCTCGGGAAATCGTGGCTAATACCGGATATGAGCACTCATCGCATGGTGGGTGTTGGAAAGATTTATCGGTGGGGGATGGACTCGCGGCCTATCAGTTTGTTGGTGAGGTGATGGCTCACCAAGACGATGACGGGTAGCCGGCCTGAGAGGGCGACCGGCCACACTGGGACTGAGACACGGCCCAGACTCCTACGGGAGGCAGCAGTGGGGAATATTGCACAATGGGCGAAAGCCTGATGCAGCGACGCCGCGTGAGGGATGACGGCCTTCGGGTTGTAAACCTCTTTCAGTAGGGAAGAAGCGAGA…	8-27f 152-1504r
11362	JX454453	Li et al., 2014	https://link.springer.com/article/10.1007/s10482-014-0233-4	Scleractinian corals	N/A	27–28	Luhuitou fringing reef (18°13′N, 109°28′E)	N/A	marine agar, yeast extract agar, trehalose proline agar, raffinose histidine agar, pyruvic acid sodium asparagine agar	Actinobacteria	Actinobacteria	Micrococcales	Brevibacteriaceae	Brevibacterium	sp.	100	TGCAAGTCGAACGCTGAAGCCGACAGCTTGCTGTTGGTGGATGAGTGGCGAACGGGTGAGTAACACGTGAGTAACCTGCCCCTGATTTCGGGATAAGCCTGGGAAACTGGGTCTAATACCGGATATGACCAATCCTTGCATGAGGGTTGGTGGAAAGTTTTTCGATCGGGGATGGGCTCGCGGCCTATCAGCTTGTTGGTGGGGTAATGGCCTACCAAGGCGACGACGGGTAGCCGGCCTGAGAGGGCGACCGGCCACACTGGGACTGAGACACGGCCCAGACTCCTACGGGAGGCAGCAGTGGGGAATATTGCACAATGGGGGAAACCCTGATGCAGCGACGCAGCGTGCGGGATGACGGCCTTCGGGTTGTAAACCGCTTTCAGCAGGGAAGAAGCG…	8-27f 152-1504r
11343	JX454454	Li et al., 2014	https://link.springer.com/article/10.1007/s10482-014-0233-5	Scleractinian corals	N/A	27–28	Luhuitou fringing reef (18°13′N, 109°28′E)	N/A	marine agar, yeast extract agar, trehalose proline agar, raffinose histidine agar, pyruvic acid sodium asparagine agar	Actinobacteria	Actinobacteria	Micrococcales	Brevibacteriaceae	Brevibacterium	sp.	99	ATGCAGTCGAACGCTGAGCCGACAGCTTGCTGTTGGTGGATGAGTGGCGAACGGGTGAGTAACACGTGAGTAACCTGCCCCTGATTTCGGGATAAGCCTGGGAAACTGGGTCTAATACCGGATATGACCAATCCTTGCATGAGGGTTGGTGGAAAGTTTTTCGATCGGGGATGGGCTCGCGGCCTATCAGCTTGTTGGTGGGGTAATGGCCTACCAAGGCGACGACGGGTAGCCGGCCTGAGAGGGCGACCGGCCACACTGGGACTGAGACACGGCCCAGACTCCTACGGGAGGCAGCAGTGGGGAATATTGCACAATGGGGGAAACCCTGATGCAGCGACGCAGCGTGCGGGATGACGGCCTTCGGGTTGTAAACCGCTTTCAGCAGGGAAGAAGCGA…	8-27f 152-1504r
11434	JX454455	Li et al., 2014	https://link.springer.com/article/10.1007/s10482-014-0233-6	Scleractinian corals	N/A	27–28	Luhuitou fringing reef (18°13′N, 109°28′E)	N/A	marine agar, yeast extract agar, trehalose proline agar, raffinose histidine agar, pyruvic acid sodium asparagine agar	Actinobacteria	Actinobacteria	Micrococcales	Brevibacteriaceae	Brevibacterium	sp.	97	TGCAGTCGAACGCTGAAGCCTGGAGCTTGCTTCGGGTGGATGAGTGGCGAACGGGTGAGTAACACGTGAGTAACCTGCCCCTGACTTCGGGATAAGCCTGGGAAACTGGGTCTAATACCGGATATGACCTGCTACCGCATGGTGGTGGGTGGAAAGTTTTTTCGGTTGGGGATGGGCTCGCGGCCTATCAGCTTGATGGTGGGGTAATGGCCTACCATGGCGACGACGGGTAGCCGGCCTGAGAGGGCGACCGGCCACACTGGGACTGAGACACGGCCCAGACTCCTACGGGAGGCAGCAGTGGGGAATATTGCACAATGGGGGAAACCCTGATGCAGCGACGCAGCGTGCGGGATGACGGCCTTCGGGTTGTAAACCGCTTTCAGTAGGGAAGAAGCC…	8-27f 152-1504r
11418	JX454456	Li et al., 2014	https://link.springer.com/article/10.1007/s10482-014-0233-7	Scleractinian corals	N/A	27–28	Luhuitou fringing reef (18°13′N, 109°28′E)	N/A	marine agar, yeast extract agar, trehalose proline agar, raffinose histidine agar, pyruvic acid sodium asparagine agar	Actinobacteria	Actinobacteria	Corynebacteriales	Gordoniaceae	Gordonia	sp.	100	CTTGCTGGGTACTCGAGTGGCGAACGGGTGAGTAACACGTGGGTGATCTGCCCTGCACTCTGGGATAAGCCTGGGAAACTGGGTCTAATACCGGATATGACCGACTGTCGCATGGTGGTTGGTGGAAAGCTTTTGCGGTGTGGGATGGGCCCGCGGCCTATCAGCTTGTTGGTGGGGTAATGGCCTACCAAGGCGACGACGGGTAGCCGACCTGAGAGGGTGATCGGCCACACTGGGACTGAGACACGGCCCAGACTCCTACGGGAGGCAGCAGTGGGGAATATTGCACAATGGGCGCAAGCCTGATGCAGCGACGCCGCGTGAGGGATGACGGCCTTCGGGTTGTAAACCTCTTTCACCAGGGACGAAGCGTGAGTGACGGTACCTGGAGAAGAAGCA…	8-27f 152-1504r
11785	JX454457	Li et al., 2014	https://link.springer.com/article/10.1007/s10482-014-0233-8	Scleractinian corals	N/A	27–28	Luhuitou fringing reef (18°13′N, 109°28′E)	N/A	marine agar, yeast extract agar, trehalose proline agar, raffinose histidine agar, pyruvic acid sodium asparagine agar	Actinobacteria	Actinobacteria	Jiangellales	Jiangellaceae	Jiangella	sp.	99	GTCGAGCGGAAGGCCCTTCGGGGTACTCGAGCGGCGAACGGGTGAGTAACACGTGGGTAACCTGCCTTCAGCTCTGGGATAAGCCTGGGAAACTGGGTCTAATACCGGATACGACACGCGACCGCATGGTTGTGTGTGGAAAGTTTTTCGGCTGGAGATGGACTCGCGGCCTATCAGCTTGTTGGTGGGGTAGTGGCCTACCAAGGCGATGACGGGTAGCCGGCCTGAGAGGGCGACCGGCCACACTGGGACTGAGACACGGCCCAGACTCCTACGGGAGGCAGCAGTGGGGAATATTGCGCAATGGGCGGAAGCCTGACGCAGCAACGCCGCGTGAGGGATGACGGCCTTCGGGTTGTAAACCTCTTTCAGCGCTGACGAAGCCTTCGGGTGACGGTA…	8-27f 152-1504r
11458	JX454458	Li et al., 2014	https://link.springer.com/article/10.1007/s10482-014-0233-9	Scleractinian corals	N/A	27–28	Luhuitou fringing reef (18°13′N, 109°28′E)	N/A	marine agar, yeast extract agar, trehalose proline agar, raffinose histidine agar, pyruvic acid sodium asparagine agar	Actinobacteria	Actinobacteria	Jiangellales	Jiangellaceae	Jiangella	sp.	99	TGCAAGTCGAGCGGAAGGCCCTTCGGGGTACTCGAGCGGCGAACGGGTGAGTAACACGTGGGTAACCTGCCTTCAGCTCTGGGATAAGCCTGGGAAACTGGGTCTAATACCGGATACGACACGCGACCGCATGGTTGTGTGTGGAAAGTTTTTCGGCTGGAGATGGACTCGCGGCCTATCAGCTTGTTGGTGGGGTAGTGGCCTACCAAGGCGATGACGGGTAGCCGGCCTGAGAGGGCGACCGGCCACACTGGGACTGAGACACGGCCCAGACTCCTACGGGAGGCAGCAGTGGGGAATATTGCGCAATGGGCGGAAGCCTGACGCAGCAACGCCGCGTGAGGGATGACGGCCTTCGGGTTGTAAACCTCTTTCAGCGCTGACGAAGCCTTCGGGTGA…	8-27f 152-1504r
11534	JX454459	Li et al., 2014	https://link.springer.com/article/10.1007/s10482-014-0233-10	Scleractinian corals	N/A	27–28	Luhuitou fringing reef (18°13′N, 109°28′E)	N/A	marine agar, yeast extract agar, trehalose proline agar, raffinose histidine agar, pyruvic acid sodium asparagine agar	Actinobacteria	Actinobacteria	Jiangellales	Jiangellaceae	Jiangella	sp.	99	TGCAGTCGAGCGGAAGGCCCTTCGGGGTACTCGAGCGGCGAACGGGTGAGTAACACGTGGGTAACCTGCCTTCAGCTCTGGGATAAGCCTGGGAAACTGGGTCTAATACTGGATATGACGCATCACCGCATGGTGTGTGTGTGGAAAGTTTTTCGGCTGAAGATGGACTCGCGGCCTATCAGCTTGTTGGTGGGGTAATGGCCTACCAAGGCTTTGACGGGTAGCCGGCCTGAGAGGGCGACCGGCCACACTGGGACTGAGACACGGCCCAGACTCCTACGGGAGGCAGCAGTGGGGAATATTGCGCAATGGGCGGAAGCCTGACGCAGCAACGCCGCGTGAGGGATGACGGCCTTCGGGTTGTAAACCTCTTTCAGCGCTGACGAAGCTTTCGGGTGA…	8-27f 152-1504r
11431	JX454460	Li et al., 2014	https://link.springer.com/article/10.1007/s10482-014-0233-11	Scleractinian corals	N/A	27–28	Luhuitou fringing reef (18°13′N, 109°28′E)	N/A	marine agar, yeast extract agar, trehalose proline agar, raffinose histidine agar, pyruvic acid sodium asparagine agar	Actinobacteria	Actinobacteria	Micrococcales	Micrococcaceae	Microbacterium	sp.	99	TGCAGTCGACGATGAAGCCTCACTTGTGGGGTGGATTAGTGGCGAACGGGTGAGTAACACGTGAGCAACCTGCCCCTGACTCTGGGATAAGCGCTGGAAACGGCGTCTAATACTGGATACGAGTAGTGATCGCATGGTCAGCTACTGGAAAGATTTTTTGGTTGGGGATGGGCTCGCGGCCTATCAGCTTGTTGGTGAGGTAATGGCTCACCAAGGCGTCGACGGGTAGCCGGCCTGAGAGGGTGACCGGCCACACTGGGACTGAGACACGGCCCAGACTCCTACGGGAGGCAGCAGTGGGGAATATTGCACAATGGGCGGAAGCCTGATGCAGCAACGCCGCGTGAGGGATGACGGCCTTCGGGTTGTAAACCTCTTTTAGCAGGGAAGAAGCGTGAG…	8-27f 152-1504r
11524	JX454461	Li et al., 2014	https://link.springer.com/article/10.1007/s10482-014-0233-12	Scleractinian corals	N/A	27–28	Luhuitou fringing reef (18°13′N, 109°28′E)	N/A	marine agar, yeast extract agar, trehalose proline agar, raffinose histidine agar, pyruvic acid sodium asparagine agar	Actinobacteria	Actinobacteria	Micromonosporales	Micromonosporaceae	Micromonospora	sp.	100	TGCAGTCGAGCGGAAGGCCCTTCGGGGTACTCGAGCGGCGAACGGGTGAGTAACACGTGAGCAACCTGCCCCAGGCTTTGGGATAACCCCGGGAAACCGGGGCTAATACCGAATATGACCTCTGACCGCATGGTTGGTGGTGGAAAGTTTTTCGGCTTGGGATGGGCTCGCGGCCTATCAGCTTGTTGGTGGGGTGATGGCCTACCAAGGCGACGACGGGTAGCCGGCCTGAGAGGGCGACCGGCCACACTGGGACTGAGACACGGCCCAGACTCCTACGGGAGGCAGCAGTGGGGAATATTGCACAATGGGCGGAAGCCTGATGCAGCGACGCCGCGTGAGGGATGACGGCCTTCGGGTTGTAAACCTCTTTCAGCAGGGACGAAGCGTAAGTGACGG…	8-27f 152-1504r
11453	JX454462	Li et al., 2014	https://link.springer.com/article/10.1007/s10482-014-0233-13	Scleractinian corals	N/A	27–28	Luhuitou fringing reef (18°13′N, 109°28′E)	N/A	marine agar, yeast extract agar, trehalose proline agar, raffinose histidine agar, pyruvic acid sodium asparagine agar	Actinobacteria	Actinobacteria	Streptosporangiales	Nocardiopsaceae	Nocardiopsis	sp.	100	TGCAGTCGAGCGGTAAGGCCCTTCGGGGTACACGAGCGGCGAACGGGTGAGTAACACGTGAGCAACCTGCCCCTGACTCCGGGATAAGCGGTGGAAACGCCGTCTAATACCGGATACGACCCGCCACCTCATGGTGGAGGGTGGAAAGTTTTTCGGTCAGGGATGGGCTCGCGGCCTATCAGCTTGTTGGTGGGGTAACGGCCTACCAAGGCGATTACGGGTAGCCGGCCTGAGAGGGCGACCGGCCACACTGGGACTGAGACACGGCCCAGACTCCTGCGGGAGGCAGCAGTGGGGAATATTGCGCAATGGGCGAAAGCCTGACGCAGCGACGCCGCGTGGGGGATGACGGCCTTCGGGTTGTAAACCTCTTTTACCACCAACGCAGGCTCGAAGTTC…	8-27f 152-1504r
11449	JX454463	Li et al., 2014	https://link.springer.com/article/10.1007/s10482-014-0233-14	Scleractinian corals	N/A	27–28	Luhuitou fringing reef (18°13′N, 109°28′E)	N/A	marine agar, yeast extract agar, trehalose proline agar, raffinose histidine agar, pyruvic acid sodium asparagine agar	Actinobacteria	Actinobacteria	Streptosporangiales	Nocardiopsaceae	Nocardiopsis	sp.	100	TGCAAGTCGAGCGGTAAGGCCCTTCGGGGTACACGAGCGGCGAACGGGTGAGTAACACGTGAGCAACCTGCCCCTGACTCTGGGATAAGCGGTGGAAACGCCGTCTAATACCGGATACGACCCGCCACCTCATGGTGGAGGGTGGAAAGTTTTTCGGTCAGGGATGGGCTCGCGGCCTATCAGCTTGTTGGTGGGGTAACGGCCTACCAAGGCGATTACGGGTAGCCGGCCTGAGAGGGCGACCGGCCACACTGGGACTGAGACACGGCCCAGACTCCTGCGGGAGGCAGCAGTGGGGAATATTGCGCAATGGGCGAAAGCCTGACGCAGCGACGCCGCGTGGGGGATGACGGCCTTCGGGTTGTAAACCTCTTTTACCACCAACGCAGGCTCGAAGTT…	8-27f 152-1504r
11460	JX454464	Li et al., 2014	https://link.springer.com/article/10.1007/s10482-014-0233-15	Scleractinian corals	N/A	27–28	Luhuitou fringing reef (18°13′N, 109°28′E)	N/A	marine agar, yeast extract agar, trehalose proline agar, raffinose histidine agar, pyruvic acid sodium asparagine agar	Actinobacteria	Actinobacteria	Streptosporangiales	Nocardiopsaceae	Nocardiopsis	sp.	100	CCTTCGGGGTACACGAGCGGCGAACGGGTGAGTAACACGTGAGCAACCTGCCCCTGACTCCGGGATAAGCGGTGGAAACGCCGTCTAATACCGGATACGACCCTCCTCCGCATGGTGGGGGGTGGAAAGTTTTTTCGGTCGGGGATGGGCTCGCGGCCTATCAGCTTGTTGGTGGGGTAACGGCCTACCAAGGCGATTACGGGTAGCCGGCCTGAGAGGGCGACCGGCCACACTGGGACTGAGACACGGCCCAGACTCCTGCGGGAGGCAGCAGTGGGGAATATTGCGCAATGGGCGAAAGCCTGACGCAGCGACGCCGCGTGGGGGATGACGGCCTTCGGGTTGTAAACCTCTTTTACCACTCACGCAGGCCCCACGTTTTCGTGGGGTTGACGGTAG…	8-27f 152-1504r
11529	JX454465	Li et al., 2014	https://link.springer.com/article/10.1007/s10482-014-0233-16	Scleractinian corals	N/A	27–28	Luhuitou fringing reef (18°13′N, 109°28′E)	N/A	marine agar, yeast extract agar, trehalose proline agar, raffinose histidine agar, pyruvic acid sodium asparagine agar	Actinobacteria	Actinobacteria	Pseudonocardiales	Pseudonocardiaceae	Prauserella	sp.	100	CGCTGAAGCTCAGCTTGCTGGGTGGATGAGTGGCGAACGGGTGAGTAACACGTGGGTAATCTGCCCTGTACTCTGGGATAAGCCTGGGAAACTGGGTCTAATACCGGATAGGACCATTGCAGGCATCTGTGGTGGTGGAAAGCTTCGGCGGTACAGGTTGAGCCCGCGGCCTATCAGCTTGTTGGTGGGGTGATGGCCTACCAAGGCGGTGACGGGTAGCCGGCCTGAGAGGGCGACCGGCCACACTGGGACTGAGACACGGCCCAGACTCCTACGGGAGGCAGCAGTGGGGAATATTGCACAATGGGCGGAAGCCTGATGCAGCGACGCCGCGTGAGGGATGACGGCCTTCGGGTTGTAAACCTCTTTCGCCAGGGACGAAGGGTGACTGACGGTACC…	8-27f 152-1504r
11527	JX454466	Li et al., 2014	https://link.springer.com/article/10.1007/s10482-014-0233-17	Scleractinian corals	N/A	27–28	Luhuitou fringing reef (18°13′N, 109°28′E)	N/A	marine agar, yeast extract agar, trehalose proline agar, raffinose histidine agar, pyruvic acid sodium asparagine agar	Actinobacteria	Actinobacteria	Streptomycetales	Streptomycetaceae	Streptomyces	sp.	100	TGCAGTCGAACGATGAAGCCGCTTCGGTGGTGGATTAGTGGCGAACGGGTGAGTAACACGTGGGCAATCTGCCCTTCACTCTGGGACAAGCCCTGGAAACGGGGTCTAATACCGGATAACACTCTGTCCCGCATGGGACGGGGTTAAAAGCTCCGGCGGTGAAGGATGAGCCCGCGGCCTATCAGCTTGTTGGTGGGGTAATGGCCTACCAAGGCGACGACGGGTAGCCGGCCTGAGAGGGCGACCGGCCACACTGGGACTGAGACACGGCCCAGACTCCTACGGGAGGCAGCAGTGGGGAATATTGCACAATGGGCGAAAGCCTGATGCAGCGACGCCGCGTGAGGGATGACGGCCTTCGGGTTGTAAACCTCTTTCAGCAGGGAAGAAGCGAAAGTG…	8-27f 152-1504r
11531	JX454467	Li et al., 2014	https://link.springer.com/article/10.1007/s10482-014-0233-18	Scleractinian corals	N/A	27–28	Luhuitou fringing reef (18°13′N, 109°28′E)	N/A	marine agar, yeast extract agar, trehalose proline agar, raffinose histidine agar, pyruvic acid sodium asparagine agar	Actinobacteria	Actinobacteria	Streptomycetales	Streptomycetaceae	Streptomyces	sp.	100	TCGGGAGGGGATTAGTGGCGAACGGGTGAGTAACACGTGGGCAATCTGCCCTGCACTCTGGGACAAGCCCTGGAAACGGGGTCTAATACCGGATACTGACCCGCTTGGGCATCCAAGCGGTTCGAAAGCTCCGGCGGTGCAGGATGAGCCCGCGGCCTATCAGCTTGTTGGTGAGGTAATGGCTCACCAAGGCGACGACGGGTAGCCGGCCTGAGAGGGCGACCGGCCACACTGGGACTGAGACACGGCCCAGACTCCTACGGGAGGCAGCAGTGGGGAATATTGCACAATGGGCGAAAGCCTGATGCAGCGACGCCGCGTGAGGGATGACGGCCTTCGGGTTGTAAACCTCTTTCAGCAGGGAAGAAGCGAAAGTGACGGTACCTGCAGAAGAAGCGC…	8-27f 152-1504r
11416	JX454468	Li et al., 2014	https://link.springer.com/article/10.1007/s10482-014-0233-19	Scleractinian corals	N/A	27–28	Luhuitou fringing reef (18°13′N, 109°28′E)	N/A	marine agar, yeast extract agar, trehalose proline agar, raffinose histidine agar, pyruvic acid sodium asparagine agar	Actinobacteria	Actinobacteria	Corynebacteriales	Tsukamurellaceae	Tsukamurella	sp.	100	TGCAGTCGAACGGTAAGGCCCCTTCGGGGGTACACGAGTGGCGAACGGGTGAGTAACACGTGGGTGACCTGCCCTGTACTTCGGGATAAGCCTGGGAAACTGGGTCTAATACCGGATATGACCTTCCCCTGCATGGGGGTTGGTGGAAAGCTTTTGCGGTACAGGATGGGCCCGCGGCCTATCAGCTTGTTGGTGGGGTAATGGCCTACCAAGGCGACGACGGGTAGCCGGCCTGAGAGGGCGACCGGCCACACTGGGACTGAGACACGGCCCAGACTCCTACGGGAGGCAGCAGTGGGGAATATTGCACAATGGGCGAAAGCCTGATGCAGCGACGCCGCGTGAGGGATGACGGCCTTCGGGTTGTAAACCTCTTTCAGTAGGGACGAAGCGCAAGTG…	8-27f 152-1504r
11347	JX454469	Li et al., 2014	https://link.springer.com/article/10.1007/s10482-014-0233-20	Scleractinian corals	N/A	27–28	Luhuitou fringing reef (18°13′N, 109°28′E)	N/A	marine agar, yeast extract agar, trehalose proline agar, raffinose histidine agar, pyruvic acid sodium asparagine agar	Actinobacteria	Actinobacteria	Streptosporangiales	Nocardiopsaceae	Nocardiopsis	sp.	100	TGCAGTCGAGCGGTAAGGCCCTTCGGGGTACACGAGCGGCGAACGGGTGAGTAACACGTGAGCAACCTGCCCCTGACTCTGGGATAAGCGGTGGAAACGCCGTCTAATACCGGATACGACCTTCCGCCTCATGGTGGAGGGTGGAAAGTTTTTTCGGTCAGGGATGGGCTCGCGGCCTATCAGCTTGTTGGTGGGGTAACGGCCTACCAAGGCGATTACGGGTAGCCGGCCTGAGAGGGCGACCGGCCACACTGGGACTGAGACACGGCCCAGACTCCTGCGGGAGGCAGCAGTGGGGAATATTGCGCAATGGGCGAAAGCCTGACGCAGCGACGCCGCGTGGGGGATGACGGCCTTCGGGTTGTAAACCTCTTTTACCACCAACGCAGGCTCCGGGTT…	8-27f 152-1504r
11454	JX454470	Li et al., 2014	https://link.springer.com/article/10.1007/s10482-014-0233-21	Scleractinian corals	N/A	27–28	Luhuitou fringing reef (18°13′N, 109°28′E)	N/A	marine agar, yeast extract agar, trehalose proline agar, raffinose histidine agar, pyruvic acid sodium asparagine agar	Actinobacteria	Actinobacteria	Micrococcales	Dermabacteraceae	Brachybacterium	sp.	99	TCGAACGATGACGGCCGTGCTTGCACGGTCTGATTAGTGGCGAACGGGTGAGTAACACGTGAGTAACCTGCCCTCCACTTCGGGATAACCTCGGGAAATCGTGGCTAATACCGGATATGAGCACTCATCGCATGGTGGGTGTTGGAAAGATTTATCGGTGGGGGATGGACTCGCGGCCTATCAGTTTGTTGGTGAGGTGATGGCTCACCAAGACGATGACGGGTAGCCGGCCTGAGAGGGCGACCGGCCACACTGGGACTGAGACACGGCCCAGACTCCTACGGGAGGCAGCAGTGGGGAATATTGCACAATGGGCGAAAGCCTGATGCAGCGACGCCGCGTGAGGGATGACGGCCTTCGGGTTGTAAACCTCTTTCAGTAGGGAAGAAGCGAGAGTGA…	8-27f 152-1504r
11457	JX454471	Li et al., 2014	https://link.springer.com/article/10.1007/s10482-014-0233-22	Scleractinian corals	N/A	27–28	Luhuitou fringing reef (18°13′N, 109°28′E)	N/A	marine agar, yeast extract agar, trehalose proline agar, raffinose histidine agar, pyruvic acid sodium asparagine agar	Actinobacteria	Actinobacteria	Pseudonocardiales	Pseudonocardiaceae	Pseudonocardia	sp.	99	GCCCTTTCGGGGGTACACGAGCGGCGAACGGGTGAGTAACACGTGGGTGACCTGCCCTCCACTCTGGGATAAGCCTGGGAAACTGGGTCTAATACCGGATAAGACACGTTGATGCATGTCTTCGTGTGGAAAGTTTTTTCGGTGGGGGATGGGCCCGCGGCCTATCAGCTTGTTGGTGGGGTGATGGCCTACCAAGGCGGTGACGGGTAGCCGGCCTGAGAGGGCGACCGGCCACACTGGGACTGAGACACGGCCCAGACTCCTACGGGAGGCAGCAGTGGGGAATATTGCGCAATGGGCGGAAGCCTGACGCAGCGACGCCGCGTGGGGGATGACGGCCTTCGGGTTGTAAACCTCTTTCGCCAGGGACGAAGCTTTTGTGACGGTACCTGGAGAAGA…	8-27f 152-1504r
11520	JX454472	Li et al., 2014	https://link.springer.com/article/10.1007/s10482-014-0233-23	Scleractinian corals	N/A	27–28	Luhuitou fringing reef (18°13′N, 109°28′E)	N/A	marine agar, yeast extract agar, trehalose proline agar, raffinose histidine agar, pyruvic acid sodium asparagine agar	Actinobacteria	Actinobacteria	Streptosporangiales	Nocardiopsaceae	Nocardiopsis	sp.	100	TGCAAGTCGAGCGGTAAGGCCCTTCGGGGTACACGAGCGGCGAACGGGTGAGTAACACGTGAGCAACCTGCCCCTGACTCTGGGATAAGCGGTGGAAACGCCGTCTAATACCGGATACGACCTTCCGCCTCATGGTGGAGGGTGGAAAGTTTTTTCGGTCAGGGATGGGCTCGCGGCCTATCAGCTTGTTGGTGGGGTAACGGCCTACCAAGGCGATTACGGGTAGCCGGCCTGAGAGGGCGACCGGCCACACTGGGACTGAGACACGGCCCAGACTCCTGCGGGAGGCAGCAGTGGGGAATATTGCGCAATGGGCGAAAGCCTGACGCAGCGACGCCGCGTGGGGGATGACGGCCTTCGGGTTGTAAACCTCTTTTACCACCAACGCAGGCTCCGGGT…	8-27f 152-1504r
11409	JX454473	Li et al., 2014	https://link.springer.com/article/10.1007/s10482-014-0233-24	Scleractinian corals	N/A	27–28	Luhuitou fringing reef (18°13′N, 109°28′E)	N/A	marine agar, yeast extract agar, trehalose proline agar, raffinose histidine agar, pyruvic acid sodium asparagine agar	Actinobacteria	Actinobacteria	Micrococcales	Brevibacteriaceae	Brevibacterium	sp.	100	TGCAGTCGAACGCTGAAGCCGACAGCTTGCTGTTGGTGGATGAGTGGCGAACGGGTGAGTAACACGTGAGTAACCTGCCCCTGATTTCGGGATAAGCCTGGGAAACTGGGTCTAATACCGGATATGACCAATCCTTGCATGAGGGTTGGTGGAAAGTTTTTCGATCGGGGATGGGCTCGCGGCCTATCAGCTTGTTGGTGGGGTAATGGCCTACCAAGGCGACGACGGGTAGCCGGCCTGAGAGGGCGACCGGCCACACTGGGACTGAGACACGGCCCAGACTCCTACGGGAGGCAGCAGTGGGGAATATTGCACAATGGGGGAAACCCTGATGCAGCGACGCAGCGTGCGGGATGACGGCCTTCGGGTTGTAAACCGCTTTCAGCAGGGAAGAAGCGA…	8-27f 152-1504r
11410	JX454474	Li et al., 2014	https://link.springer.com/article/10.1007/s10482-014-0233-25	Scleractinian corals	N/A	27–28	Luhuitou fringing reef (18°13′N, 109°28′E)	N/A	marine agar, yeast extract agar, trehalose proline agar, raffinose histidine agar, pyruvic acid sodium asparagine agar	Actinobacteria	Actinobacteria	Micrococcales	Brevibacteriaceae	Brevibacterium	sp.	100	GCCGACAGCTTGCTGTTGGTGGATGAGTGGCGAACGGGTGAGTAACACGTGAGTAACCTGCCCCTGATTTCGGGATAAGCCTGGGAAACTGGGTCTAATACCGGATATGACCAATCCTTGCATGAGGGTTGGTGGAAAGTTTTTCGATCGGGGATGGGCTCGCGGCCTATCAGCTTGTTGGTGGGGTAATGGCCTACCAAGGCGACGACGGGTAGCCGGCCTGAGAGGGCGACCGGCCACACTGGGACTGAGACACGGCCCAGACTCCTACGGGAGGCAGCAGTGGGGAATATTGCACAATGGGGGAAACCCTGATGCAGCGACGCAGCGTGCGGGATGACGGCCTTCGGGTTGTAAACCGCTTTCAGCAGGGAAGAAGCGAAAGTGACGGTACCTGCA…	8-27f 152-1504r
11413	JX454475	Li et al., 2014	https://link.springer.com/article/10.1007/s10482-014-0233-26	Scleractinian corals	N/A	27–28	Luhuitou fringing reef (18°13′N, 109°28′E)	N/A	marine agar, yeast extract agar, trehalose proline agar, raffinose histidine agar, pyruvic acid sodium asparagine agar	Actinobacteria	Actinobacteria	Micrococcales	Micrococcaceae	Micrococcus	sp.	100	TGCAGTCGACGATGAAGCCCAGCTTGCTGGGTGGATTAGTGGCGAACGGGTGAGTAACACGTGAGTAACCTGCCCTTAACTCTGGGATAAGCCTGGGAAACTGGGTCTAATACCGGATAGGAGCGTCCACCGCATGGTGGGTGTTGGAAAGATTTATCGGTTTTGGATGGACTCGCGGCCTATCAGCTTGTTGGTGAGGTAATGGCTCACCAAGGCGACGACGGGTAGCCGGCCTGAGAGGGTGACCGGCCACACTGGGACTGAGACACGGCCCAGACTCCTACGGGAGGCAGCAGTGGGGAATATTGCACAATGGGCGCAAGCCTGATGCAGCGACGCCGCGTGAGGGATGACGGCCTTCGGGTTGTAAACCTCTTTCAGTAGGGAAGAAGCGAAAGT…	8-27f 152-1504r
11394	JX454476	Li et al., 2014	https://link.springer.com/article/10.1007/s10482-014-0233-27	Scleractinian corals	N/A	27–28	Luhuitou fringing reef (18°13′N, 109°28′E)	N/A	marine agar, yeast extract agar, trehalose proline agar, raffinose histidine agar, pyruvic acid sodium asparagine agar	Actinobacteria	Actinobacteria	Micrococcales	Dermabacteraceae	Brachybacterium	sp.	99	TGCAGTCGACGATGACGGCCGTGCTTGCACGGTCTGATTAGTGGCGAACGGGTGAGTAACACGTGAGTAACCTGCCCTCCACTTCGGGATAACCTCGGGAAATCGTGGCTAATACCGGATATGAGCACTCATCGCATGGTGGGTGTTGGAAAGATTTATCGGTGGGGGATGGACTCGCGGCCTATCAGTTTGTTGGTGAGGTGATGGCTCACCAAGACGATGACGGGTAGCCGGCCTGAGAGGGCGACCGGCCACACTGGGACTGAGACACGGCCCAGACTCCTACGGGAGGCAGCAGTGGGGAATATTGCACAATGGGCGAAAGCCTGATGCAGCGACGCCGCGTGAGGGATGACGGCCTTCGGGTTGTAAACCTCTTTCAGTAGGGAAGAAGCGAGA…	8-27f 152-1504r
11392	JX454477	Li et al., 2014	https://link.springer.com/article/10.1007/s10482-014-0233-28	Scleractinian corals	N/A	27–28	Luhuitou fringing reef (18°13′N, 109°28′E)	N/A	marine agar, yeast extract agar, trehalose proline agar, raffinose histidine agar, pyruvic acid sodium asparagine agar	Actinobacteria	Actinobacteria	Micrococcales	Dermabacteraceae	Brachybacterium	sp.	99	TGCAGTCGAACGATGACGGCCGTGCTTGCACGGTCTGATTAGTGGCGAACGGGTGAGTAACACGTGAGTAACCTGCCCTCCACTTCGGGATAACCTCGGGAAATCGTGGCTAATACCGGATATGAGCACTCATCGCATGGTGGGTGTTGGAAAGATTTATCGGTGGGGGATGGACTCGCGGCCTATCAGTTTGTTGGTGAGGTGATGGCTCACCAAGACGATGACGGGTAGCCGGCCTGAGAGGGCGACCGGCCACACTGGGACTGAGACACGGCCCAGACTCCTACGGGAGGCAGCAGTGGGGAATATTGCACAATGGGCGAAAGCCTGATGCAGCGACGCCGCGTGAGGGATGACGGCCTTCGGGTTGTAAACCTCTTTCAGTAGGGAAGAAGCGAG…	8-27f 152-1504r
11738	JX454478	Li et al., 2014	https://link.springer.com/article/10.1007/s10482-014-0233-29	Scleractinian corals	N/A	27–28	Luhuitou fringing reef (18°13′N, 109°28′E)	N/A	marine agar, yeast extract agar, trehalose proline agar, raffinose histidine agar, pyruvic acid sodium asparagine agar	Actinobacteria	Actinobacteria	Micrococcales	Brevibacteriaceae	Brevibacterium	sp.	100	TGCAAGTCGAACGCTGAAGCCGACAGCTTGCTGTTGGTGGATGAGTGGCGAACGGGTGAGTAACACGTGAGTAACCTGCCCCTGATTTCGGGATAAGCCTGGGAAACTGGGTCTAATACCGGATATGACCAATCCTTGCATGAGGGTTGGTGGAAAGTTTTTCGATCGGGGATGGGCTCGCGGCCTATCAGCTTGTTGGTGGGGTAATGGCCTACCAAGGCGACGACGGGTAGCCGGCCTGAGAGGGCGACCGGCCACACTGGGACTGAGACACGGCCCAGACTCCTACGGGAGGCAGCAGTGGGGAATATTGCACAATGGGGGAAACCCTGATGCAGCGACGCAGCGTGCGGGATGACGGCCTTCGGGTTGTAAACCGCTTTCAGCAGGGAAGAAGCG…	8-27f 152-1504r
11395	JX454479	Li et al., 2014	https://link.springer.com/article/10.1007/s10482-014-0233-30	Scleractinian corals	N/A	27–28	Luhuitou fringing reef (18°13′N, 109°28′E)	N/A	marine agar, yeast extract agar, trehalose proline agar, raffinose histidine agar, pyruvic acid sodium asparagine agar	Actinobacteria	Actinobacteria	Micrococcales	Brevibacteriaceae	Brevibacterium	sp.	97	TGCAGTCGAACGCTGAAGCCTGGAGCTTGCTTCGGGTGGATGAGTGGCGAACGGGTGAGTAACACGTGAGTAACCTGCCCCTGACTTCGGGATAAGCCTGGGAAACTGGGTCTAATACCGGATATGACCTGCTACCGCATGGTGGTGGGTGGAAAGTTTTTTCGGTTGGGGATGGGCTCGCGGCCTATCAGCTTGATGGTGGGGTAATGGCCTACCATGGCGACGACGGGTAGCCGGCCTGAGAGGGCGACCGGCCACACTGGGACTGAGACACGGCCCAGACTCCTACGGGAGGCAGCAGTGGGGAATATTGCACAATGGGGGAAACCCTGATGCAGCGACGCAGCGTGCGGGATGACGGCCTTCGGGTTGTAAACCGCTTTCAGTAGGGAAGAAGCC…	8-27f 152-1504r
11735	JX454480	Li et al., 2014	https://link.springer.com/article/10.1007/s10482-014-0233-31	Scleractinian corals	N/A	27–28	Luhuitou fringing reef (18°13′N, 109°28′E)	N/A	marine agar, yeast extract agar, trehalose proline agar, raffinose histidine agar, pyruvic acid sodium asparagine agar	Actinobacteria	Actinobacteria	Micrococcales	Brevibacteriaceae	Brevibacterium	sp.	97	TGCAGTCGACGCTGAAGCCTGGAGCTTGCTTCGGGTGGATGAGTGGCGAACGGGTGAGTAACACGTGAGTAACCTGCCCCTGACTTCGGGATAAGCCTGGGAAACTGGGTCTAATACCGGATATGACCTGCTACCGCATGGTGGTGGGTGGAAAGTTTTTTCGGTTGGGGATGGGCTCGCGGCCTATCAGCTTGATGGTGGGGTAATGGCCTACCATGGCGACGACGGGTAGCCGGCCTGAGAGGGCGACCGGCCACACTGGGACTGAGACACGGCCCAGACTCCTACGGGAGGCAGCAGTGGGGAATATTGCACAATGGGGGAAACCCTGATGCAGCGACGCAGCGTGCGGGATGACGGCCTTCGGGTTGTAAACCGCTTTCAGTAGGGAAGAAGCCT…	8-27f 152-1504r
11399	JX454481	Li et al., 2014	https://link.springer.com/article/10.1007/s10482-014-0233-32	Scleractinian corals	N/A	27–28	Luhuitou fringing reef (18°13′N, 109°28′E)	N/A	marine agar, yeast extract agar, trehalose proline agar, raffinose histidine agar, pyruvic acid sodium asparagine agar	Actinobacteria	Actinobacteria	Micrococcales	Promicromonosporaceae	Cellulosimicrobium	sp.	99	TGCAGTCGACGATGATGCCCAGCTTGCTGGGTGGATTAGTGGCGAACGGGTGAGTAACACGTGAGTAACCTGCCCTTGACTTCGGGATAACTCCGGGAAACCGGGGCTAATACCGGATATGAGCCGCCCTCGCATGGGGGTGGTTGGAAAGTTTTTCGGTCAGGGATGGGCTCGCGGCCTATCAGCTTGTTGGTGGGGTGATGGCCTACCAAGGCGACGACGGGTAGCCGGCCTGAGAGGGCGACCGGCCACACTGGGACTGAGACACGGCCCAGACTCCTACGGGAGGCAGCAGTGGGGAATATTGCACAATGGGCGAAAGCCTGATGCAGCGACGCCGCGTGAGGGATGAAGGCCTTCGGGTTGTAAACCTCTTTCAGCAGGGAAGAAGCGCAAGTG…	8-27f 152-1504r
11397	JX454482	Li et al., 2014	https://link.springer.com/article/10.1007/s10482-014-0233-33	Scleractinian corals	N/A	27–28	Luhuitou fringing reef (18°13′N, 109°28′E)	N/A	marine agar, yeast extract agar, trehalose proline agar, raffinose histidine agar, pyruvic acid sodium asparagine agar	Actinobacteria	Actinobacteria	Corynebacteriales	Gordoniaceae	Gordonia	sp.	99	TGCAGTCGACGGAAGGCCCAGCTTGCTGGGTACTCGAGTGGCGAACGGGTGAGTAACACGTGGGTGATCTGCCCTGCACTCTGGGATAAGCCTGGGAAACTGGGTCTAATACCGGATATGACCAACTGTCGCATGGTGGTTGGTGGAAAGCTTTTGCGGTGTGGGATGGGCCCGCGGCCTATCAGCTTGTTGGTGGGGTAATGGCCTACCAAGGCGACGACGGGTAGCCGACCTGAGAGGGTGATCGGCCACACTGGGACTGAGACACGGCCCAGACTCCTACGGGAGGCAGCAGTGGGGAATATTGCACAATGGGCGCAAGCCTGATGCAGCGACGCCGCGTGAGGGATGACGGCCTTCGGGTTGTAAACCTCTTTCACCAGGGACGAAGCGGAAGTG…	8-27f 152-1504r
11535	JX454483	Li et al., 2014	https://link.springer.com/article/10.1007/s10482-014-0233-34	Scleractinian corals	N/A	27–28	Luhuitou fringing reef (18°13′N, 109°28′E)	N/A	marine agar, yeast extract agar, trehalose proline agar, raffinose histidine agar, pyruvic acid sodium asparagine agar	Actinobacteria	Actinobacteria	Corynebacteriales	Gordoniaceae	Gordonia	sp.	100	TGCAGTCGAACGGAAAGGCCCAGCTTGCTGGGTACTCGAGTGGCGAACGGGTGAGTAACACGTGGGTGATCTGCCCTGCACTCTGGGATAAGCCTGGGAAACTGGGTCTAATACCGGATATGACCAACTGTCGCATGGTGGTTGGTGGAAAGCTTTTGCGGTGTGGGATGGGCCCGCGGCCTATCAGCTTGTTGGTGGGGTAATGGCCTACCAAGGCGACGACGGGTAGCCGACCTGAGAGGGTGATCGGCCACACTGGGACTGAGACACGGCCCAGACTCCTACGGGAGGCAGCAGTGGGGAATATTGCACAATGGGCGCAAGCCTGATGCAGCGACGCCGCGTGAGGGATGACGGCCTTCGGGTTGTAAACCTCTTTCACCAGGGACGAAGCGGAAG…	8-27f 152-1504r
11537	JX454484	Li et al., 2014	https://link.springer.com/article/10.1007/s10482-014-0233-35	Scleractinian corals	N/A	27–28	Luhuitou fringing reef (18°13′N, 109°28′E)	N/A	marine agar, yeast extract agar, trehalose proline agar, raffinose histidine agar, pyruvic acid sodium asparagine agar	Actinobacteria	Actinobacteria	Corynebacteriales	Gordoniaceae	Gordonia	sp.	99	TGCAAGTCGACGGAAAGGCCCAGCTTGCTGGGTACTCGAGTGGCGAACGGGTGAGTAACACGTGGGTGATCTGCCCTGCACTCTGGGATAAGCCTGGGAAACTGGGTCTAATACCGGATATGACCAACTGTCGCATGGTGGTTGGTGGAAAGCTTTTGCGGTGTGGGATGGGCCCGCGGCCTATCAGCTTGTTGGTGGGGTAATGGCCTACCAAGGCGACGACGGGTAGCCGACCTGAGAGGGTGATCGGCCACACTGGGACTGAGACACGGCCCAGACTCCTACGGGAGGCAGCAGTGGGGAATATTGCACAATGGGCGCAAGCCTGATGCAGCGACGCCGCGTGAGGGATGACGGCCTTCGGGTTGTAAACCTCTTTCACCAGGGACGAAGCGGAAG…	8-27f 152-1504r
11536	JX454485	Li et al., 2014	https://link.springer.com/article/10.1007/s10482-014-0233-36	Scleractinian corals	N/A	27–28	Luhuitou fringing reef (18°13′N, 109°28′E)	N/A	marine agar, yeast extract agar, trehalose proline agar, raffinose histidine agar, pyruvic acid sodium asparagine agar	Actinobacteria	Actinobacteria	Corynebacteriales	Gordoniaceae	Gordonia	sp.	99	TGCAGTCGACGGAAAGGCCTAGCTTGCTGGGTACTCGAGTGGCGAACGGGTGAGTAACACGTGGGTGATCTGCCCTGAACTCTGGGATAAGCCTGGGAAACTGGGTCTAATACCGGATATGACCTTGGAGTGCATGCTCTGGGGTGGAAAGCTTTTGCGGTTCAGGATGGGCCCGCGGCCTATCAGCTTGTTGGTGGGGTAATGGCCTACCAAGGCGACGACGGGTAGCCGACCTGAGAGGGTGATCGGCCACACTGGGACTGAGACACGGCCCAGACTCCTACGGGAGGCAGCAGTGGGGAATATTGCACAATGGGCGCAAGCCTGATGCAGCGACGCCGCGTGAGGGATGACGGCCTTCGGGTTGTAAACCTCTTTCACCAGGGACGAAGCGTGAGT…	8-27f 152-1504r
11715	JX454486	Li et al., 2014	https://link.springer.com/article/10.1007/s10482-014-0233-37	Scleractinian corals	N/A	27–28	Luhuitou fringing reef (18°13′N, 109°28′E)	N/A	marine agar, yeast extract agar, trehalose proline agar, raffinose histidine agar, pyruvic acid sodium asparagine agar	Actinobacteria	Actinobacteria	Micromonosporales	Micromonosporaceae	Micromonospora	sp.	100	GGCCCTTCGGGGTACTCGAGCGGCGAACGGGTGAGTAACACGTGAGCAACCTGCCCCAGGCTTTGGGATAACCCCGGGAAACCGGGGCTAATACCGAATATGACCTCTGACCGCATGGTTGGTGGTGGAAAGTTTTTCGGCTTGGGATGGGCTCGCGGCCTATCAGCTTGTTGGTGGGGTGATGGCCTACCAAGGCGACGACGGGTAGCCGGCCTGAGAGGGCGACCGGCCACACTGGGACTGAGACACGGCCCAGACTCCTACGGGAGGCAGCAGTGGGGAATATTGCACAATGGGCGGAAGCCTGATGCAGCGACGCCGCGTGAGGGATGACGGCCTTCGGGTTGTAAACCTCTTTCAGCAGGGACGAAGCGTAAGTGACGGTACCTGCAGAAGAAG…	8-27f 152-1504r
11724	JX454487	Li et al., 2014	https://link.springer.com/article/10.1007/s10482-014-0233-38	Scleractinian corals	N/A	27–28	Luhuitou fringing reef (18°13′N, 109°28′E)	N/A	marine agar, yeast extract agar, trehalose proline agar, raffinose histidine agar, pyruvic acid sodium asparagine agar	Actinobacteria	Actinobacteria	Micromonosporales	Micromonosporaceae	Micromonospora	sp.	100	TTCGGGGTACTCGAGCGGCGAACGGGTGAGTAACACGTGAGCAACCTGCCCCAGGCTTTGGGATAACCCCGGGAAACCGGGGCTAATACCGAATATGACCTCTGACCGCATGGTTGGTGGTGGAAAGTTTTTCGGCTTGGGATGGGCTCGCGGCCTATCAGCTTGTTGGTGGGGTGATGGCCTACCAAGGCGACGACGGGTAGCCGGCCTGAGAGGGCGACCGGCCACACTGGGACTGAGACACGGCCCAGACTCCTACGGGAGGCAGCAGTGGGGAATATTGCACAATGGGCGGAAGCCTGATGCAGCGACGCCGCGTGAGGGATGACGGCCTTCGGGTTGTAAACCTCTTTCAGCAGGGACGAAGCGTAAGTGACGGTACCTGCAGAAGAAGCGCCG…	8-27f 152-1504r
11725	JX454488	Li et al., 2014	https://link.springer.com/article/10.1007/s10482-014-0233-39	Scleractinian corals	N/A	27–28	Luhuitou fringing reef (18°13′N, 109°28′E)	N/A	marine agar, yeast extract agar, trehalose proline agar, raffinose histidine agar, pyruvic acid sodium asparagine agar	Actinobacteria	Actinobacteria	Micromonosporales	Micromonosporaceae	Micromonospora	sp.	100	GTCGAGCGGAAGGCCCTTCGGGGTACTCGAGCGGCGAACGGGTGAGTAACACGTGAGCAACCTGCCCCAGGCTTTGGGATAACCCCGGGAAACCGGGGCTAATACCGAATATGACCTCTGACCGCATGGTTGGTGGTGGAAAGTTTTTCGGCTTGGGATGGGCTCGCGGCCTATCAGCTTGTTGGTGGGGTGATGGCCTACCAAGGCGACGACGGGTAGCCGGCCTGAGAGGGCGACCGGCCACACTGGGACTGAGACACGGCCCAGACTCCTACGGGAGGCAGCAGTGGGGAATATTGCACAATGGGCGGAAGCCTGATGCAGCGACGCCGCGTGAGGGATGACGGCCTTCGGGTTGTAAACCTCTTTCAGCAGGGACGAAGCGTAAGTGACGGTACC…	8-27f 152-1504r
11401	JX454489	Li et al., 2014	https://link.springer.com/article/10.1007/s10482-014-0233-40	Scleractinian corals	N/A	27–28	Luhuitou fringing reef (18°13′N, 109°28′E)	N/A	marine agar, yeast extract agar, trehalose proline agar, raffinose histidine agar, pyruvic acid sodium asparagine agar	Actinobacteria	Actinobacteria	Corynebacteriales	Mycobacteriaceae	Mycobacterium	sp.	99	TGCAGTCGACGGAAGGCCCTTCGGGGTACTCGAGTGGCGAACGGGTGAGTAACACGTGGGTGATCTGCCCTGCACTTTGGGATAAGCCTGGGAAACTGGGTCTAATACCGAATAGGACCGCATGCTTCATGGTGTGTGGTGGAAAGCTTTTGCGGTGTGGGATGGGCCCGCGGCCTATCAGCTTGTTGGTGGGGTAATGGCCTACCAAGGCGACGACGGGTAGCCGGCCTGAGAGGGTGACCGGCCACACTGGGACTGAGATACGGCCCAGACTCCTACGGGAGGCAGCAGTGGGGAATATTGCACAATGGGCGCAAGCCTGATGCAGCGACGCCGCGTGAGGGATGACGGCCTTCGGGTTGTAAACCTCTTTCGCCAGGGACGAAGCGCAAGTGACGG…	8-27f 152-1504r
11538	JX454490	Li et al., 2014	https://link.springer.com/article/10.1007/s10482-014-0233-41	Scleractinian corals	N/A	27–28	Luhuitou fringing reef (18°13′N, 109°28′E)	N/A	marine agar, yeast extract agar, trehalose proline agar, raffinose histidine agar, pyruvic acid sodium asparagine agar	Actinobacteria	Actinobacteria	Corynebacteriales	Mycobacteriaceae	Mycobacterium	sp.	99	TGCAGTCGAACGGAAAGGCCCTTCGGGGTACTCGAGTGGCGAACGGGTGAGTAACACGTGGGTGATCTGCCCTGCACTTTGGGATAAGCCTGGGAAACTGGGTCTAATACCGAATACACCCTTCTGGCTGCATGGTCTGGGAGGGGAAAGCTTTTGCGGTGTGGGATGGGCCCGCGGCCTATCAGCTTGTTGGTGAGGTTACGGCTCACCAAGGCGACGACGGGTAGCCGGCCTGAGAGGGTGACCGGCCACACTGGGACTGAGATACGGCCCAGACTCCTACGGGAGGCAGCAGTGGGGAATATTGCACAATGGGCGCAAGCCTGATGCAGCGACGCCGCGTGAGGGATGACGGCCTTCGGGTTGTAAACCTCTTTCGCCAGGGACGAAGCGCAAGTG…	8-27f 152-1504r
11462	JX454491	Li et al., 2014	https://link.springer.com/article/10.1007/s10482-014-0233-42	Scleractinian corals	N/A	27–28	Luhuitou fringing reef (18°13′N, 109°28′E)	N/A	marine agar, yeast extract agar, trehalose proline agar, raffinose histidine agar, pyruvic acid sodium asparagine agar	Actinobacteria	Actinobacteria	Streptosporangiales	Nocardiopsaceae	Nocardiopsis	sp.	100	GTCGAGCGGTAAGGCCCTTCGGGGTACACGAGCGGCGAACGGGTGAGTAACACGTGAGCAACCTGCCCCTGACTCCGGGATAAGCGGTGGAAACGCCGTCTAATACCGGATACGACCCTCCACCTCATGGTGGTGGGTGGAAAGTTTTTCGGTCGGGGATGGGCTCGCGGCCTATCAGCTTGTTGGTGGGGTAACGGCCTACCAAGGCGATTACGGGTAGCCGGCCTGAGAGGGCGACCGGCCACACTGGGACTGAGACACGGCCCAGACTCCTGCGGGAGGCAGCAGTGGGGAATATTGCGCAATGGGCGAAAGCCTGACGCAGCGACGCCGCGTGGGGGATGACGGCCTTCGGGTTGTAAACCTCTTTTACCACTCACGCAGGCTCCACGTTTTCGT…	8-27f 152-1504r
11716	JX454492	Li et al., 2014	https://link.springer.com/article/10.1007/s10482-014-0233-43	Scleractinian corals	N/A	27–28	Luhuitou fringing reef (18°13′N, 109°28′E)	N/A	marine agar, yeast extract agar, trehalose proline agar, raffinose histidine agar, pyruvic acid sodium asparagine agar	Actinobacteria	Actinobacteria	Streptosporangiales	Nocardiopsaceae	Nocardiopsis	sp.	100	TGCAGTCGAGCGGTAAGGCCCTTCGGGGTACACGAGCGGCGAACGGGTGAGTAACACGTGAGCAACCTGCCCCTGACTCCGGGATAAGCGGTGGAAACGCCGTCTAATACCGGATACGACCCTCCTCCGCATGGTGGGGGGTGGAAAGTTTTTTCGGTCGGGGATGGGCTCGCGGCCTATCAGCTTGTTGGTGGGGTAACGGCCTACCAAGGCGATTACGGGTAGCCGGCCTGAGAGGGCGACCGGCCACACTGGGACTGAGACACGGCCCAGACTCCTGCGGGAGGCAGCAGTGGGGAATATTGCGCAATGGGCGAAAGCCTGACGCAGCGACGCCGCGTGGGGGATGACGGCCTTCGGGTTGTAAACCTCTTTTACCACTCACGCAGGCCCCACGTT…	8-27f 152-1504r
11720	JX454493	Li et al., 2014	https://link.springer.com/article/10.1007/s10482-014-0233-44	Scleractinian corals	N/A	27–28	Luhuitou fringing reef (18°13′N, 109°28′E)	N/A	marine agar, yeast extract agar, trehalose proline agar, raffinose histidine agar, pyruvic acid sodium asparagine agar	Actinobacteria	Actinobacteria	Streptomycetales	Streptomycetaceae	Streptomyces	sp.	100	TGCAGTCGAACGATGAAGCCCTTCGGGGTGGATTAGTGGCGAACGGGTGAGTAACACGTGGGCAATCTGCCCTGCACTCTGGGACAAGCCCTGGAAACGGGGTCTAATACCGGATATGACCGTCCATCGCATGGTGGATGGTGTAAAGCTCCGGCGGTGCAGGATGAGCCCGCGGCCTATCAGCTAGTTGGTGAGGTAGTGGCTCACCAAGGCGACGACGGGTAGCCGGCCTGAGAGGGCGACCGGCCACACTGGGACTGAGACACGGCCCAGACTCCTACGGGAGGCAGCAGTGGGGAATATTGCACAATGGGCGAAAGCCTGATGCAGCGACGCCGCGTGAGGGATGACGGCCTTCGGGTTGTAAACCTCTTTCAGCAGGGAAGAAGCGAAAGTGAC…	8-27f 152-1504r
11719	JX454494	Li et al., 2014	https://link.springer.com/article/10.1007/s10482-014-0233-45	Scleractinian corals	N/A	27–28	Luhuitou fringing reef (18°13′N, 109°28′E)	N/A	marine agar, yeast extract agar, trehalose proline agar, raffinose histidine agar, pyruvic acid sodium asparagine agar	Actinobacteria	Actinobacteria	Streptomycetales	Streptomycetaceae	Streptomyces	sp.	100	TGCAGTCGAACGATGAACCTCCTTCGGGAGGGGATTAGTGGCGAACGGGTGAGTAACACGTGGGCAATCTGCCCTGCACTCTGGGACAAGCCCTGGAAACGGGGTCTAATACCGGATACTGACCCGCTTGGGCATCCAAGCGGTTCGAAAGCTCCGGCGGTGCAGGATGAGCCCGCGGCCTATCAGCTTGTTGGTGAGGTAATGGCTCACCAAGGCGACGACGGGTAGCCGGCCTGAGAGGGCGACCGGCCACACTGGGACTGAGACACGGCCCAGACTCCTACGGGAGGCAGCAGTGGGGAATATTGCACAATGGGCGAAAGCCTGATGCAGCGACGCCGCGTGAGGGATGACGGCCTTCGGGTTGTAAACCTCTTTCAGCAGGGAAGAAGCGAAAGT…	8-27f 152-1504r
11469	JX454495	Li et al., 2014	https://link.springer.com/article/10.1007/s10482-014-0233-46	Scleractinian corals	N/A	27–28	Luhuitou fringing reef (18°13′N, 109°28′E)	N/A	marine agar, yeast extract agar, trehalose proline agar, raffinose histidine agar, pyruvic acid sodium asparagine agar	Actinobacteria	Actinobacteria	Streptomycetales	Streptomycetaceae	Streptomyces	sp.	100	TGCAGTCGACGATGAAGCCCTTCGGGGTGGATTAGTGGCGAACGGGTGAGTAACACGTGGGCAATCTGCCCTGCACTCTGGGACAAGCCCTGGAAACGGGGTCTAATACCGGATATGACCGTCCATCGCATGGTGGATGGTGTAAAGCTCCGGCGGTGCAGGATGAGCCCGCGGCCTATCAGCTAGTTGGTGAGGTAGTGGCTCACCAAGGCGACGACGGGTAGCCGGCCTGAGAGGGCGACCGGCCACACTGGGACTGAGACACGGCCCAGACTCCTACGGGAGGCAGCAGTGGGGAATATTGCACAATGGGCGAAAGCCTGATGCAGCGACGCCGCGTGAGGGATGACGGCCTTCGGGTTGTAAACCTCTTTCAGCAGGGAAGAAGCGAAAGTGACG…	8-27f 152-1504r
11704	JX454496	Li et al., 2014	https://link.springer.com/article/10.1007/s10482-014-0233-47	Scleractinian corals	N/A	27–28	Luhuitou fringing reef (18°13′N, 109°28′E)	N/A	marine agar, yeast extract agar, trehalose proline agar, raffinose histidine agar, pyruvic acid sodium asparagine agar	Actinobacteria	Actinobacteria	Streptosporangiales	Nocardiopsaceae	Nocardiopsis	sp.	100	TGCAGTCGAGCGGTAAGGCCCTTCGGGGTACACGAGCGGCGAACGGGTGAGTAACACGTGAGCAACCTGCCCCTGACTCCGGGATAAGCGGTGGAAACGCCGTCTAATACCGGATACGACCCTCCACCTCATGGTGGTGGGTGGAAAGTTTTTCGGTCGGGGATGGGCTCGCGGCCTATCAGCTTGTTGGTGGGGTAACGGCCTACCAAGGCGATTACGGGTAGCCGGCCTGAGAGGGCGACCGGCCACACTGGGACTGAGACACGGCCCAGACTCCTGCGGGAGGCAGCAGTGGGGAATATTGCGCAATGGGCGAAAGCCTGACGCAGCGACGCCGCGTGGGGGATGACGGCCTTCGGGTTGTAAACCTCTTTTACCACTCACGCAGGCTCCACGTTT…	8-27f 152-1504r
11717	JX454497	Li et al., 2014	https://link.springer.com/article/10.1007/s10482-014-0233-48	Scleractinian corals	N/A	27–28	Luhuitou fringing reef (18°13′N, 109°28′E)	N/A	marine agar, yeast extract agar, trehalose proline agar, raffinose histidine agar, pyruvic acid sodium asparagine agar	Actinobacteria	Actinobacteria	Streptomycetales	Streptomycetaceae	Streptomyces	sp.	100	TGCAGTCGACGATGAACCACTTCGGTGGGGATTAGTGGCGAACGGGTGAGTAACACGTGGGCAATCTGCCCTGCACTCTGGGACAAGCCCTGGAAACGGGGTCTAATACCGGATACTGACCCGCTTGGGCATCCAAGCGGTTCGAAAGCTCCGGCGGTGCAGGATGAGCCCGCGGCCTATCAGCTTGTTGGTGAGGTAATGGCTCACCAAGGCGACGACGGGTAGCCGGCCTGAGAGGGCGACCGGCCACACTGGGACTGAGACACGGCCCAGACTCCTACGGGAGGCAGCAGTGGGGAATATTGCACAATGGGCGAAAGCCTGATGCAGCGACGCCGCGTGAGGGATGACGGCCTTCGGGTTGTAAACCTCTTTCAGCAGGGAAGAAGCGAAAGTGAC…	8-27f 152-1504r
11479	JX454498	Li et al., 2014	https://link.springer.com/article/10.1007/s10482-014-0233-49	Scleractinian corals	N/A	27–28	Luhuitou fringing reef (18°13′N, 109°28′E)	N/A	marine agar, yeast extract agar, trehalose proline agar, raffinose histidine agar, pyruvic acid sodium asparagine agar	Actinobacteria	Actinobacteria	Streptomycetales	Streptomycetaceae	Streptomyces	sp.	100	TGCAGTCGACGATGAACCACTTCGGTGGGGATTAGTGGCGAACGGGTGAGTAACACGTGGGCAATCTGCCCTGCACTCTGGGACAAGCCCTGGAAACGGGGTCTAATACCGGATACTGACCCGCTTGGGCATCCAAGCGGTTCGAAAGCTCCGGCGGTGCAGGATGAGCCCGCGGCCTATCAGCTTGTTGGTGAGGTAATGGCTCACCAAGGCGACGACGGGTAGCCGGCCTGAGAGGGCGACCGGCCACACTGGGACTGAGACACGGCCCAGACTCCTACGGGAGGCAGCAGTGGGGAATATTGCACAATGGGCGAAAGCCTGATGCAGCGACGCCGCGTGAGGGATGACGGCCTTCGGGTTGTAAACCTCTTTCAGCAGGGAAGAAGCGAAAGTGAC…	8-27f 152-1504r
11542	JX454499	Li et al., 2014	https://link.springer.com/article/10.1007/s10482-014-0233-50	Scleractinian corals	N/A	27–28	Luhuitou fringing reef (18°13′N, 109°28′E)	N/A	marine agar, yeast extract agar, trehalose proline agar, raffinose histidine agar, pyruvic acid sodium asparagine agar	Actinobacteria	Actinobacteria	Corynebacteriales	Mycobacteriaceae	Mycobacterium	sp.	99	TGCAAGTCGAACGGAAAGGCCCTTTCGGGGGTACTCGAGTGGCGAACGGGTGAGTAACACGTGGGTGATCTGCCCTGCACTTTGGGATAAGCCTGGGAAACTGGGTCTAATACCGAATATGATCATCGGCTTCATGGTCGGTGGTGGAAAGCTTTTGCGGTGTGGGATGGGCCCGCGGCCTATCAGCTTGTTGGTGGGGTAATGGCCTACCAAGGCGACGACGGGTAGCCGGCCTGAGAGGGTGTCCGGCCACACTGGGACTGAGATACGGCCCAGACTCCTACGGGAGGCAGCAGTGGGGAATATTGCACAATGGGCGCAAGCCTGATGCAGCGACGCCGCGTGAGGGATGACGGCCTTCGGGTTGTAAACCTCTTTCGCCAGGGACGAAGCGCAAGT…	8-27f 152-1504r
11336	JX454500	Li et al., 2014	https://link.springer.com/article/10.1007/s10482-014-0233-51	Scleractinian corals	N/A	27–28	Luhuitou fringing reef (18°13′N, 109°28′E)	N/A	marine agar, yeast extract agar, trehalose proline agar, raffinose histidine agar, pyruvic acid sodium asparagine agar	Actinobacteria	Actinobacteria	Micrococcales	Brevibacteriaceae	Brevibacterium	sp.	100	TGCAGTCGAACGCTGAAGCCGACAGCTTGCTGTTGGTGGATGAGTGGCGAACGGGTGAGTAACACGTGAGTAACCTGCCCCTGATTTCGGGATAAGCCTGGGAAACTGGGTCTAATACCGGATATGACCAATCCTTGCATGAGGGTTGGTGGAAAGTTTTTCGATCGGGGATGGGCTCGCGGCCTATCAGCTTGTTGGTGGGGTAATGGCCTACCAAGGCGACGACGGGTAGCCGGCCTGAGAGGGCGACCGGCCACACTGGGACTGAGACACGGCCCAGACTCCTACGGGAGGCAGCAGTGGGGAATATTGCACAATGGGGGAAACCCTGATGCAGCGACGCAGCGTGCGGGATGACGGCCTTCGGGTTGTAAACCGCTTTCAGCAGGGAAGAAGCGA…	8-27f 152-1504r
11360	JX454501	Li et al., 2014	https://link.springer.com/article/10.1007/s10482-014-0233-52	Scleractinian corals	N/A	27–28	Luhuitou fringing reef (18°13′N, 109°28′E)	N/A	marine agar, yeast extract agar, trehalose proline agar, raffinose histidine agar, pyruvic acid sodium asparagine agar	Actinobacteria	Actinobacteria	Micrococcales	Brevibacteriaceae	Brevibacterium	sp.	100	TGCAGTCGAACGCTGAAGCCGACAGCTTGCTGTTGGTGGATGAGTGGCGAACGGGTGAGTAACACGTGAGTAACCTGCCCCTGATTTCGGGATAAGCCTGGGAAACTGGGTCTAATACCGGATATGACCAATCCTTGCATGAGGGTTGGTGGAAAGTTTTTCGATCGGGGATGGGCTCGCGGCCTATCAGCTTGTTGGTGGGGTAATGGCCTACCAAGGCGACGACGGGTAGCCGGCCTGAGAGGGCGACCGGCCACACTGGGACTGAGACACGGCCCAGACTCCTACGGGAGGCAGCAGTGGGGAATATTGCACAATGGGGGAAACCCTGATGCAGCGACGCAGCGTGCGGGATGACGGCCTTCGGGTTGTAAACCGCTTTCAGCAGGGAAGAAGCGA…	8-27f 152-1504r
11357	JX454502	Li et al., 2014	https://link.springer.com/article/10.1007/s10482-014-0233-53	Scleractinian corals	N/A	27–28	Luhuitou fringing reef (18°13′N, 109°28′E)	N/A	marine agar, yeast extract agar, trehalose proline agar, raffinose histidine agar, pyruvic acid sodium asparagine agar	Actinobacteria	Actinobacteria	Micrococcales	Promicromonosporaceae	Cellulosimicrobium	sp.	100	CGATGATGCCCAGCTTGCTGGGCGGATTAGTGGCGAACGGGTGAGTAACACGTGAGTAACCTGCCCTTGACTTCGGGATAACTCCGGGAAACCGGGGCTAATACCGGATATGAGCCGTCCTCGCATGGGGGTGGTTGGAAAGTTTTTCGGTCAGGGATGGGCTCGCGGCCTATCAGCTTGTTGGTGGGGTGATGGCCTACCAAGGCGACGACGGGTAGCCGGCCTGAGAGGGCGACCGGCCACACTGGGACTGAGACACGGCCCAGACTCCTACGGGAGGCAGCAGTGGGGAATATTGCACAATGGGCGAAAGCCTGATGCAGCGACGCCGCGTGAGGGATGAAGGCCTTCGGGTTGTAAACCTCTTTCAGCAGGGAAGAAGCGCAAGTGACGGTACCT…	8-27f 152-1504r
11356	JX454503	Li et al., 2014	https://link.springer.com/article/10.1007/s10482-014-0233-54	Scleractinian corals	N/A	27–28	Luhuitou fringing reef (18°13′N, 109°28′E)	N/A	marine agar, yeast extract agar, trehalose proline agar, raffinose histidine agar, pyruvic acid sodium asparagine agar	Actinobacteria	Actinobacteria	Micrococcales	Promicromonosporaceae	Cellulosimicrobium	sp.	100	TGCAGTCGAACGATGATGCCCAGCTTGCTGGGCGGATTAGTGGCGAACGGGTGAGTAACACGTGAGTAACCTGCCCTTGACTTCGGGATAACTCCGGGAAACCGGGGCTAATACCGGATATGAGCCGTCCTCGCATGGGGGTGGTTGGAAAGTTTTTCGGTCAGGGATGGGCTCGCGGCCTATCAGCTTGTTGGTGGGGTGATGGCCTACCAAGGCGACGACGGGTAGCCGGCCTGAGAGGGCGACCGGCCACACTGGGACTGAGACACGGCCCAGACTCCTACGGGAGGCAGCAGTGGGGAATATTGCACAATGGGCGAAAGCCTGATGCAGCGACGCCGCGTGAGGGATGAAGGCCTTCGGGTTGTAAACCTCTTTCAGCAGGGAAGAAGCGCAAGT…	8-27f 152-1504r
11384	JX454504	Li et al., 2014	https://link.springer.com/article/10.1007/s10482-014-0233-55	Scleractinian corals	N/A	27–28	Luhuitou fringing reef (18°13′N, 109°28′E)	N/A	marine agar, yeast extract agar, trehalose proline agar, raffinose histidine agar, pyruvic acid sodium asparagine agar	Actinobacteria	Actinobacteria	Corynebacteriales	Gordoniaceae	Gordonia	sp.	100	TGCAGTCGAACGGAAGGCCCAGCTTGCTGGGTACTCGAGTGGCGAACGGGTGAGTAACACGTGGGTGATCTGCCCTGCACTCTGGGATAAGCCTGGGAAACTGGGTCTAATACCGGATATGACCAACTGTCGCATGGTGGTTGGTGGAAAGCTTTTGCGGTGTGGGATGGGCCCGCGGCCTATCAGCTTGTTGGTGGGGTAATGGCCTACCAAGGCGACGACGGGTAGCCGACCTGAGAGGGTGATCGGCCACACTGGGACTGAGACACGGCCCAGACTCCTACGGGAGGCAGCAGTGGGGAATATTGCACAATGGGCGCAAGCCTGATGCAGCGACGCCGCGTGAGGGATGACGGCCTTCGGGTTGTAAACCTCTTTCACCAGGGACGAAGCGTGAGT…	8-27f 152-1504r
11438	JX454505	Li et al., 2014	https://link.springer.com/article/10.1007/s10482-014-0233-56	Scleractinian corals	N/A	27–28	Luhuitou fringing reef (18°13′N, 109°28′E)	N/A	marine agar, yeast extract agar, trehalose proline agar, raffinose histidine agar, pyruvic acid sodium asparagine agar	Actinobacteria	Actinobacteria	Jiangellales	Jiangellaceae	Jiangella	sp.	99	GTCGAGCGGAAGGCCCTTTCGGGGGTACTCGAGCGGCGAACGGGTGAGTAACACGTGGGTAACCTGCCTTCAGCTCTGGGATAAGCCCGGGAAACTGGGTCTAATACCGGATATGACGCATCACCGCATGGTGTGTGTGTGGAAAGTTTTTCGGCTGAAGATGGACTCGCGGCCTATCAGCTTGTTGGTGGGGTAATGGCCTACCAAGGCGATGACGGGTAGCCGGCCTGAGAGGGCGACCGGCCACACTGGGACTGAGACACGGCCCAGACTCCTACGGGAGGCAGCAGTGGGGAATATTGCGCAATGGGCGAAAGCCTGACGCAGCAACGCCGCGTGAGGGATGACGGCCTTCGGGTTGTAAACCTCTTTCAGCGCTGACGAAGCTTTCGGGTGACG…	8-27f 152-1504r
11386	JX454506	Li et al., 2014	https://link.springer.com/article/10.1007/s10482-014-0233-57	Scleractinian corals	N/A	27–28	Luhuitou fringing reef (18°13′N, 109°28′E)	N/A	marine agar, yeast extract agar, trehalose proline agar, raffinose histidine agar, pyruvic acid sodium asparagine agar	Actinobacteria	Actinobacteria	Micrococcales	Micrococcaceae	Microbacterium	sp.	99	TGCAAGTCGACGGTGAAGAGAGCTTGCTCTCTGGATCAGTGGCGAACGGGTGAGTAACACGTGAGCAACCTGCCCCGGACTCTGGGATAACAGCTGGAAACAGCTGCTAATACCGGATACGAGCTGCGAAGGCATCTTCAGCAGCTGGAAAGAATTTCGGTCCGGGATGGGCTCGCGGCCTATCAGCTAGTTGGTGAGGTAATGGCTCACCAAGGCGTCGACGGGTAGCCGGCCTGAGAGGGTGACCGGCCACACTGGGACTGAGACACGGCCCAGACTCCTACGGGAGGCAGCAGTGGGGAATATTGCACAATGGGCGAAAGCCTGATGCAGCAACGCCGCGTGAGGGATGACGGCCTTCGGGTTGTAAACCTCTTTTAGCAGGGAAGAAGCGAAAGT…	8-27f 152-1504r
11358	JX454507	Li et al., 2014	https://link.springer.com/article/10.1007/s10482-014-0233-58	Scleractinian corals	N/A	27–28	Luhuitou fringing reef (18°13′N, 109°28′E)	N/A	marine agar, yeast extract agar, trehalose proline agar, raffinose histidine agar, pyruvic acid sodium asparagine agar	Actinobacteria	Actinobacteria	Micrococcales	Micrococcaceae	Microbacterium	sp.	100	GAGAGCTTGCTCTCTGGATCAGTGGCGAACGGGTGAGTAACACGTGAGCAACCTGCCCCGGACTCTGGGATAACAGCTGGAAACAGCTGCTAATACCGGATACGAGCTGCGAAGGCATCTTCAGCAGCTGGAAAGAATTTCGGTCCGGGATGGGCTCGCGGCCTATCAGCTAGTTGGTGAGGTAATGGCTCACCAAGGCGTCGACGGGTAGCCGGCCTGAGAGGGTGACCGGCCACACTGGGACTGAGACACGGCCCAGACTCCTACGGGAGGCAGCAGTGGGGAATATTGCACAATGGGCGAAAGCCTGATGCAGCAACGCCGCGTGAGGGATGACGGCCTTCGGGTTGTAAACCTCTTTTAGCAGGGAAGAAGCGAAAGTGACGGTACCTGCAGAAA…	8-27f 152-1504r
11359	JX454508	Li et al., 2014	https://link.springer.com/article/10.1007/s10482-014-0233-59	Scleractinian corals	N/A	27–28	Luhuitou fringing reef (18°13′N, 109°28′E)	N/A	marine agar, yeast extract agar, trehalose proline agar, raffinose histidine agar, pyruvic acid sodium asparagine agar	Actinobacteria	Actinobacteria	Micrococcales	Micrococcaceae	Microbacterium	sp.	100	CGGTGAACACGGAGCTTGCTCTGTGGGATCAGTGGCGAACGGGTGAGTAACACGTGAGCAACCTGCCCCTGACTCTGGGATAAGCGCTGGAAACGGCGTCTAATACTGGATATGTGACGTGACCGCATGGTCTGCGTTTGGAAAGATTTTTCGGTTGGGGATGGGCTCGCGGCCTATCAGCTTGTTGGTGAGGTAATGGCTCACCAAGGCGTCGACGGGTAGCCGGCCTGAGAGGGTGACCGGCCACACTGGGACTGAGACACGGCCCAGACTCCTACGGGAGGCAGCAGTGGGGAATATTGCACAATGGGCGAAAGCCTGATGCAGCAACGCCGCGTGAGGGATGACGGCCTTCGGGTTGTAAACCTCTTTTAGCAGGGAAGAAGCGAAAGTGACGGT…	8-27f 152-1504r
11439	JX454509	Li et al., 2014	https://link.springer.com/article/10.1007/s10482-014-0233-60	Scleractinian corals	N/A	27–28	Luhuitou fringing reef (18°13′N, 109°28′E)	N/A	marine agar, yeast extract agar, trehalose proline agar, raffinose histidine agar, pyruvic acid sodium asparagine agar	Actinobacteria	Actinobacteria	Micromonosporales	Micromonosporaceae	Micromonospora	sp.	100	TGCAAGTCGAGCGGAAGGCCCTTCGGGGTACTCGAGCGGCGAACGGGTGAGTAACACGTGAGCAACCTGCCCCAGGCTTTGGGATAACCCCGGGAAACCGGGGCTAATACCGAATATGACCTCTGACCGCATGGTTGGTGGTGGAAAGTTTTTCGGCTTGGGATGGGCTCGCGGCCTATCAGCTTGTTGGTGGGGTGATGGCCTACCAAGGCGACGACGGGTAGCCGGCCTGAGAGGGCGACCGGCCACACTGGGACTGAGACACGGCCCAGACTCCTACGGGAGGCAGCAGTGGGGAATATTGCACAATGGGCGGAAGCCTGATGCAGCGACGCCGCGTGAGGGATGACGGCCTTCGGGTTGTAAACCTCTTTCAGCAGGGACGAAGCGTAAGTGACG…	8-27f 152-1504r
11440	JX454510	Li et al., 2014	https://link.springer.com/article/10.1007/s10482-014-0233-61	Scleractinian corals	N/A	27–28	Luhuitou fringing reef (18°13′N, 109°28′E)	N/A	marine agar, yeast extract agar, trehalose proline agar, raffinose histidine agar, pyruvic acid sodium asparagine agar	Actinobacteria	Actinobacteria	Micromonosporales	Micromonosporaceae	Micromonospora	sp.	100	TGCAGTCGAGCGGAAGGCCCTTCGGGGTACTCGAGCGGCGAACGGGTGAGTAACACGTGAGCAACCTGCCCCAGGCTTTGGGATAACCCCGGGAAACCGGGGCTAATACCGAATATGACCTCTGACCGCATGGTTGGTGGTGGAAAGTTTTTCGGCTTGGGATGGGCTCGCGGCCTATCAGCTTGTTGGTGGGGTGATGGCCTACCAAGGCGACGACGGGTAGCCGGCCTGAGAGGGCGACCGGCCACACTGGGACTGAGACACGGCCCAGACTCCTACGGGAGGCAGCAGTGGGGAATATTGCACAATGGGCGGAAGCCTGATGCAGCGACGCCGCGTGAGGGATGACGGCCTTCGGGTTGTAAACCTCTTTCAGCAGGGACGAAGCGTAAGTGACGG…	8-27f 152-1504r
11493	JX454511	Li et al., 2014	https://link.springer.com/article/10.1007/s10482-014-0233-62	Scleractinian corals	N/A	27–28	Luhuitou fringing reef (18°13′N, 109°28′E)	N/A	marine agar, yeast extract agar, trehalose proline agar, raffinose histidine agar, pyruvic acid sodium asparagine agar	Actinobacteria	Actinobacteria	Micromonosporales	Micromonosporaceae	Micromonospora	sp.	100	TGCAGTCGAGCGGAAGGCCCTTCGGGGTACTCGAGCGGCGAACGGGTGAGTAACACGTGAGCAACCTGCCCCAGGCTTTGGGATAACCCCGGGAAACCGGGGCTAATACCGAATATGACCTCTGACCGCATGGTTGGTGGTGGAAAGTTTTTCGGCTTGGGATGGGCTCGCGGCCTATCAGCTTGTTGGTGGGGTGATGGCCTACCAAGGCGACGACGGGTAGCCGGCCTGAGAGGGCGACCGGCCACACTGGGACTGAGACACGGCCCAGACTCCTACGGGAGGCAGCAGTGGGGAATATTGCACAATGGGCGGAAGCCTGATGCAGCGACGCCGCGTGAGGGATGACGGCCTTCGGGTTGTAAACCTCTTTCAGCAGGGACGAAGCGTAAGTGACGG…	8-27f 152-1504r
11492	JX454512	Li et al., 2014	https://link.springer.com/article/10.1007/s10482-014-0233-63	Scleractinian corals	N/A	27–28	Luhuitou fringing reef (18°13′N, 109°28′E)	N/A	marine agar, yeast extract agar, trehalose proline agar, raffinose histidine agar, pyruvic acid sodium asparagine agar	Actinobacteria	Actinobacteria	Streptosporangiales	Nocardiopsaceae	Nocardiopsis	sp.	100	TGCAGTCGAGCGGTAAGGCCCTTCGGGGTACACGAGCGGCGAACGGGTGAGTAACACGTGAGCAACCTGCCCCTGACTCCGGGATAAGCGGTGGAAACGCCGTCTAATACCGGATACGACCCTCCACCTCATGGTGGTGGGTGGAAAGTTTTTCGGTCGGGGATGGGCTCGCGGCCTATCAGCTTGTTGGTGGGGTAACGGCCTACCAAGGCGATTACGGGTAGCCGGCCTGAGAGGGCGACCGGCCACACTGGGACTGAGACACGGCCCAGACTCCTGCGGGAGGCAGCAGTGGGGAATATTGCGCAATGGGCGAAAGCCTGACGCAGCGACGCCGCGTGGGGGATGACGGCCTTCGGGTTGTAAACCTCTTTTACCACTCACGCAGGCTCCACGTTT…	8-27f 152-1504r
11753	JX454513	Li et al., 2014	https://link.springer.com/article/10.1007/s10482-014-0233-64	Scleractinian corals	N/A	27–28	Luhuitou fringing reef (18°13′N, 109°28′E)	N/A	marine agar, yeast extract agar, trehalose proline agar, raffinose histidine agar, pyruvic acid sodium asparagine agar	Actinobacteria	Actinobacteria	Streptosporangiales	Nocardiopsaceae	Nocardiopsis	sp.	100	TGCAAGTCGAGCGGTAAGGCCCTTCGGGGTACACGAGCGGCGAACGGGTGAGTAACACGTGAGCAACCTGCCCCTGACTCCGGGATAAGCGGTGGAAACGCCGTCTAATACCGGATACGACCCTCCACCTCATGGTGGTGGGTGGAAAGTTTTTCGGTCGGGGATGGGCTCGCGGCCTATCAGCTTGTTGGTGGGGTAACGGCCTACCAAGGCGATTACGGGTAGCCGGCCTGAGAGGGCGACCGGCCACACTGGGACTGAGACACGGCCCAGACTCCTGCGGGAGGCAGCAGTGGGGAATATTGCGCAATGGGCGAAAGCCTGACGCAGCGACGCCGCGTGGGGGATGACGGCCTTCGGGTTGTAAACCTCTTTTACCACTCACGCAGGCTCCACGTT…	8-27f 152-1504r
11437	JX454514	Li et al., 2014	https://link.springer.com/article/10.1007/s10482-014-0233-65	Scleractinian corals	N/A	27–28	Luhuitou fringing reef (18°13′N, 109°28′E)	N/A	marine agar, yeast extract agar, trehalose proline agar, raffinose histidine agar, pyruvic acid sodium asparagine agar	Actinobacteria	Actinobacteria	Streptosporangiales	Nocardiopsaceae	Nocardiopsis	sp.	100	TGCAAGTCGAGCGGTAAGGCCCTTCGGGGTACACGAGCGGCGAACGGGTGAGTAACACGTGAGCAACCTGCCCCTGACTCCGGGATAAGCGGTGGAAACGCCGTCTAATACCGGATACGACCCTCCTCCGCATGGTGGGGGGTGGAAAGTTTTTTCGGTCGGGGATGGGCTCGCGGCCTATCAGCTTGTTGGTGGGGTAACGGCCTACCAAGGCGATTACGGGTAGCCGGCCTGAGAGGGCGACCGGCCACACTGGGACTGAGACACGGCCCAGACTCCTGCGGGAGGCAGCAGTGGGGAATATTGCGCAATGGGCGAAAGCCTGACGCAGCGACGCCGCGTGGGGGATGACGGCCTTCGGGTTGTAAACCTCTTTTACCACTCACGCAGGCCCCACGT…	8-27f 152-1504r
11390	JX454515	Li et al., 2014	https://link.springer.com/article/10.1007/s10482-014-0233-66	Scleractinian corals	N/A	27–28	Luhuitou fringing reef (18°13′N, 109°28′E)	N/A	marine agar, yeast extract agar, trehalose proline agar, raffinose histidine agar, pyruvic acid sodium asparagine agar	Actinobacteria	Actinobacteria	Pseudonocardiales	Pseudonocardiaceae	Pseudonocardia	sp.	100	TGCAGTCGAGCGGTAAGGCCCTTTCGGGGGTACACGAGCGGCGAACGGGTGAGTAACACGTGGGTGACCTGCCCTCCACTCTGGGATAAGCCCGGGAAACTGGGTCTAATACCGGATAGGACCACTGGATGCATGTCTGGTGGTGGAAAGTTTTTTCGGTGGGGGATGGGCCCGCGGCCTATCAGCTTGTTGGTGGGGTGATGGCCTACCAAGGCGGTGACGGGTAGCCGGCCTGAGAGGGCGACCGGCCACACTGGGACTGAGACACGGCCCAGACTCCTACGGGAGGCAGCAGTGGGGAATATTGCGCAATGGGCGGAAGCCTGACGCAGCGACGCCGCGTGGGGGATGACGGCCTTCGGGTTGTAAACCTCTTTCGCCAGGGACGAAGCTAACGTG…	8-27f 152-1504r
11391	JX454516	Li et al., 2014	https://link.springer.com/article/10.1007/s10482-014-0233-67	Scleractinian corals	N/A	27–28	Luhuitou fringing reef (18°13′N, 109°28′E)	N/A	marine agar, yeast extract agar, trehalose proline agar, raffinose histidine agar, pyruvic acid sodium asparagine agar	Actinobacteria	Actinobacteria	Pseudonocardiales	Pseudonocardiaceae	Pseudonocardia	sp.	100	TGCAGTCGAGCGGTAAGGCCCTTTCGGGGGTACACGAGCGGCGAACGGGTGAGTAACACGTGGGTGACCTGCCCTCCACTCTGGGATAAGCCCGGGAAACTGGGTCTAATACCGGATAGGACCACTGATCGCATGGTTGGTGGTGGAAAGTTTTTTCGGTGGGGGATGGGCCCGCGGCCTATCAGCTTGTTGGTGGGGTGATGGCCTACCAAGGCGGTGACGGGTAGCCGGCCTGAGAGGGCGACCGGCCACACTGGGACTGAGACACGGCCCAGACTCCTACGGGAGGCAGCAGTGGGGAATATTGCGCAATGGGCGGAAGCCTGACGCAGCGACGCCGCGTGGGGGATGACGGCCTTCGGGTTGTAAACCTCTTTCGCCAGGGACGAAGAGCAATTG…	8-27f 152-1504r
11482	JX454517	Li et al., 2014	https://link.springer.com/article/10.1007/s10482-014-0233-68	Scleractinian corals	N/A	27–28	Luhuitou fringing reef (18°13′N, 109°28′E)	N/A	marine agar, yeast extract agar, trehalose proline agar, raffinose histidine agar, pyruvic acid sodium asparagine agar	Actinobacteria	Actinobacteria	Pseudonocardiales	Pseudonocardiaceae	Pseudonocardia	sp.	100	TTTCGGGGGTACACGAGCGGCGAACGGGTGAGTAACACGTGGGTGACCTGCCCTCCACTCTGGGATAAGCCCGGGAAACTGGGTCTAATACCGGATAGGACCACTGATCGCATGGTTGGTGGTGGAAAGTTTTTTCGGTGGGGGATGGGCCCGCGGCCTATCAGCTTGTTGGTGGGGTGATGGCCTACCAAGGCGGTGACGGGTAGCCGGCCTGAGAGGGCGACCGGCCACACTGGGACTGAGACACGGCCCAGACTCCTACGGGAGGCAGCAGTGGGGAATATTGCGCAATGGGCGGAAGCCTGACGCAGCGACGCCGCGTGGGGGATGACGGCCTTCGGGTTGTAAACCTCTTTCGCCAGGGACGAAGAGCAATTGACGGTACCTGGAGAAGAAGCA…	8-27f 152-1504r
11485	JX454518	Li et al., 2014	https://link.springer.com/article/10.1007/s10482-014-0233-69	Scleractinian corals	N/A	27–28	Luhuitou fringing reef (18°13′N, 109°28′E)	N/A	marine agar, yeast extract agar, trehalose proline agar, raffinose histidine agar, pyruvic acid sodium asparagine agar	Actinobacteria	Actinobacteria	Streptomycetales	Streptomycetaceae	Streptomyces	sp.	100	TTCGGTGGTGGATTAGTGGCGAACGGGTGAGTAACACGTGGGCAATCTGCCCTTCACTCTGGGACAAGCCCTGGAAACGGGGTCTAATACCGGATAACACTCTGTCCCGCATGGGACGGGGTTAAAAGCTCCGGCGGTGAAGGATGAGCCCGCGGCCTATCAGCTTGTTGGTGGGGTAATGGCCTACCAAGGCGACGACGGGTAGCCGGCCTGAGAGGGCGACCGGCCACACTGGGACTGAGACACGGCCCAGACTCCTACGGGAGGCAGCAGTGGGGAATATTGCACAATGGGCGAAAGCCTGATGCAGCGACGCCGCGTGAGGGATGACGGCCTTCGGGTTGTAAACCTCTTTCAGCAGGGAAGAAGCGAAAGTGACGGTACCTGCAGAAGAAGCGC…	8-27f 152-1504r
11533	JX454519	Li et al., 2014	https://link.springer.com/article/10.1007/s10482-014-0233-70	Scleractinian corals	N/A	27–28	Luhuitou fringing reef (18°13′N, 109°28′E)	N/A	marine agar, yeast extract agar, trehalose proline agar, raffinose histidine agar, pyruvic acid sodium asparagine agar	Actinobacteria	Actinobacteria	Corynebacteriales	Gordoniaceae	Gordonia	sp.	100	GGCCCAGCTTGCTGGGTACTCGAGTGGCGAACGGGTGAGTAACACGTGGGTGATCTGCCCTGCACTCTGGGATAAGCCTGGGAAACTGGGTCTAATACCGGATATGACCAACTGTCGCATGGTGGTTGGTGGAAAGCTTTTGCGGTGTGGGATGGGCCCGCGGCCTATCAGCTTGTTGGTGGGGTAATGGCCTACCAAGGCGACGACGGGTAGCCGACCTGAGAGGGTGATCGGCCACACTGGGACTGAGACACGGCCCAGACTCCTACGGGAGGCAGCAGTGGGGAATATTGCACAATGGGCGCAAGCCTGATGCAGCGACGCCGCGTGAGGGATGACGGCCTTCGGGTTGTAAACCTCTTTCACCAGGGACGAAGCGTGAGTGACGGTACCTGGAGA…	8-27f 152-1504r
6201-C1	HM173276	Gray et al., 2011	https://academic.oup.com/femsec/article/76/1/109/520994#95148611	Paragorgia arborea	N/A	N/A	Cape Moffet Garden (51151.6940 N/1761 49.9960 W)	21 and 4	Vibrio-specific thiosulfate–citrate–bile salts (TCBS) agar, and glycerol artificial seawater agar (GASWA)	Actinobacteria	Actinobacteria	Micrococcales	Micrococcaceae	Nesterenkonia	sp.	99	CGGTTGGATTAGTGGCGAACGGGTGAGTATCACGTGAGTAACCTTCCCTTGACTCTGGGATAAGCCCGGGAAACTGGGTCTAATACCGGATACGACCAGTCCTCGCATGGGGTGCTGGTGGAAAGATTTATCGGTCTTGGATGGACTCGCGGCCTATCAGCTTGTTGGTGAGGTAATAGCTCACCAAGGCGATGACGGGTAGCCGGCCTGAGAGGGTGACCGGCCACACTGGGACTGAGACACGGCCCAGACTCCTACGGGAGGCAGCAGTGGGGAATATTGCACAATGGGCGAAAGCCTGATGCAGCGACGCCGCGTGCGGGATGACGGCCTTCGGGTTGTAAACCGCTTTCAGCAGGGAAGAAGCGAAAGTGACGGTACCTGCAGAAGAAGCGCCGG…	Eco8F 1492R
6203-C25	HM173287	Gray et al., 2011	https://academic.oup.com/femsec/article/76/1/109/520994#95148612	Thouarella superba	N/A	N/A	Cape Moffet Garden (51151.6940 N/1761 49.9960 W)	21 and 4	Vibrio-specific thiosulfate–citrate–bile salts (TCBS) agar, and glycerol artificial seawater agar (GASWA)	Actinobacteria	Actinobacteria	Micrococcales	Micrococcaceae	Microbacterium	sp.	99	GTCGAACGGTGAAGGAGAGCTTGCTCTTTGGATCAGTGGCGAACGGGTGAGTAACACGTGAGCAATCTGCCCCTGACTCTGGGATAAGCGTTGGAAACGACGTCTAATACCGGATATGAGCTACGACCGCATGGTCGGTAGTTGGAAAGAATTTTGGTCAGGGATGAGCTCGCGGCCTATCAGCTTGTTGGTGAGGTAATGGCTCACCAAGGCGTCGACGGGTAGCCGGCCTGAGAGGGTGACCGGCCACACTGGGACTGAGACACGGCCCAGACTCCTACGGGAGGCAGCAGTGGGGAATATTGCACAATGGGCGCAAGCCTGATGCAGCAACGCCGCGTGAGGGACGACGGCCTTCGGGTTGTAAACCTCTTTTAGCGAGGAAGAAGCGAAAGTGAC…	Eco8F 1492R
Pc7	EU333115	Seemann et al., 2009	https://link.springer.com/article/10.1007%2Fs10482-009-9353-4	Palythoa caribaeorum	N/A	N/A	Curaçao, Netherland Antilles,	N/A	Blood agar	Actinobacteria	Actinobacteria	Propionibacteriales	Nocardioidaceae	Nocardioides	sp.	99	CGAGCGGAAAGGCCACTTCGGTGGTACTCGAGCGGCGAACGGGTGAGTAACACGTGAGTAATCTGCCCCCCACTTTGGGATAGCCACCGGAAACGGTGATTAATACCGGATATGACCCTTGACCGCATGGTTGTGGGTGGAAAGTTTTTCGGTGGGGGATGTGCTCGCGGCCTATCAGCTTGATGGTGGGGTAATGGCCTACCATGGCTTCGACGGGTAGCCGGCCTGAGAGGGTGACCGGCCACACTGGGACTGAGACACGGCCCAGACTCCTACGGGAGGCAGCAGTGGGGAATATTGGACAATGGGCGGAAGCCTGATCCAGCAACGCCGCGTGAGGGATGACGGCCTTCGGGTTGTAAACCTCTTTCAGTACCGACGAAGCGAAAGTGACGGTAG…	(27f 1492r
Pc50	EU333123	Seemann et al., 2009	https://link.springer.com/article/10.1007%2Fs10482-009-9353-5	Palythoa caribaeorum	N/A	N/A	Curaçao, Netherland Antilles,	N/A	Blood agar	Actinobacteria	Actinobacteria	Micrococcales	Micrococcaceae	Micrococcus	sp.	99	GTTGNNGGCCCAGCTTGCTGGGTGGATTAGTGGCGAACGGGTGAGTAACACGTGAGTAACCTGCCCTTAACTCTGGGATAAGCCTGGGAAACTGGGTCTAATACCGGATAGGAGCGCCTACCGCATGGTGGGTGTTGGAAAGATTTATCGGTTTTGGATGGACTCGCGGCCTATCAGCTTGTTGGTGAGGTAATGGCTCACCAAGGCGACGACGGGTAGCCGGCCTGAGAGGGTGACCGGCCACACTGGGACTGAGACACGGCCCAGACTCCTACGGGAGGCAGCAGTGGGGAATATTGCACAATGGGCGCAAGCCTGATGCAGCGACGCCGCGTGAGGGATGACGGCCTTCGGGTTGTAAACCTCTTTCAGTAGGGAAGAAGCGAAAGTGACGGTACC…	(27f 1492r
Pc77	EU333129	Seemann et al., 2009	https://link.springer.com/article/10.1007%2Fs10482-009-9353-6	Palythoa caribaeorum	N/A	N/A	Curaçao, Netherland Antilles,	N/A	Blood agar	Actinobacteria	Actinobacteria	Micrococcales	Brevibacteriaceae	Brevibacterium	sp.	99	CGCTGAAGCCTGGTGCTTGCACCGGGTGGATGAGTGGCGAACGGGTGAGTAACACGTGAGTAACCTGCCCCTGACTTCGGGATAAGCCCGGGAAACTGGGTCTAATACCGGATACGACTGCCGGACGCATGTCTGGTGGTGGAAAGTTTTTTCGGTTGGGGATGGGCTCGCGGCCTATCAGTTTGTTGGTGAGGTAATGGCTCACCAAGACGACGACGGGTAGCCGGCCTGAGAGGGCGACCGGCCACACTGGGACTGAGACACGGCCCAGACTCCTACGGGAGGCAGCAGTGGGGAATATTGCACAATGGGGGAAACCCTGATGCAGCGACGCAGCGTGCGGGATGACGGCCTTCGGGTTGTAAACCGCTTTCAGCAGGGAAGAAGCGCAAGTGACGG…	(27f 1492r
Pc163	EU333139	Seemann et al., 2009	https://link.springer.com/article/10.1007%2Fs10482-009-9353-7	Palythoa caribaeorum	N/A	N/A	Curaçao, Netherland Antilles,	N/A	Blood agar	Actinobacteria	Actinobacteria	Micrococcales	Brevibacteriaceae	Brevibacterium	sp.	99	CGAACGCTGAAGCCTGGTGCTTGCACCGGGTGGATGAGTGGCGAACGGGTGAGTAACACGTGAGTAACCTGCCCCTGACTTCGGGATAAGCCCGGGAAACTGGGTCTAATACCGGATACGACTGCCGGACGCATGTCTGGTGGTGGAAAGTTTTTTCGGTTGGGGATGGGCTCGCGGCCTATCAGTTTGTTGGTGAGGTAATGGCTCACCAAGACGACGACGGGTAGCCGGCCTGAGAGGGCGACCGGCCACACTGGGACTGAGACACGGCCCAGACTCCTACGGGAGGCAGCAGTGGGGAATATTGCACAATGGGGGAAACCCTGATGCAGCGACGCAGCGTGCGGGATGACGGCCTTCGGGTTGTAAACCGCTTTCAGCAGGGAAGAAGCGCAAGTG…	(27f 1492r
Pc172	EU333140	Seemann et al., 2009	https://link.springer.com/article/10.1007%2Fs10482-009-9353-8	Palythoa caribaeorum	N/A	N/A	Curaçao, Netherland Antilles,	N/A	Blood agar	Actinobacteria	Actinobacteria	Micrococcales	Micrococcaceae	Micrococcus	sp.	100	GATTAGTGGCGAACGGGTGAGTAACACGTGAGTAACCTGCCCTTAACTCTGGGATAAGCCTGGGAAACTGGGTCTAATACCGGATAGGAGCGCCTACCGCATGGTGGGTGTTGGAAAGATTTATCGGTTTTGGATGGACTCGCGGCCTATCAGCTTGTTGGTGAGGTAATGGCTCACCAAGGCGACGACGGGTAGCCGGCCTGAGAGGGTGACCGGCCACACTGGGACTGAGACACGGCCCAGACTCCTACGGGAGGCAGCAGTGGGGAATATTGCACAATGGGCGCAAGCCTGATGCAGCGACGCCGCGTGAGGGATGACGGCCTTCGGGTTGTAAACCTCTTTCAGTAGGGAAGAAGCGAAAGTGACGGTACCTGCAGAAGAAGCACCGGCTAACTA…	(27f 1492r
Pc205	EU333142	Seemann et al., 2009	https://link.springer.com/article/10.1007%2Fs10482-009-9353-9	Palythoa caribaeorum	N/A	N/A	Curaçao, Netherland Antilles,	N/A	Blood agar	Actinobacteria	Actinobacteria	Micrococcales	Brevibacteriaceae	Brevibacterium	sp.	99	TCGAACGCTGAAGCCTGGTGCTTGCACCGGGTGGATGAGTGGCGAACGGGTGAGTAACACGTGAGTAACCTGCCCCTGACTTCGGGTATAAGCCCGGGAAACTGGGTCTAATACCGGATACGACTGCCGGACGCATGTCTGGTGGTGGAAAGTTTTTTCGGTTGGGGATGGGCTCGCGGCCTATCAGTTTGTTGGTGAGGTAATGGCTCACCAAGACGACGACGGGTAGCCGGCCTGAGAGGGCGACCGGCCACACTGGGACTGAGACACGGCCCAGACTCCTACGGGAGGCAGCAGTGGGGAATATTGCACAATGGGGGAAACCCTGATGCAGCGACGCAGCGTGCGGGATGACGGCCTTCGGGTTGTAAACCGCTTTCAGCAGGGAAGAAGCGCAAG…	(27f 1492r
Pc229	EU333145	Seemann et al., 2009	https://link.springer.com/article/10.1007%2Fs10482-009-9353-10	Palythoa caribaeorum	N/A	N/A	Curaçao, Netherland Antilles,	N/A	Blood agar	Actinobacteria	Actinobacteria	Micrococcales	Brevibacteriaceae	Brevibacterium	sp.	99	GCCTGGTGCTTGCACCGGGTGGATGAGTGGCGAACGGGTGAGTAACACGTGAGTAACCTGCCCCTGACTTCGGGATAAGCCCGGGAAACTGGGTCTAATACCGGATACGACTGCCGGACGCATGTCTGGTGGTGGAAAGTTTTTTCGGTTGGGGATGGGCTCGCGGCCTATCAGTTTGTTGGTGAGGTAATGGCTCACCAAGACGACGACGGGTAGCCGGCCTGAGAGGGCGACCGGCCACACTGGGACTGAGACACGGCCCAGACTCCTACGGGAGGCAGCAGTGGGGAATATTGCACAATGGGGGAAACCCTGATGCAGCGACGCAGCGTGCGGGATGACGGCCTTCGGGTTGTAAACCGCTTTCAGCAGGGAAGAAGCGCAAGTGACGGTACCTGC…	(27f 1492r
ZXY001	JN049450	Zhang et al., 2013	https://link.springer.com/article/10.1007/s11274-013-1279-3	Acalycigorgia inermis	N/A	N/A	Sanya coral reef conservation (18°11′N, 109°25′E)	N/A	Custom media, see reference for details	Actinobacteria	Actinobacteria	Streptomycetales	Streptomycetaceae	Streptomyces	sp.	99	CTACCATGCAGTCGACGATGACCACTTCGGTGGGGATTAGTGGCGAACGGGTGAGTAACACGTGGGCAATCTGCCCTGCACTCTGGGACAAGCCCTGGAAACGGGGTCTAATACCGGATACTGACCCGCCTGGGCATCCAGGCGGTTCGAAAGCTCCGGCGGTGCAGGATGAGCCCGCGGCCTATCAGCTTGTTGGTGAGGTAACGGCTCACCAAGGCGACGACGGGTAGCCGGCCTGAGAGGGCGACCGGCCACACTGGGACTGAGACACGGCCCAGACTCCTACGGGAGGCAGCAGTGGGGAATATTGCACAATGGGCGAAAGCCTGATGCAGCGACGCCGCGTGAGGGATGACGGCCTTCGGGTTGTAAACCTCTTTCAGCAGGGAAGAAGCGAAA…	27F 1525R
ZXY002	JN049451	Zhang et al., 2013	https://link.springer.com/article/10.1007/s11274-013-1279-4	Acalycigorgia inermis	N/A	N/A	Sanya coral reef conservation (18°11′N, 109°25′E)	N/A	Custom media, see reference for details	Actinobacteria	Actinobacteria	Streptomycetales	Streptomycetaceae	Streptomyces	sp.	99	GGAGGGCTCTACCATGCAGTCGACGCCGAACCGCCTTCGGGCGGGGAGGAGTGGCGAACGGGTGAGTAACACGTGGGCAATCTGCCCTGCACTCTGGGATAACTCCGGGAAACCGGAGCTAATACCGGATACGACCTTCCAGGGCATCCTGGGGGGTGGAAAGCTCCGGCGGTGCAGGATGAGCCCGCGGCCTATCAGCTGGTTGGTGGGGTGACGGCCCACCAAGGCGACGACGGGTAGCCGGCCTGAGAGGGCGACCGGCCACACTGGGACTGAGACACGGCCCAGACTCCTACGGGAGGCAGCAGTGGGGAATATTGCACAATGGGCGCAAGCCTGATGCAGCGACGCCGCGTGAGGGATGACGGCCTTCGGGTTGTAAACCTCTTTCAGCAGGGA…	27F 1525R
ZXY003	JN049452	Zhang et al., 2013	https://link.springer.com/article/10.1007/s11274-013-1279-5	Acalycigorgia inermis	N/A	N/A	Sanya coral reef conservation (18°11′N, 109°25′E)	N/A	Custom media, see reference for details	Actinobacteria	Actinobacteria	Streptomycetales	Streptomycetaceae	Streptomyces	sp.	99	CTACCATGCAGTCGACGATGAAGCCGCTTCGGTGGTGGATTAGTGGCGAACGGGTGAGTAACACGTGGGCAATCTGCCCTGCACTCTGGGACAAGCCCTGGAAACGGGGTCTAATACCGGATACGACACAGGAAGGCATCTTCTCTGTGTGGAAAGCTCCGGCGGTGCAGGATGAGCCCGCGGCCTATCAGCTTGTTGGTGGGGTGATGGCCTACCAAGGCGACGACGGGTAGCCGGCCTGAGAGGGCGACCGGCCACACTGGGACTGAGACACGGCCCAGACTCCTACGGGAGGCAGCAGTGGGGAATATTGCACAATGGGCGCAAGCCTGATGCAGCGACGCCGCGTGAGGGATGACGGCCTTCGGGTTGTAAACCTCTTTCAGCAGGGAAGAAGCG…	27F 1525R
ZXY004	JN049453	Zhang et al., 2013	https://link.springer.com/article/10.1007/s11274-013-1279-6	Acalycigorgia inermis	N/A	N/A	Sanya coral reef conservation (18°11′N, 109°25′E)	N/A	Custom media, see reference for details	Actinobacteria	Actinobacteria	Streptomycetales	Streptomycetaceae	Streptomyces	sp.	99	CTTACCATGCAGTCGACGATGACCTCCTTCGGGAGGGGATTAGTGGCGAACGGGTGAGTAACACGTGGGCAATCTGCCCTGCACTCTGGGACAAGCCCTGGAAACGGGGTCTAATACCGGATACTGACCCGCTTGGGCATCCAAGCGGTTCGAAAGCTCCGGCGGTGCAGGATGAGCCCGCGGCCTATCAGCTTGTTGGTGAGGTAATGGCTCACCAAGGCGACGACGGGTAGCCGGCCTGAGAGGGCGACCGGCCACACTGGGACTGAGACACGGCCCAGACTCCTACGGGAGGCAGCAGTGGGGAATATTGCACAATGGGCGAAAGCCTGATGCAGCGACGCCGCGTGAGGGATGACGGCCTTCGGGTTGTAAACCTCTTTCAGCAGGGAAGAAGCG…	27F 1525R
ZXY005	JN049454	Zhang et al., 2013	https://link.springer.com/article/10.1007/s11274-013-1279-7	Acalycigorgia inermis	N/A	N/A	Sanya coral reef conservation (18°11′N, 109°25′E)	N/A	Custom media, see reference for details	Actinobacteria	Actinobacteria	Streptomycetales	Streptomycetaceae	Streptomyces	sp.	99	GGTCTACCATGCAGTCGACGGTGAAGCCCTTCGGGGTGGATCAGTGGCGAACGGGTGAGTAACACGTGGGCAATCTGCCCTGCACTCTGGGACAACCCGGGGAAACCCGGGCTAATACCGGATACGACCCTCCAGGGCATCTTGGGGGGTGGAAAGCTCCGGCGGTGCAGGATGAGCCCGCGGCCTATCAGCTTGTTGGTGGGGTGATGGCCCACCAAGGCGACGACGGGTAGCCGGCCTGAGAGGGCGACCGGCCACACTGGGACTGAGACACGGCCCAGACTCCTACGGGAGGCAGCAGTGGGGAATATTGCACAATGGGCGAAAGCCTGATGCAGCGACGCCGCGTGAGGGATGACGGCCTTCGGGTTGTAAACCTCTTTCAGCAGGGAAGAAGCG…	27F 1525R
ZXY006	JN049455	Zhang et al., 2013	https://link.springer.com/article/10.1007/s11274-013-1279-8	Acalycigorgia inermis	N/A	N/A	Sanya coral reef conservation (18°11′N, 109°25′E)	N/A	Custom media, see reference for details	Actinobacteria	Actinobacteria	Corynebacteriales	Nocardiaceae	Nocardia	sp.	99	CGGTCTACCATGCAGTCGAGCGGTAGGCCCTTCGGGGTACACGAGCGGCGAACGGGTGAGTAACACGTGGGTGATCTGCCTTGCACTCTGGGATAAGCCTGGGAAACTGGGTCTAATACCGGATATGACCTGCAGTTGCATGACTGTGGGTGGAAAGATTTATCGGTGCAAGATGAGCCCGCGGCCTATCAGCTTGTTGGTGGGGTAATGGCCTACCAAGGCGACGACGGGTAGCCGGCCTGAGAGGGCGACCGGCCACACTGGGACTGAGACACGGCCCAGACTCCTACGGGAGGCAGCAGTGGGGAATATTGCACAATGGGCGGAAGCCTGATGCAGCGACGCCGCGTGAGGGATGACGGCCTTCGGGTTGTAAACCTCTTTCGACTCCGACGAAGC…	27F 1525R
ZXY007	JN049456	Zhang et al., 2013	https://link.springer.com/article/10.1007/s11274-013-1279-9	Acalycigorgia inermis	N/A	N/A	Sanya coral reef conservation (18°11′N, 109°25′E)	N/A	Custom media, see reference for details	Actinobacteria	Actinobacteria	Streptomycetales	Streptomycetaceae	Streptomyces	sp.	99	GCTCTACCATGCAGTCGACGATGAACCGCTTTCGGGCGGGGATTAGTGGCGAACGGGTGAGTAACACGTGGGCAATCTGCCCTGCACTCTGGGACAAGCCCTGGAAACGGGGTCTAATACCGGATATGACCGTCTGCCGCATGGTGGATGGTGTAAAGCTCCGGCGGTGCAGGATGAGCCCGCGGCCTATCAGCTTGTTGGTGAGGTAGTGGCTCACCAAGGCGACGACGGGTAGCCGGCCTGAGAGGGCGACCGGCCACACTGGGACTGAGACACGGCCCAGACTCCTACGGGAGGCAGCAGTGGGGAATATTGCACAATGGGCGAAAGCCTGATGCAGCGACGCCGCGTGAGGGATGACGGCCTTCGGGTTGTAAACCTCTTTCAGCAGGGAAGAAG…	27F 1525R
ZXY008	JN049457	Zhang et al., 2013	https://link.springer.com/article/10.1007/s11274-013-1279-10	Melitodes squamata	N/A	N/A	Sanya coral reef conservation (18°11′N, 109°25′E)	N/A	Custom media, see reference for details	Actinobacteria	Actinobacteria	Micromonosporales	Micromonosporaceae	NA	sp.	99	TTCCGTTCGCTGCTTACCATGCAGTCGAGCGGAAGGCCCTTCGGGGTACTCGAGCGGCGAACGGGTGAGTAACACGTGAGCAACCTGCCCTAGGCTTTGGGATAACCCTCGGAAACGGGGGCTAATACCGAATATTCACTCATGGGCGCATGTTTGTGGGTGGAAAGTTTTTCGGCTTGGGATGGGCTCGCGGCCTATCAGCTTGTTGGTGGGGTAATGGCCTACCAAGGCGACGACGGGTAGCCGGCCTGAGAGGGCGACCGGCCACACTGGGACTGAGACACGGCCCAGACTCCTACGGGAGGCAGCAGTGGGGAATATTGCACAATGGGCGGAAGCCTGATGCAGCGACGCCGCGTGAGGGATGACGGCCTTCGGGTTGTAAACCTCTTTCAGCAG…	27F 1525R
ZXY009	JN049458	Zhang et al., 2013	https://link.springer.com/article/10.1007/s11274-013-1279-11	Melitodes squamata	N/A	N/A	Sanya coral reef conservation (18°11′N, 109°25′E)	N/A	Custom media, see reference for details	Actinobacteria	Actinobacteria	Streptomycetales	Streptomycetaceae	Streptomyces	sp.	99	GCAGTACGGGTCTACCATGCAGTCGACGATGAAGCCCTTCGGGGTGGATTAGTGGCGAACGGGTGAGTAACACGTGGGCAATCTGCCCTTCACTCTGGGACAAGCCCTGGAAACGGGGTCTAATACCGGATAATACTTTCTTCCTCCTGGGAGAAGGTTGAAAGCTCCGGCGGTGAAGGATGAGCCCGCGGCCTATCAGCTAGTTGGTGGGGTAATGGCCTACCAAGGCGACGACGGGTAGCCGGCCTGAGAGGGCGACCGGCCACACTGGGACTGAGACACGGCCCAGACTCCTACGGGAGGCAGCAGTGGGGAATATTGCACAATGGGCGAAAGCCTGATGCAGCGACGCCGCGTGAGGGATGACGGCCTTCGGGTTGTAAACCTCTTTCAGCAGGG…	27F 1525R
ZXY010	JN049459	Zhang et al., 2013	https://link.springer.com/article/10.1007/s11274-013-1279-12	Melitodes squamata	N/A	N/A	Sanya coral reef conservation (18°11′N, 109°25′E)	N/A	Custom media, see reference for details	Actinobacteria	Actinobacteria	Streptomycetales	Streptomycetaceae	Streptomyces	sp.	99	GACATGGCGCCTCTACCATGCAGTCGACGATGACCACCTTCGGGGTGGATTAGTGGCGAACGGGTGAGTAACACGTGGGCAATCTGCCCTGCACTCTGGGACAAGCCCTGGAAACGGGGTCTAATACCGGATACTGATCGCCTTGGGCATCCTTGGTGATCGAAAGCTCCGGCGGTGCAGGATGAGCCCGCGGCCTATCAGCTTGTTGGTGAGGTAATGGCTCACCAAGGCGACGACGGGTAGCCGGCCTGAGAGGGCGACCGGCCACACTGGGACTGAGACACGGCCCAGACTCCTACGGGAGGCAGCAGTGGGGAATATTGCACAATGGGCGAAAGCCTGATGCAGCGACGCCGCGTGAGGGATGACGGCCTTCGGGTTGTAAACCTCTTTCAGCAG…	27F 1525R
ZXY011	JN049460	Zhang et al., 2013	https://link.springer.com/article/10.1007/s11274-013-1279-13	Melitodes squamata	N/A	N/A	Sanya coral reef conservation (18°11′N, 109°25′E)	N/A	Custom media, see reference for details	Actinobacteria	Actinobacteria	Pseudonocardiales	Pseudonocardiaceae	Saccharomonospora	sp.	99	TCCCGTTCCGCTCTACCATGCAGTCGACGCTGAGCTCAGCTTGCTGGGTGGATGAGTGGCGAACGGGTGAGTAACACGTGGGTAATCTGCCCTGTACTCTGGGATAAGCCTGGGAAACTGGGTCTAATACCGGATAGGACACATCACCGCATGGTGGTGTGTGGAAAGTTCCGGCGGTACAGGTTGAGCCCGCGGCCTATCAGCTTGTTGGTGGGGTGATGGCCTACCAAGGCGACGACGGGTAGCCGGCCTGAGAGGGTGACCGGCCACACTGGGACTGAGACACGGCCCAGACTCCTACGGGAGGCAGCAGTGGGGAATATTGCACAATGGGCGCAAGCCTGATGCAGCGACGCCGCGTGGGGGATGACGGCCTTCGGGTTGTAAACCCCTTTCGCC…	27F 1525R
ZXY012	JN049461	Zhang et al., 2013	https://link.springer.com/article/10.1007/s11274-013-1279-14	Melitodes squamata	N/A	N/A	Sanya coral reef conservation (18°11′N, 109°25′E)	N/A	Custom media, see reference for details	Actinobacteria	Actinobacteria	Streptomycetales	Streptomycetaceae	Streptomyces	sp.	99	GGCAGAACGGCTCTACCATGCAGTCGACGATGACCACTTCGGTGGGGATTAGTGGCGAACGGGTGAGTAACACGTGGGCAATCTGCCCTGCACTCTGGGACAAGCCCTGGAAACGGGGTCTAATACCGGATACTGACCCTCGCAGGCATCTGCGAGGTTCGAAAGCTCCGGCGGTGCAGGATGAGCCCGCGGCCTATCAGCTTGTTGGTGAGGTAATGGCTCACCAAGGCGACGACGGGTAGCCGGCCTGAGAGGGCGACCGGCCACACTGGGACTGAGACACGGCCCAGACTCCTACGGGAGGCAGCAGTGGGGAATATTGCACAATGGGCGAAAGCCTGATGCAGCGACGCCGCGTGAGGGATGACGGCCTTCGGGTTGTAAACCTCTTTCAGCAGG…	27F 1525R
ZXY013	JN049462	Zhang et al., 2013	https://link.springer.com/article/10.1007/s11274-013-1279-15	Melitodes squamata	N/A	N/A	Sanya coral reef conservation (18°11′N, 109°25′E)	N/A	Custom media, see reference for details	Actinobacteria	Actinobacteria	Streptomycetales	Streptomycetaceae	Streptomyces	sp.	99	CTCTACCATGCAGTCGACGATGACCACCTTCGGGTGGGGATTAGTGGCGAACGGGTGAGTAACACGTGGGCAATCTGCCCTGCACTCTGGGACAAGCCCTGGAAACGGGGTCTAATACCGGATACTGACCTGCCAAGGCATCTTGGCGGGTCGAAAGCTCCGGCGGTGCAGGATGAGCCCGCGGCCTATCAGCTTGTTGGTGAGGTAATGGCTCACCAAGGCGACGACGGGTAGCCGGCCTGAGAGGGCGACCGGCCACACTGGGACTGAGACACGGCCCAGACTCCTACGGGAGGCAGCAGTGGGGAATATTGCACAATGGGCGAAAGCCTGATGCAGCGACGCCGCGTGAGGGATGACGGCCTTCGGGTTGTAAACCTCTTTCAGCAGGGAAGAAGC…	27F 1525R
DQ4162	JN049463	Zhang et al., 2013	https://link.springer.com/article/10.1007/s11274-013-1279-16	Melitodes squamata	N/A	N/A	Sanya coral reef conservation (18°11′N, 109°25′E)	N/A	Custom media, see reference for details	Actinobacteria	Actinobacteria	Streptomycetales	Streptomycetaceae	Streptomyces	sp.	97	GTGCCGGGCGGTCTTACCATGCAGTCGACGATGATCCGGTTTCGGCCGGTGATTAGTGGCGAACGGGTGAGTAACACGTGGGTAATCTGCCCTGCACTCTGGGATAAGCTCGGGAAACTGGGTCTAATACCGGATATGACCGGAAGTCGCATGGTTTCTGGTGGAAAGCTTTTGCGGTGTGGGATGGGCCCGCGGCCTATCAGCTTGTTGGTGGGGTGATGGCCTACCAAGGCGACGACGGGTAGCCGGCCTGAGAGGGTGACCGGCCACACTGGGACTGAGACACGGCCCAGACTCCTACGGGAGGCAGCAGTGGGGAATATTGCACAATGGGCGAAAGCCTGATGCAGCGACGCCGCGTGAGGGATGACGGCCTTCGGGTTGTAAACCTCTTTCAGC…	27F 1525R
ZXY015	JN049464	Zhang et al., 2013	https://link.springer.com/article/10.1007/s11274-013-1279-17	Melitodes squamata	N/A	N/A	Sanya coral reef conservation (18°11′N, 109°25′E)	N/A	Custom media, see reference for details	Actinobacteria	Actinobacteria	Streptomycetales	Streptomycetaceae	Streptomyces	sp.	99	CTACCATGCAGTCGACGATGAACCGGTTTCGGCCGGGGATTAGTGGCGAACGGGTGAGTAACACGTGGGCAATCTGCCCTGCACTCTGGGATAAGCCCGGGAAACTGGGTCTAATACCGGATACGACACTCCGAGGCATCTTGGGGTGTGGAAAGTTCCGGCGGTGCAGGATGAGCCCGCGGCCTATCAGCTTGTTGGTGGGGTAATGGCCTACCAAGGCGACGACGGGTAGCCGGCCTGAGAGGGTGACCGGCCACACTGGGACTGAGACACGGCCCAGACTCCTACGGGAGGCAGCAGTGGGGAATATTGCACAATGGGCGAAAGCCTGATGCAGCGACGCCGCGTGAGGGATGACGGCCTTCGGGTTGTAAACCTCTTTCAGCAGGGAAGAAGCGA…	27F 1525R
ZXY016	JN049465	Zhang et al., 2013	https://link.springer.com/article/10.1007/s11274-013-1279-18	Melitodes squamata	N/A	N/A	Sanya coral reef conservation (18°11′N, 109°25′E)	N/A	Custom media, see reference for details	Actinobacteria	Actinobacteria	Streptomycetales	Streptomycetaceae	Streptomyces	sp.	99	GGTCGGTGGGGTCTACCATGCAGTCGACGATGACCACTTCGGTGGGGATTAGTGGCGAACGGGTGAGTAACACGTGGGCAATCTGCCCTGCACTCTGGGACAAGCCCTGGAAACGGGGTCTAATACCGGATACTGATCCTCGCAGGCATCTGCGAGGTTCGAAAGCTCCGGCGGTGCAGGATGAGCCCGCGGCCTATCAGCTAGTTGGTGAGGTAACGGCTCACCAAGGCGACGACGGGTAGCCGGCCTGAGAGGGCGACCGGCCACACTGGGACTGAGACACGGCCCAGACTCCTACGGGAGGCAGCAGTGGGGAATATTGCACAATGGGCGAAAGCCTGATGCAGCGACGCCGCGTGAGGGATGACGGCCTTCGGGTTGTAAACCTCTTTCAGCAGG…	27F 1525R
ZXY017	JN049466	Zhang et al., 2013	https://link.springer.com/article/10.1007/s11274-013-1279-19	Melitodes squamata	N/A	N/A	Sanya coral reef conservation (18°11′N, 109°25′E)	N/A	Custom media, see reference for details	Actinobacteria	Actinobacteria	Streptomycetales	Streptomycetaceae	Streptomyces	sp.	99	CTACCATGCAGTCGACGATGAACCCACTTCGGTGGGGGATTAGTGGCGAACGGGTGAGTAACACGTGGGCAATCTGCCCTGCACTCTGGGACAAGCCCTGGAAACGGGGTCTAATACCGGATACGACCACTTCAGGCATCTGATGGTGGTGGAAAGCTCCGGCGGTGCAGGATGAGCCCGCGGCCTATCAGCTAGTTGGTGAGGTAACGGCTCACCAAGGCGACGACGGGTAGCCGGCCTGAGAGGGCGACCGGCCACACTGGGACTGAGACACGGCCCAGACTCCTACGGGAGGCAGCAGTGGGGAATATTGCACAATGGGCGAAAGCCTGATGCAGCGACGCCGCGTGAGGGATGACGGCCTTCGGGTTGTAAACCTCTTTCAGCAGGGAAGAAGCG…	27F 1525R
ZXY018	JN049467	Zhang et al., 2013	https://link.springer.com/article/10.1007/s11274-013-1279-20	Melitodes squamata	N/A	N/A	Sanya coral reef conservation (18°11′N, 109°25′E)	N/A	Custom media, see reference for details	Actinobacteria	Actinobacteria	Streptomycetales	Streptomycetaceae	Streptomyces	sp.	99	CTTACCATGCAGTCGACGATGAAGCCGCTTCGGTGGTGGATTAGTGGCGAACGGGTGAGTAACACGTGGGCAATCTGCCCTGCACTCTGGGACAAGCCCTGGAAACGGGGTCTAATACCGGATACGACACAGGAAGGCATCTTCTCTGTGTGGAAAGCTCCGGCGGTGCAGGATGAGCCCGCGGCCTATCAGCTTGTTGGTGGGGTGATGGCCTACCAAGGCGACGACGGGTAGCCGGCCTGAGAGGGCGACCGGCCACACTGGGACTGAGACACGGCCCAGACTCCTACGGGAGGCAGCAGTGGGGAATATTGCACAATGGGCGAAAGCCTGATGCAGCGACGCCGCGTGAGGGATGACGGCCTTCGGGTTGTAAACCTCTTTCAGCAGGGAAGAAGC…	27F 1525R
ZXY019	JN049468	Zhang et al., 2013	https://link.springer.com/article/10.1007/s11274-013-1279-21	Melitodes squamata	N/A	N/A	Sanya coral reef conservation (18°11′N, 109°25′E)	N/A	Custom media, see reference for details	Actinobacteria	Actinobacteria	Streptomycetales	Streptomycetaceae	Streptomyces	sp.	99	CTACCATGCAGTCGACGATGAACCACTTCGGTGGGGATTAGTGGCGAACGGGTGAGTAACACGTGGGCAATCTGCCCTGCACTCTGGGACAAGCCCTGGAAACGGGGTCTAATACCGGATACTGATCATCTTGGGCATCCTTGATGATCGAAAGCTCCGGCGGTGCAGGATGAGCCCGCGGCCTATCAGCTTGTTGGTGAGGTAACGGCTCACCAAGGCGACGACGGGTAGCCGGCCTGAGAGGGCGACCGGCCACACTGGGACTGAGACACGGCCCAGACTCCTACGGGAGGCAGCAGTGGGGAATATTGCACAATGGGCGCAAGCCTGATGCAGCGACGCCGCGTGAGGGATGACGGCCTTCGGGTTGTAAACCTCTTTCAGCAGGGAAGAAGCGAA…	27F 1525R
ZXY021	JN049470	Zhang et al., 2013	https://link.springer.com/article/10.1007/s11274-013-1279-22	Subergorgia reticulata	N/A	N/A	Sanya coral reef conservation (18°11′N, 109°25′E)	N/A	Custom media, see reference for details	Actinobacteria	Actinobacteria	Micromonosporales	Micromonosporaceae	Micromonospora	sp.	99	GGGGGTGCTACCATGCAGTCGAGCGGAAGGCCCTTCGGGGTACTCGAGCGGCGAACGGGTGAGTAACACGTGAGCAACCTGCCCCAGGCTTTGGGATAACCCCGGGAAACCGGGGCTAATACCGAATATGACCTCCGATCGCATGGTTGGTGGTGGAAAGTTTTTCGGCTTGGGATGGGCTCGCGGCCTATCAGCTTGTTGGTGGGGTGATGGCCTACCAAGGCGACGACGGGTAGCCGGCCTGAGAGGGCGACCGGCCACACTGGGACTGAGACACGGCCCAGACTCCTACGGGAGGCAGCAGTGGGGAATATTGCACAATGGGCGGAAGCCTGATGCAGCGACGCCGCGTGAGGGATGACGGCCTTCGGGTTGTAAACCTCTTTCAGCAGGGACGAA…	27F 1525R
ZXY022	JN049471	Zhang et al., 2013	https://link.springer.com/article/10.1007/s11274-013-1279-23	Subergorgia reticulata	N/A	N/A	Sanya coral reef conservation (18°11′N, 109°25′E)	N/A	Custom media, see reference for details	Actinobacteria	Actinobacteria	Streptomycetales	Streptomycetaceae	Streptomyces	sp.	99	ACCATGCAGTCGAACGCCGAACCGCCTTCGGGCGGGGAGGAGTGGCGAACGGGTGAGTAACACGTGGGCAATCTGCCCTGCACTCTGGGATAACTCCGGGAAACCGGAGCTAATACCGGATACGACTCTCCAGGGCATCCTGGAGGGTGGAAAGCTCCGGCGGTGCAGGATGAGCCCGCGGCCTATCAGCTGGTTGGTGGGGTGATGGCCTACCAAGGCGACGACGGGTAGCCGGCCTGAGAGGGCGACCGGCCACACTGGGACTGAGACACGGCCCAGACTCCTACGGGAGGCAGCAGTGGGGAATATTGCACAATGGGCGCAAGCCTGATGCAGCGACGCCGCGTGAGGGATGACGGCCTTCGGGTTGTAAACCTCTTTCAGCAGGGAAGAAGCGCG…	27F 1525R
ZXY024	JN049473	Zhang et al., 2013	https://link.springer.com/article/10.1007/s11274-013-1279-24	Subergorgia reticulata	N/A	N/A	Sanya coral reef conservation (18°11′N, 109°25′E)	N/A	Custom media, see reference for details	Actinobacteria	Actinobacteria	Corynebacteriales	Nocardiaceae	Nocardia	sp.	99	GGGTTGGGGTCTTACCATGCAGTCGAGCGGTAAGGCCCTTCGGGGTACACGAGCGGCGAACGGGTGAGTAACACGTGGGTGATCTGCCTCGCACTCTGGGATAAGCCTGGGAAACTGGGTCTAATACCGGATATGACCTTACATCGCATGGTGTTTGGTGGAAAGATTTATCGGTGCGAGATGGGCCCGCGGCCTATCAGCTTGTTGGTGGGGTAATGGCCTACCAAGGCGACGACGGGTAGCCGGCCTGAGAGGGCGACCGGCCACACTGGGACTGAGACACGGCCCAGACTCCTACGGGAGGCAGCAGTGGGGAATATTGCACAATGGGCGAAAGCCTGATGCAGCGACGCCGCGTGAGGGATGACGGCCTTCGGGTTGTAAACCTCTTTCGACAGG…	27F 1525R
ZXY025	JN049474	Zhang et al., 2013	https://link.springer.com/article/10.1007/s11274-013-1279-25	Subergorgia suberosa	N/A	N/A	Sanya coral reef conservation (18°11′N, 109°25′E)	N/A	Custom media, see reference for details	Actinobacteria	Actinobacteria	Micromonosporales	Micromonosporaceae	Micromonospora	sp.	99	TGCAGTGCGCTGCTTACCATGCAGTCGAGCGGAAGGCCCTTCGGGGTACTCGAGCGGCGAACGGGTGAGTAACACGTGAGCAACCTGCCCCAGGCTTTGGGATAACCCCGGGAAACCGGGGCTAATACCGAATATGACCTCCGATCGCATGGTTGGTGGTGGAAAGTTTTTCGGCTTGGGATGGGCTCGCGGCCTATCAGCTTGTTGGTGGGGTGATGGCCTACCAAGGCGACGACGGGTAGCCGGCCTGAGAGGGCGACCGGCCACACTGGGACTGAGACACGGCCCAGACTCCTACGGGAGGCAGCAGTGGGGAATATTGCACAATGGGCGGAAGCCTGATGCAGCGACGCCGCGTGAGGGATGACGGCCTTCGGGTTGTAAACCTCTTTCAGCAGG…	27F 1525R
ZXY026	JN049475	Zhang et al., 2013	https://link.springer.com/article/10.1007/s11274-013-1279-26	Subergorgia suberosa	N/A	N/A	Sanya coral reef conservation (18°11′N, 109°25′E)	N/A	Custom media, see reference for details	Actinobacteria	Actinobacteria	Streptosporangiales	Nocardiopsaceae	Nocardiopsis	sp.	99	GTTTTCCATGCGATCTTACCATGCAGTCGAGCGGTAAGGCCCTTCGGGGTACACGAGCGGCGAACGGGTGAGTAACACGTGAGCAACCTGCCCCTGACTCTGGGATAAGCGGTGGAAACGCCGTCTAATACCGGATACGACCCACCACCTCATGGTGGAGGGTGGAAAGTTTTATCGGTCAGGGATGGGCTCGCGGCCTATCAGCTTGTTGGTGGGGTAACGGCCTACCAAGGCGATTACGGGTAGCCGGCCTGAGAGGGCGACCGGCCACACTGGGACTGAGACACGGCCCAGACTCCTGCGGGAGGCAGCAGTGGGGAATATTGCACAATGGGCGAAAGCCTGATGCAGCGACGCCGCGTGGGGGATGACGGCCTTCGGGTTGTAAACCTCTTTTAC…	27F 1525R
ZXY027	JN049476	Zhang et al., 2013	https://link.springer.com/article/10.1007/s11274-013-1279-27	Subergorgia suberosa	N/A	N/A	Sanya coral reef conservation (18°11′N, 109°25′E)	N/A	Custom media, see reference for details	Actinobacteria	Actinobacteria	Micromonosporales	Micromonosporaceae	Micromonospora	sp.	99	GCCAGTACGCTCTACCATGCAGTCGAGCGGAAGGCCCTTCGGGGTACTCGAGCGGCGAACGGGTGAGTAACACGTGAGCAACCTGCCCTAGGCTTTGGGATAACCCCGGGAAACCGGGGCTAATACCGAATATTACCTCTGACCGCATGGTTGGTGGTGGAAAGTTTTTCGGCCTGGGATGGGCTCGCGGCCTATCAGCTTGTTGGTGGGGTGATGGCCTACCAAGGCGACGACGGGTAGCCGGCCTGAGAGGGCGACCGGCCACACTGGGACTGAGACACGGCCCAGACTCCTACGGGAGGCAGCAGTGGGGAATATTGCACAATGGGCGGAAGCCTGATGCAGCGACGCCGCGTGAGGGATGACGGCCTTCGGGTTGTAAACCTCTTTCAGCAGGGA…	27F 1525R
ZXY028	JN049477	Zhang et al., 2013	https://link.springer.com/article/10.1007/s11274-013-1279-28	Subergorgia suberosa	N/A	N/A	Sanya coral reef conservation (18°11′N, 109°25′E)	N/A	Custom media, see reference for details	Actinobacteria	Actinobacteria	Streptomycetales	Streptomycetaceae	Streptomyces	sp.	98	CGGCAAGGGGGGGGTTCGTTCATCTGCGTCTACCATGCAGTCGACGATGAAGCCGCTTCGGTGGTGGATTAGTGGCGAACGGGTGAGTAACACGTGGGCAATCTGCCCTGCACTCTGGGACAAGCCCTGGAAACGGGGTCTAATACCGGATATGACACAGGGGGGCATCTTTCTGTGTGGAAAGCTCCGGCGGTGCAGGATGAGCCCGCGGCCTATCAGCTTGTTGGTGGGGTGATGGCCTACCAAGGCGACGACGGGTAGCCGGCCTGAGAGGGCGACCGGCCACACTGGGACTGAGACACGGCCCAGACTCCTACGGGAGGCAGCAGTGGGGAATATTGCACAATGGGCGCAAGCCTGATGCAGCGACGCCGCGTGAGGGATGACGGCCTTCGGGTT…	27F 1525R
ZXY029	JN049478	Zhang et al., 2013	https://link.springer.com/article/10.1007/s11274-013-1279-29	Subergorgia suberosa	N/A	N/A	Sanya coral reef conservation (18°11′N, 109°25′E)	N/A	Custom media, see reference for details	Actinobacteria	Actinobacteria	Corynebacteriales	Dietziaceae	Dietzia	sp.	99	GGAATCGGTCTACCATGCAGTCGACGGTAAGGCCCTTTCGGGGGTACACGAGTGGCGAACGGGTGAGTAACACGTGGGTAATCTGCCCTGCACTTCGGGATAAGCCTGGGAAACCGGGTCTAATACCGGATATGAATTCCTGCCGCATGGTGGGGGTTGGAAAGTTTTTCGGTGCAGGATGAGCCCGCGGCCTATCAGCTTGTTGGTGGGGTAATGGCCTACCAAGGCGACGACGGGTAGCCGGCCTGAGAGGGTGATCGGCCACACTGGGACTGAGACACGGCCCAGACTCCTACGGGAGGCAGCAGTGGGGAATATTGCACAATGGGCGGAAGCCTGATGCAGCGACGCCGCGTGGGGGATGACGGTCTTCGGATTGTAAACCCCTTTCAGTAGGGA…	27F 1525R
ZXY030	JN049479	Zhang et al., 2013	https://link.springer.com/article/10.1007/s11274-013-1279-30	Subergorgia suberosa	N/A	N/A	Sanya coral reef conservation (18°11′N, 109°25′E)	N/A	Custom media, see reference for details	Actinobacteria	Actinobacteria	Corynebacteriales	Nocardiaceae	Rhodococcus	sp.	99	CTACCATGCAGTCGACGATGAAGCCCAGCTTGCTGGGTGGATTAGTGGCGAACGGGTGAGTAACACGTGGGTGATCTGCCCTGCACTTCGGGATAAGCCTGGGAAACTGGGTCTAATACCGGATAGGACCTCGGGATGCATGTTCCGGGGTGGAAAGGTTTTCCGGTGCAGGATGGGCCCGCGGCCTATCAGCTTGTTGGTGGGGTAACGGCCCACCAAGGCGACGACGGGTAGCCGGCCTGAGAGGGCGACCGGCCACACTGGGACTGAGACACGGCCCAGACTCCTACGGGAGGCAGCAGTGGGGAATATTGCACAATGGGCGCAAGCCTGATGCAGCGACGCCGCGTGAGGGATGACGGCCTTCGGGTTGTAAACCTCTTTCAGTACCGACGAAGC…	27F 1525R
ZXY031	JN049480	Zhang et al., 2013	https://link.springer.com/article/10.1007/s11274-013-1279-31	Subergorgia suberosa	N/A	N/A	Sanya coral reef conservation (18°11′N, 109°25′E)	N/A	Custom media, see reference for details	Actinobacteria	Actinobacteria	Micromonosporales	Micromonosporaceae	NA	sp.	99	GCAGTGGGGGTCTTACCATGCAGTCGAGCGGAAGGCCCTTCGGGGTACTCGAGCGGCGAACGGGTGAGTAACACGTGAGCAACCTGCCCTAGGCTTTGGGATAACCCTCGGAAACGGGGGCTAATACCGAATATTCACTCATGGGCGCATGTTTGTGGGTGGAAAGTTTTTCGGCTTGGGATGGGCTCGCGGCCTATCAGCTTGTTGGTGGGGTAATGGCCTACCAAGGCGACGACGGGTAGCCGGCCTGAGAGGGCGACCGGCCACACTGGGACTGAGACACGGCCCAGACTCCTACGGGAGGCAGCAGTGGGGAATATTGCACAATGGGCGGAAGCCTGATGCAGCGACGCCGCGTGAGGGATGACGGCCTTCGGGTTGTAAACCTCTTTCAGCAGG…	27F 1525R
ZXY032	JN049481	Zhang et al., 2013	https://link.springer.com/article/10.1007/s11274-013-1279-32	Subergorgia suberosa	N/A	N/A	Sanya coral reef conservation (18°11′N, 109°25′E)	N/A	Custom media, see reference for details	Actinobacteria	Actinobacteria	Corynebacteriales	Nocardiaceae	Nocardia	sp.	99	GGCTCTACCATGCAGTCGAGCGGTAAGGCCCTTCGGGGTACACGAGCGGCGAACGGGTGAGTAACACGTGGGTGATCTGCCTTGCACTCTGGGATAAGCCTGGGAAACTGGGTCTAATACCGGATATGACCTGCAGTTGCATGATTGTGGGTGGAAAGATTTATCGGTGCAAGATGAGCCCGCGGCCTATCAGCTTGTTGGTGGGGTAATGGCCTACCAAGGCGACGACGGGTAGCCGGCCTGAGAGGGCGACCGGCCACACTGGGACTGAGACACGGCCCAGACTCCTACGGGAGGCAGCAGTGGGGAATATTGCACAATGGGCGGAAGCCTGATGCAGCGACGCCGCGTGAGGGATGACGGCCTTCGGGTTGTAAACCTCTTTCGACTCCGACGAAG…	27F 1525R
ZXY033	JN049482	Zhang et al., 2013	https://link.springer.com/article/10.1007/s11274-013-1279-33	Subergorgia suberosa	N/A	N/A	Sanya coral reef conservation (18°11′N, 109°25′E)	N/A	Custom media, see reference for details	Actinobacteria	Actinobacteria	Pseudonocardiales	Pseudonocardiaceae	Pseudonocardia	sp.	99	GGCGTTCGGCTCTACCATGCAGTCGAGCGGTAAGGCCCTTTCGGGGGTACACGAGCGGCGAACGGGTGAGTAACACGTGGGTGACCTGCCCTCCACTCTGGGATAAGCCTGGGAAACTGGGTCTAATACCGGATAGGACCATTGATCGCATGGTTGGTGGTGGAAAGTTTTTTCGGTGGGGGATGGGCCCGCGGCCTATCAGCTTGTTGGTGGGGTGATGGCCTACCAAGGCGGTGACGGGTAGCCGGCCTGAGAGGGCGACCGGCCACACTGGGACTGAGACACGGCCCAGACTCCTACGGGAGGCAGCAGTGGGGAATATTGCGCAATGGGCGGAAGCCTGACGCAGCGACGCCGCGTGGGGGATGACGGCCTTCGGGTTGTAAACCTCTTTCGCCA…	27F 1525R
ZXY034	JN049483	Zhang et al., 2013	https://link.springer.com/article/10.1007/s11274-013-1279-34	Subergorgia suberosa	N/A	N/A	Sanya coral reef conservation (18°11′N, 109°25′E)	N/A	Custom media, see reference for details	Actinobacteria	Actinobacteria	Micrococcales	Microbacteriaceae	Agrococcus	sp.	99	GCAATGCGGCTCTACCATGCAGTCGACGATGAGGAGGAGCTTGCTCCTCCGGATTAGTGGCGAACGGGTGAGTAACACGTGAGCAATGTGCCCTTGACTCTGGAATAAGCGCTGGAAACGGCGTCTAATACCGGATACGACCCTCGGAGGCATCTCCAGGGGGTGGAAAGAACTTCGGTCAAGGATCAGCTCACGGCCTATCAGTTAGTTGGTGAGGTAACGGCTCACCAAGACGACGACGGGTAGCCGGCCTGAGAGGGTGACCGGCCACACTGGGACTGAGACACGGCCCAGACTCCTACGGGAGGCAGCAGTGGGGAATATTGCACAATGGGCGCAAGCCTGATGCAGCAACGCCGCGTGAGGGACGACGGCCTTCGGGTTGTAAACCTCTTTTAG…	27F 1525R
ZXY035	JN049484	Zhang et al., 2013	https://link.springer.com/article/10.1007/s11274-013-1279-35	Subergorgia suberosa	N/A	N/A	Sanya coral reef conservation (18°11′N, 109°25′E)	N/A	Custom media, see reference for details	Actinobacteria	Actinobacteria	Pseudonocardiales	Pseudonocardiaceae	Saccharopolyspora	sp.	99	GGCATTTCGGCTCTACCATGCAGTCGACGCTGAGCATCTTCGGGTGTGGATGAGTGGCGAACGGGTGAGTAACACGTGGGCAATCTGCCCTGCACTCTGGGATAAGCCTTGGAAACGGGGTCTAATACCGGATATGACGCATGGAGGCATCTTCGTGTGTGGAAAGTTCCGGCGGTGCAGGATGAGCCCGCGGCCTATCAGCTTGTTGGTGGGGTAGTGGCCTACCAAGGCGACGACGGGTAGCCGGCCTGAGAGGGTGACCGGCCACACTGGGACTGAGACACGGCCCAGACTCCTACGGGAGGCAGCAGTGGGGAATCTTGCGCAATGGGCGAAAGCCTGACGCAGCAACGCCGCGTGGGGGATGACGGCCTTCGGGTTGTAAACCTCTTTCGACAT…	27F 1525R
ZXY036	JN049485	Zhang et al., 2013	https://link.springer.com/article/10.1007/s11274-013-1279-36	Subergorgia suberosa	N/A	N/A	Sanya coral reef conservation (18°11′N, 109°25′E)	N/A	Custom media, see reference for details	Actinobacteria	Actinobacteria	Corynebacteriales	Nocardiaceae	Nocardia	sp.	99	TTTCAGGGGGGCTCTACCATGCAGTCGAGCGGTAGGCCCTTCGGGGTACACGAGCGGCGAACGGGTGAGTAACACGTGGGTGATCTGCCTTGCACTCTGGGATAAGCCTGGGAAACTGGGTCTAATACCGGATATGACCTTCGGCTTCCTGGTCGTTGGTGGAAAGATTTATCGGTGCAAGATGAGCCCGCGGCCTATCAGCTTGTTGGTGGGGTAATGGCCTACCAAGGCGACGACGGGTAGCCGGCCTGAGAGGGCGACCGGCCACACTGGGACTGAGACACGGCCCAGACTCCTACGGGAGGCAGCAGTGGGGAATATTGCACAATGGGCGGAAGCCTGATGCAGCGACGCCGCGTGAGGGATGACGGCCTTCGGGTTGTAAACCTCTTTCGACTC…	27F 1525R
ZXY037	JN049486	Zhang et al., 2013	https://link.springer.com/article/10.1007/s11274-013-1279-37	Subergorgia suberosa	N/A	N/A	Sanya coral reef conservation (18°11′N, 109°25′E)	N/A	Custom media, see reference for details	Actinobacteria	Actinobacteria	Micromonosporales	Micromonosporaceae	Verrucosispora	sp.	99	CTTACCATGCAGTCGAGCGGAAGGCCCTTCGGGGTACTCGAGCGGCGAACGGGTGAGTAACACGTGAGCAACCTGCCCTAGGCTTTGGGATAACCCTCGGAAACGGGGGCTAATACCGAATATTCACTCATGGGCGCATGTTTGTGGGTGGAAAGTTTTTCGGCTTGGGATGGGCTCGCGGCCTATCAGCTTGTTGGTGGGGTAATGGCCTACCAAGGCGACGACGGGTAGCCGGCCTGAGAGGGCGACCGGCCACACTGGGACTGAGACACGGCCCAGACTCCTACGGGAGGCAGCAGTGGGGAATATTGCACAATGGGCGGAAGCCTGATGCAGCGACGCCGCGTGAGGGATGACGGCCTTCGGGTTGTAAACCTCTTTCAGCAGGGACGAAGCGCA…	27F 1525R
ZXY038	JN049487	Zhang et al., 2013	https://link.springer.com/article/10.1007/s11274-013-1279-38	Antipathes sp..	N/A	N/A	Sanya coral reef conservation (18°11′N, 109°25′E)	N/A	Custom media, see reference for details	Actinobacteria	Actinobacteria	Pseudonocardiales	Pseudonocardiaceae	Saccharomonospora	sp.	99	GCGTTGTTTCCATCGCTCTACCATGCAGTCGACGCTGAGCTCAGCTTGCTGGGTGGATGAGTGGCGAACGGGTGAGTAACACGTGGGTAATCTGCCCTGTACTCTGGGATAAGCCTGGGAAACTGGGTCTAATACCGGATAGGACACATCACCGCATGGTGGTGTGTGGAAAGTTCCGGCGGTACAGGTTGAGCCCGCGGCCTATCAGCTTGTTGGTGGGGTGATGGCCTACCAAGGCGACGACGGGTAGCCGGCCTGAGAGGGTGACCGGCCACACTGGGACTGAGACACGGCCCAGACTCCTACGGGAGGCAGCAGTGGGGAATATTGCACAATGGGCGCAAGCCTGATGCAGCGACGCCGCGTGGGGGATGACGGCCTTCGGGTTGTAAACCCCTT…	27F 1525R
ZXY039	JN049488	Zhang et al., 2013	https://link.springer.com/article/10.1007/s11274-013-1279-39	Antipathes sp..	N/A	N/A	Sanya coral reef conservation (18°11′N, 109°25′E)	N/A	Custom media, see reference for details	Actinobacteria	Actinobacteria	Streptomycetales	Streptomycetaceae	Streptomyces	sp.	99	CGCTCTACCATGCAGTCGACGATGAACCGGTTTCGGCCGGGGATTAGTGGCGAACGGGTGAGTAACACGTGGGCAATCTGCCCTGCACTCTGGGATAAGCCCGGGAAACTGGGTCTAATACCGGATACGACACATGAGCGCATGCTCGTGTGTGGAAAGTTCCGGCGGTGCAGGATGAGCCCGCGGCCTATCAGTTTGTTGGTGGGGTAGTGGCCTACCAAGACGACGACGGGTAGCCGGCCTGAGAGGGTGACCGGCCACACTGGGACTGAGACACGGCCCAGACTCCTACGGGAGGCAGCAGTGGGGAATATTGCACAATGGGCGAAAGCCTGATGCAGCGACGCCGCGTGAGGGATGACGGCCTTCGGGTTGTAAACCTCTTTCAGCAGGGAAGAA…	27F 1525R
ZXY040	JN049489	Zhang et al., 2013	https://link.springer.com/article/10.1007/s11274-013-1279-40	Antipathes sp..	N/A	N/A	Sanya coral reef conservation (18°11′N, 109°25′E)	N/A	Custom media, see reference for details	Actinobacteria	Actinobacteria	Micromonosporales	Micromonosporaceae	Micromonospora	sp.	99	CGGGGCGATGCCGCGTCTTACCATGCAGTCGAGCGGAAGGCCCTTCGGGGTACTCGAGCGGCGAACGGGTGAGTAACACGTGAGCAACCTGCCCCAGGCTTTGGGATAACCCCGGGAAACCGGGGCTAATACCGAATATGACCTCTGACCGCATGGTTGGTGGTGGAAAGTTTTTCGGCTTGGGATGGGCTCGCGGCCTATCAGCTTGTTGGTGGGGTGATGGCCTACCAAGGCGACGACGGGTAGCCGGCCTGAGAGGGCGACCGGCCACACTGGGACTGAGACACGGCCCAGACTCCTACGGGAGGCAGCAGTGGGGAATATTGCACAATGGGCGGAAGCCTGATGCAGCGACGCCGCGTGAGGGATGACGGCCTTCGGGTTGTAAACCTCTTTCAG…	27F 1525R
ZXY041	JN049490	Zhang et al., 2013	https://link.springer.com/article/10.1007/s11274-013-1279-41	Antipathes sp..	N/A	N/A	Sanya coral reef conservation (18°11′N, 109°25′E)	N/A	Custom media, see reference for details	Actinobacteria	Actinobacteria	Micromonosporales	Micromonosporaceae	Micromonospora	sp.	99	GTGCAGTCGGGTCTACCATGCAGTCGAGCGGAAGGCCCTTCGGGGTACTCGAGCGGCGAACGGGTGAGTAACACGTGAGCAACCTGCCCCAAGCTTTGGGATAACCCTCGGAAACGGGGGCTAATACCGAATAGGACTGCTGGCCGCATGGCTGGTGGTGGAAAGTTTTTCGGCTTGGGATGGGCTCGCGGCCTATCAGCTTGTTGGTGGGGTGATGGCCTACCAAGGCGACGACGGGTAGCCGGCCTGAGAGGGCGACCGGCCACACTGGGACTGAGACACGGCCCAGACTCCTACGGGAGGCAGCAGTGGGGAATATTGCACAATGGGCGGAAGCCTGATGCAGCGACGCCGCGTGAGGGATGACGGCCTTCGGGTTGTAAACCTCTTTCAGCAGGG…	27F 1525R
ZXY042	JN049491	Zhang et al., 2013	https://link.springer.com/article/10.1007/s11274-013-1279-42	Antipathes sp..	N/A	N/A	Sanya coral reef conservation (18°11′N, 109°25′E)	N/A	Custom media, see reference for details	Actinobacteria	Actinobacteria	Micromonosporales	Micromonosporaceae	Micromonospora	sp.	99	GGCCAGTCGGGTCTTACCATGCAGTCGAGCGGAAGGCCCTTCGGGGTACTCGAGCGGCGAACGGGTGAGTAACACGTGAGCAACCTGCCCCAGGCTTTGGGATAACCCCGGGAAACCGGGGCTAATACCGAATATGACCTCCGATCGCATGGTTGGTGGTGGAAAGTTTTTCGGCTTGGGATGGGCTCGCGGCCTATCAGCTTGTTGGTGGGGTGATGGCCTACCAAGGCGACGACGGGTAGCCGGCCTGAGAGGGCGACCGGCCACACTGGGACTGAGACACGGCCCAGACTCCTACGGGAGGCAGCAGTGGGGAATATTGCACAATGGGCGGAAGCCTGATGCAGCGACGCCGCGTGAGGGATGACGGCCTTCGGGTTGTAAACCTCTTTCAGCAGG…	27F 1525R
ZXY043	JN049492	Zhang et al., 2013	https://link.springer.com/article/10.1007/s11274-013-1279-43	Echinogorgia aurantiaca	N/A	N/A	Sanya coral reef conservation (18°11′N, 109°25′E)	N/A	Custom media, see reference for details	Actinobacteria	Actinobacteria	Micromonosporales	Micromonosporaceae	Micromonospora	sp.	99	TTTCGGCGGGGGCTCTTACCATGCAGTCGAGCGGAAGGCCCTTCGGGGTACTCGAGCGGCGAACGGGTGAGTAACACGTGAGCAACCTGCCCTAGGCTTTGGGATAACCCTCGGAAACGGGGGCTAATACCGAATACGACCTTCTGCCGCATGGTGGGGGGTGGAAAGTTTTTCGGCCTGGGATGGGCTCGCGGCCTATCAGCTTGTTGGTGGGGTGATGGCCTACCAAGGCGACGACGGGTAGCCGGCCTGAGAGGGCGACCGGCCACACTGGGACTGAGACACGGCCCAGACTCCTACGGGAGGCAGCAGTGGGGAATATTGCACAATGGGCGGAAGCCTGATGCAGCGACGCCGCGTGAGGGATGACGGCCTTCGGGTTGTAAACCTCTTTCAGCA…	27F 1525R
ZXY044	JN049493	Zhang et al., 2013	https://link.springer.com/article/10.1007/s11274-013-1279-44	Echinogorgia aurantiaca	N/A	N/A	Sanya coral reef conservation (18°11′N, 109°25′E)	N/A	Custom media, see reference for details	Actinobacteria	Actinobacteria	Micromonosporales	Micromonosporaceae	Verrucosispora	sp.	99	GCAGTTGCGCCTCTTACCATGCAGTCGAGCGGAAGGCCCTTCGGGGTACTCGAGCGGCGAACGGGTGAGTAACACGTGAGCAACCTGCCCTAGGCTTTGGGATAACCCTCGGAAACGGGGGCTAATACCGAATATTCACTCATGGGCGCATGTTTGTGGGTGGAAAGTTTTTCGGCTTGGGATGGGCTCGCGGCCTATCAGCTTGTTGGTGGGGTAATGGCCTACCAAGGCGACGACGGGTAGCCGGCCTGAGAGGGCGACCGGCCACACTGGGACTGAGACACGGCCCAGACTCCTACGGGAGGCAGCAGTGGGGAATATTGCACAATGGGCGGAAGCCTGATGCAGCGACGCCGCGTGAGGGATGACGGCCTTCGGGTTGTAAACCTCTTTCAGCAG…	27F 1525R
4746K6-B20	HQ640815	Galkiewicz et al., 2011	https://doi.org/10.1111/j.1574-6941.2011.01115.x	Lophelia pertusa	N/A	N/A	northeastern Gulf of Mexico - Viosca Knoll 826 (VK 826)	N/A	glycerol artificial seawater agar (GASWA)	Actinobacteria	Actinobacteria	Micrococcales	Micrococcaceae	Kocuria	sp.	99	CTAACACATGCAAGTCGAACGCTGAAGCTTGGGTGTTTACATCTGGGTGGATGAGTGGCGAACGGGTGAGTAATACGTGAGTAACCTGCCCTTGACTCTGGGATAAGCCTGGGAAACTGGGTCTAATACTGGATACTACACATTCTCGCATGGGGGTGTGTGGAAAGGGTTTTACTGGTTTTGGATGGGCTCACGGCCTATCAGCTTGTTGGTGGGGTAATGGCCTACCAAGGCGACGACGGGTAGCCGGCCTGAGAGGGTGACCGGCCACACTGGGACTGAGACACGGCCCAGACTCCTACGGGAGGCAGCAGTGGGGAATATTGCACAATGGGCGAAAGCCTGATGCAGCGACGCCGCGTGAGGGATGACGGCCTTCGGGTTGTAAACCTCTTTCAG…	Eco8F 1492R
1S	JF792066	Cardenas, et al., 2012	https://www.nature.com/articles/ismej2011123#materials-and-methods	Diploria strigosa and Siderastrea siderea	15	28	reef off Aguja Island (11°18′57″N, 74°11′41″W) in the Tayrona National Park, Colombia	28	Luria Bertani and Marine agar	Actinobacteria	Actinobacteria	Micrococcales	Micrococcaceae	Microbacterium	sp.	99	CTTGCTCTGTGGGATCAGTGGCGAACGGGTGAGTAACACGTGAGCAACCTGCCCCTGACTCTGGGATAAGCGCTGGAAACGGCGTCTAATACTGGATATGTGACGTGACCGCATGGTCTGCGTCTGGAAAGAATTTCGGTTGGGGATGGGCTCGCGGCCTATCAGCTTGTTGGTGAGGTAATGGCTCACCAAGGCGTCGACGGGTAGCCGGCCTGAGAGGGTGACCGGCCACACTGGGACTGAGACACGGCCCAGACTCCTACGGGAGGCAGCAGTGGGGAATATTGCACAATGGGCGCAAGCCTGATGCAGCAACGCCGCGTGAGGGACGACGGCCTTCGGGTTGTAAACCTCTTTTAGCAGGGAAGAAGCGAAAGTGACGGTACCTGCAGAAAAAGC…	27F 1492R
9D	JF792072	Cardenas, et al., 2012	https://www.nature.com/articles/ismej2011123#materials-and-methods	Diploria strigosa and Siderastrea siderea	15	28	reef off Aguja Island (11°18′57″N, 74°11′41″W) in the Tayrona National Park, Colombia	28	Luria Bertani and Marine agar	Actinobacteria	Actinobacteria	Micrococcales	Micrococcaceae	Micrococcus	sp.	100	GATGAAGCCCAGCTTGCTGGGTGGATTAGTGGCGAACGGGTGAGTAACACGTGAGTAACCTGCCCTTAACTCTGGGATAAGCCTGGGAAACTGGGTCTAATACCGGATAGGAGCGTCCACCGCATGGTGGGTGTTGGAAAGATTTATCGGTTTTGGATGGACTCGCGGCCTATCAGCTTGTTGGTGAGGTAATGGCTCACCAAGGCGACGACGGGTAGCCGGCCTGAGAGGGTGACCGGCCACACTGGGACTGAGACACGGCCCAGACTCCTACGGGAGGCAGCAGTGGGGAATATTGCACAATGGGCGAAAGCCTGATGCAGCGACGCCGCGTGAGGGATGACGGCCTTCGGGTTGTAAACCTCTTTCAGTAGGGAAGAAGCGAAAGTGACGGTACCT…	27F 1492R
12D	JF792076	Cardenas, et al., 2012	https://www.nature.com/articles/ismej2011123#materials-and-methods	Diploria strigosa and Siderastrea siderea	15	28	reef off Aguja Island (11°18′57″N, 74°11′41″W) in the Tayrona National Park, Colombia	28	Luria Bertani and Marine agar	Actinobacteria	Actinobacteria	Streptosporangiales	Nocardiopsaceae	Nocardiopsis	sp.	98	CGGTAAGGCCCTTCGGGGTACACGAGCGGCGAACGGGTGAGTAACACGTGAGCAACCTGCCCCTGACTCTGGGATAAGCGGTGGAAACGCCGTCTAATACCGGATACGACCTTCCGCCTCATGGTGGAGGGTGGAAAGTTTTTTCGGNCAGGRWKGGGNTCGNGGCCTATCAGCTNGTTGGNGGGGTAACGGCCTACCAAGGCNATTACGGGTAGCCGGCCTGANAGGGCGACCGGCCACNCTGGGACTGANACACGGCCCANACTCCTGCGGGAGGCAGCAGTGGGGAATATTGCGCAATGGGCGAAAGCCTGACNCANCGACNCCNCGNGGGGGATGACGGCCTTCGGGTTGTAAACCTCTTTTACCACCAACGCAGGCTCCGGGTTCTCTCGGGGT…	27F 1492R
15D	JF792081	Cardenas, et al., 2012	https://www.nature.com/articles/ismej2011123#materials-and-methods	Diploria strigosa and Siderastrea siderea	15	28	reef off Aguja Island (11°18′57″N, 74°11′41″W) in the Tayrona National Park, Colombia	28	Luria Bertani and Marine agar	Actinobacteria	Actinobacteria	Micrococcales	Brevibacteriaceae	Brevibacterium	sp.	99	CTCNNARCTTGCTGTGGGTGGATGAGTGGCGAACGGGTGAGTAACACGTGAGTAACCTGCCCCTGATTTCGGGATAAGCCTGGGAAACTGGGTCTAATACCGGATATGACCACCGGCCGCATGGTTGGTGGTGGAAAGTTTTTCGATCGGGGATGGGCTCGCGGCCTATCAGCTTGTTGGTGGGGTAATGGCCTACCAAGGCGACGACGGGTAGCCGGCCTGAGAGGGCGACCGGCCACACTGGGACTGAGACACGGCCCAGACTCCTACGGGAGGCAGCAGTGGGGAATATTGCACAATGGGGGAAACCCTGATGCAGCGACGCAGCGTGCGGGATGACGGCCTTCGGGTTGTAAACCGCTTTCAGCAGGGAAGAAGCGAAAGTGACGGTACCTGCAG…	27F 1492R
17D	JF792083	Cardenas, et al., 2012	https://www.nature.com/articles/ismej2011123#materials-and-methods	Diploria strigosa and Siderastrea siderea	15	28	reef off Aguja Island (11°18′57″N, 74°11′41″W) in the Tayrona National Park, Colombia	28	Luria Bertani and Marine agar	Actinobacteria	Actinobacteria	Micrococcales	Micrococcaceae	Micrococcus	sp.	100	GCTGGGTGGATTAGTGGCGAACGGGTGAGTAACACGTGAGTAACCTGCCCTTAACTCTGGGATAAGCCTGGGAAACTGGGTCTAATACCGGATAGGAGCGTCCACCGCATGGTGGGTGTTGGAAAGATTTATCGGTTTTGGATGGACTCGCGGCCTATCAGCTTGTTGGTGAGGTAATGGCTCACCAAGGCGACGACGGGTAGCCGGCCTGAGAGGGTGACCGGCCACACTGGGACTGAGACACGGCCCAGACTCCTACGGGAGGCAGCAGTGGGGAATATTGCACAATGGGCGAAAGCCTGATGCAGCGACGCCGCGTGAGGGATGACGGCCTTCGGGTTGTAAACCTCTTTCAGTAGGGAAGAAGCGAAAGTGACGGTACCTGCAGAAGAAGCACCG…	27F 1492R
21A	JF792087	Cardenas, et al., 2012	https://www.nature.com/articles/ismej2011123#materials-and-methods	Diploria strigosa and Siderastrea siderea	15	28	reef off Aguja Island (11°18′57″N, 74°11′41″W) in the Tayrona National Park, Colombia	28	Luria Bertani and Marine agar	Actinobacteria	Actinobacteria	Micrococcales	Micrococcaceae	Microbacterium	sp.	99	AGTCGAACGATGAAGCTGGAGCTTGCTCTGGTGGATTAGTGGCGAACGGGTGAGTAACACGTGAGCAACCTGCCCCTGACTCTGGGATAAGCGCTGGAAACGGTGTCTAATACTGGATATGTCCCATCACCGCATGGTGTGTGGGTGGAAAGATTTTTCGGTTGGGGATGGGCTCGCGGCCTATCAGCTTGTTGGTGAGGTAATGGCTCACCAAGGCGTCGACGGGTAGCCGGCCTGAGAGGGTGACCGGCCACACTGGGACTGAGACACGGCCCAGACTCCTACGGGAGGCAGCAGTGGGGAATATTGCACAATGGGCGGAAGCCTGATGCAGCAACGCCGCGTGAGGGATGACGGCCTTCGGGTTGTAAACCTCTTTTAGCAGGGAAGAAGCGAGAG…	27F 1492R
33A	JF792091	Cardenas, et al., 2012	https://www.nature.com/articles/ismej2011123#materials-and-methods	Diploria strigosa and Siderastrea siderea	15	28	reef off Aguja Island (11°18′57″N, 74°11′41″W) in the Tayrona National Park, Colombia	28	Luria Bertani and Marine agar	Actinobacteria	Actinobacteria	Micrococcales	Brevibacteriaceae	Brevibacterium	sp.	98	ACGTGAGTAACCTGCCCCTGATTTCGGGATAAGCCNGGGAAACCGGGTCTAATACCGGATACNACCATCCCTCGCATGAGGGTTGGNGGAAAGTTTTTCNATCGGGGATGGGCTCGCGGCCTATCAGCTTGTTGGTGGGGTAANGGCCTACCAAGGCNACNACGGGTAGCCGGCCTGANAGGGCGACCGGCCNCACTGGGACTGANACACGGCCCANACTCCTACGGGAGGCAGCAGKGGGGAATATTGCACAANGGGGGAAACCCTGATGCAGCGACGCANCGNGCGGGATGACGGCCTTCGGGTTGTAAACCGCTTTCANCAGGGAANAAGCGAAAGNGACGGTACCTGCANAANAANTACCGGNTAACTACGTGCCAGCANCCNCGGTAATACNTA…	27F 1492R
37A	JF792093	Cardenas, et al., 2012	https://www.nature.com/articles/ismej2011123#materials-and-methods	Diploria strigosa and Siderastrea siderea	15	28	reef off Aguja Island (11°18′57″N, 74°11′41″W) in the Tayrona National Park, Colombia	28	Luria Bertani and Marine agar	Actinobacteria	Actinobacteria	Micrococcales	Microbacteriaceae	Leucobacter	sp.	100	TGCAGTCGAACGATGAAGCCCAGCTTGCTGGGTGGAAGAGTGGCGAACGGGTGAGTAACACGTGAGTAACCTGCCCTGAACTCTGGGATAAGCACTGGAAACGGTGTCTAATACTGGATACGACCTATCACCGCATGGTGTGTGGGTGGAAAGATTTATCGGTTCTGGATGGACTCGCGGCCTATCAGCTAGATGGTGAGGTAATGGCTCACCATGGCGACGACGGGTAGCCGGCCTGAGAGGGTGACCGGCCACACTGGGACTGAGACACGGCCCAGACTCCTACGGGAGGCAGCAGTGGGGAATATTGCACAATGGGCGCAAGCCTGATGCAGCAACGCCGCGTGAGGGATGACGGCCTTCGGGTTGTAAACCTCTTTTAGTAGGGAAGAAGCGAAA…	27F 1492R
Mcap_H17	KP640583	Shore-Maggio, et al., 2015	https://aem.asm.org/content/81/20/7312.short	Montipora capitatam	1 to 3	N/A	reef from Moku O Loe, Kaneohe Bay, Oahu, HI	28	glycerol artificial seawater agar (GASWA)	Actinobacteria	Actinobacteria	Micrococcales	Micrococcaceae	Kocuria	sp.	100	AGAGTTTGATCCTGGCTCGGACGAACGCTGGCGGCGTGCTTAACACATGCAAGTCGAACGATGATCTCCCGCTTGCGGGAGTGATTAGTGGCGAACGGGTGAGTAATACGTGAGTAACCTGCCCTTGACTCTGGGATAAGCCTGGGAAACCGGGTCTAATACTGGATACGACTCCTCATCGCATGGTGGGGGGTGGAAAGGGTTTGACTGGTTTTGGATGGGCTCACGGCCTATCAGCTTGTTGGTGGGGTAATGGCTCACCAAGGCGACGACGGGTAGCCGGCCTGAGAGGGTGACCGGCCACACTGGGACTGAGACACGGCCCAGACTCCTACGGGAGGCAGCAGTGGGGAATATTGCACAATGGGCGCAAGCCTGATGCAGCGACGCCGCGTGAGG…	8F 1513R
Mcap_H18	KP640586	Shore-Maggio, et al., 2015	https://aem.asm.org/content/81/20/7312.short	Montipora capitatam	1 to 3	N/A	reef from Moku O Loe, Kaneohe Bay, Oahu, HI	28	glycerol artificial seawater agar (GASWA)	Actinobacteria	Actinobacteria	Micrococcales	Micrococcaceae	Micrococcus	sp.	100	TCGAACGATGAAGCCCAGCTTGCTGTAGTGGATATAGTGGCGAACGGGTGAGTAACACGTGAGTAACCTGCCCTTAACTCTGGGATAAGCCTGGGAAACTGGGTCTAATACCGGATAGGAGCGCCTACCGCATGGTGGGTGTTGGAAAGATTTATCGGTTTTGGATGGACTCGCGGCCTATCAGCTTGTTGGTGAGGTAATGGCTCACCAAGGCGACGACGGGTAGCCGGCCTGAGAGGGTGACCGGCCACACTGGGACTGAGACACGGCCCAGACTCCTACGGGAGGCAGCAGTGGGGAATATTGCACAATGGGCGCAAGCCTGATGCAGCGACGCCGCGTGAGGGATGACGGCCTTCGGGTTGTAAACCTCTTTCAGTAGGGAAGAAGCGAAAGTGA…	8F 1513R
C-1-31	KT583401	Pham et al., 2015	https://idp.springer.com/authorize/casa?redirect_uri=https://link.springer.com/content/pdf/10.1007/s10482-015-0613-1.pdf&casa_token=SLl2qYdLWc0AAAAA:rhNAomrgClcb7COZN4pMLDBYOPAEwecbz09FgiGa1wHk_El3sTflT4-A6vKSnt1NrVJ4GvldYHFy	Alcyonium digitatum	23–30	N/A	Kattegat, Baltic Sea (Germany)-site Baltic 1 (57°00.773N–11°34.835E), site Baltic 2 (56°58.805N–11°35.166E), and site Baltic 3 (56°42.041N–11°44.185E)	28 and 10	Custom media, see reference for details	Actinobacteria	Actinobacteria	Geodermatophilales	Geodermatophilaceae	Blastococcus	sp.	99	AGAGTTTGATCATGGCTCAGGACGAACGCTGGCGGCGTGCTTAACACATGCAAGTCGAACGGTGAACCTGCTTCGGTGGGGGATCAGTGGCGAACGGGTGAGTAACACGTGGGCAACCTGCCCTCAGCTCTGGGATAACTCCAAGAAATTGGGGCTAATACCGGATATGACCGCTGACCGCATGGTCTGGTGGTGGAAAGATTTATCGGCTGGGGATGGGCCCGCGGCCTATCAGCTTGTTGGTGGGGTAGTGGCCTACCAAGGCGACGACGGGTAGCCGGCCTGAGAGGGTGACCGGCCACACTGGGACTGAGACACGGCCCAGACTCCTACGGGAGGCAGCAGTGGGGAATATTGCGCAATGGGCGAAAGCCTGACGCAGCGACGCCGCGTGGGGGA…	27f 1492r/1525r
A-2-7	KT583408	Pham et al., 2015	https://idp.springer.com/authorize/casa?redirect_uri=https://link.springer.com/content/pdf/10.1007/s10482-015-0613-1.pdf&casa_token=SLl2qYdLWc0AAAAA:rhNAomrgClcb7COZN4pMLDBYOPAEwecbz09FgiGa1wHk_El3sTflT4-A6vKSnt1NrVJ4GvldYHFy	Alcyonium digitatum	23–30	N/A	Kattegat, Baltic Sea (Germany)-site Baltic 1 (57°00.773N–11°34.835E), site Baltic 2 (56°58.805N–11°35.166E), and site Baltic 3 (56°42.041N–11°44.185E)	28 and 10	Custom media, see reference for details	Actinobacteria	Actinobacteria	Micrococcales	Micrococcaceae	Micrococcus	sp.	99	AGAGTTTGATCATGGCTCAGGATGAACGCTGGCGGCGTGCTTAACACATGCAAGTCGAACGATGAAGCCCAGCTTGCTGGGTGGATTAGTGGCGAACGGGTGAGTAACACGTGAGTAACCTGCCCTTAACTCTGGGATAAGCCTGGGAAACTGGGTCTAATACCGGATAGGAGCGTCCACCGCATGGTGGGTGTTGGAAAGATTTATCGGTTTTGGATGGACTCGCGGCCTATCAGCTTGTTGGTGAGGTAATGGCTCACCAAGGCGACGACGGGTAGCCGGCCTGAGAGGGTGACCGGCCACACTGGGACTGAGACACGGCCCAGACTCCTACGGGAGGCAGCAGTGGGGAATATTGCACAATGGGCGCAAGCCTGATGCAGCGACGCCGCGTGAGGG…	27f 1492r/1525r
A-2-19A	KT583419	Pham et al., 2015	https://idp.springer.com/authorize/casa?redirect_uri=https://link.springer.com/content/pdf/10.1007/s10482-015-0613-1.pdf&casa_token=SLl2qYdLWc0AAAAA:rhNAomrgClcb7COZN4pMLDBYOPAEwecbz09FgiGa1wHk_El3sTflT4-A6vKSnt1NrVJ4GvldYHFy	Alcyonium digitatum	23–30	N/A	Kattegat, Baltic Sea (Germany)-site Baltic 1 (57°00.773N–11°34.835E), site Baltic 2 (56°58.805N–11°35.166E), and site Baltic 3 (56°42.041N–11°44.185E)	28 and 10	Custom media, see reference for details	Actinobacteria	Actinobacteria	Micrococcales	Micrococcaceae	Micrococcus	sp.	99	TGGATGACGGCCTTCGGGTTGAAACCTCTTTAGCAGGGAAGAAGCGAAAGTGACGGTACCTGAGAAGAAGCACCGGCTAACTACGTGCCAGCAGCCGCGGTAATACGTAGGGTGCCGAGCGTTATCCGGAATTATTGGGCGTAAAGAGCTCGTAGGCGGTTTGTCGCGTCTGTCGTGAAAGTCCGGGGCTTAACCCCGGATCTGCGGTGGGTACGGGCAGACTAGAGTGCAGTAGGGGAGACTGGAATTCCTGGTGTAGCGGTGGAATGCGCAGATATCAGGAGGAACACCGATGGCGAAGGCAGGTCTCTGGGCTGTAACTGACGCTGAGGAGCGAAAGCATGGGGAGCGAACAGGATTAGATACCCTGGTAGTCCATGCCGTAAACGTTGGGCACTA…	27f 1492r/1525r
A-2-19B	KT583420	Pham et al., 2015	https://idp.springer.com/authorize/casa?redirect_uri=https://link.springer.com/content/pdf/10.1007/s10482-015-0613-1.pdf&casa_token=SLl2qYdLWc0AAAAA:rhNAomrgClcb7COZN4pMLDBYOPAEwecbz09FgiGa1wHk_El3sTflT4-A6vKSnt1NrVJ4GvldYHFy	Alcyonium digitatum	23–30	N/A	Kattegat, Baltic Sea (Germany)-site Baltic 1 (57°00.773N–11°34.835E), site Baltic 2 (56°58.805N–11°35.166E), and site Baltic 3 (56°42.041N–11°44.185E)	28 and 10	Custom media, see reference for details	Actinobacteria	Actinobacteria	Micrococcales	Micrococcaceae	Micrococcus	sp.	99	GAGTTTGATCMTGGCTCAGGATGAACGCTGGCGGCGTGCTTAACACATGCAAGTCGAACGATGAAGCCCAGCTTGCTGGGTGGATTAGTGGCGAACGGGTGAGTAACACGTGAGTAACCTGCCCTTGACTCTGGGATAAGCCCGGGAAACTGGGTCTAATACCGGATAGGAGCGCCTGTCGCATGACGGGTGTTGGAAAGATTTTTCGGTCATGGATGGACTCGCGGCCTATCAGCTTGTTGGTGAGGTAATGGCTCACCAAGGCGACGACGGGTAGCCGGCCTGAGAGGGTGACCGGCCACACTGGGACTGAGACACGGCCCAGACTCCTACGGGAGGCAGCAGTGGGGAATATTGCACAATGGGCGGAAGCCTGATGCAGCGACGCCGCGTGAGGGA…	27f 1492r/1525r
A-2-28	KT583428	Pham et al., 2015	https://idp.springer.com/authorize/casa?redirect_uri=https://link.springer.com/content/pdf/10.1007/s10482-015-0613-1.pdf&casa_token=SLl2qYdLWc0AAAAA:rhNAomrgClcb7COZN4pMLDBYOPAEwecbz09FgiGa1wHk_El3sTflT4-A6vKSnt1NrVJ4GvldYHFy	Alcyonium digitatum	23–30	N/A	Kattegat, Baltic Sea (Germany)-site Baltic 1 (57°00.773N–11°34.835E), site Baltic 2 (56°58.805N–11°35.166E), and site Baltic 3 (56°42.041N–11°44.185E)	28 and 10	Custom media, see reference for details	Actinobacteria	Actinobacteria	Micrococcales	Micrococcaceae	Micrococcus	sp.	99	GAGTTTGATCATGGCTCAGGATGAACGCTGGCGGCGTGCTTAACACATGCAAGTCGAACGATGAAGCCCAGCTTGCTGGGTGGATTAGTGGCGAACGGGTGAGTAACACGTGAGTAACCTGCCCTTGACTCTGGGATAAGCCCGGGAAACTGGGTCTAATACCGGATAGGAGCGCCTGTCGCATGACGGGTGTTGGAAAGATTTTTCGGTCATGGATGGACTCGCGGCCTATCAGCTTGTTGGTGAGGTAATGGCTCACCAAGGCGACGACGGGTAGCCGGCCTGAGAGGGTGACCGGCCACACTGGGACTGAGACACGGCCCAGACTCCTACGGGAGGCAGCAGTGGGGAATATTGCACAATGGGCGGAAGCCTGATGCAGCGACGCCGCGTGAGGGA…	27f 1492r/1525r
C-2-27	KT583473	Pham et al., 2015	https://idp.springer.com/authorize/casa?redirect_uri=https://link.springer.com/content/pdf/10.1007/s10482-015-0613-1.pdf&casa_token=SLl2qYdLWc0AAAAA:rhNAomrgClcb7COZN4pMLDBYOPAEwecbz09FgiGa1wHk_El3sTflT4-A6vKSnt1NrVJ4GvldYHFy	Alcyonium digitatum	23–30	N/A	Kattegat, Baltic Sea (Germany)-site Baltic 1 (57°00.773N–11°34.835E), site Baltic 2 (56°58.805N–11°35.166E), and site Baltic 3 (56°42.041N–11°44.185E)	28 and 10	Custom media, see reference for details	Actinobacteria	Actinobacteria	Micrococcales	Micrococcaceae	Micrococcus	sp.	99	TAGAGTTTGATCATGGCTCAGGATGAACGCTGGCGGCGTGCTTAACACATGCAAGTCGAACGATGAAGCCCAGCTTGCTGGGTGGATTAGTGGCGAACGGGTGAGTAACACGTGAGTAACCTGCCCTTAACTCTGGGATAAGCCTGGGAAACTGGGTCTAATACCGGATAGGAGCGTCCACCGCATGGTGGGTGTTGGAAAGATTTATCGGTTTTGGATGGACTCGCGGCCTATCAGCTTGTTGGTGAGGTAATGGCTCACCAAGGCGACGACGGGTAGCCGGCCTGAGAGGGTGACCGGCCACACTGGGACTGAGACACGGCCCAGACTCCTACGGGAGGCAGCAGTGGGGAATATTGCACAATGGGCGCAAGCCTGATGCAGCGACGCCGCGTGAGG…	27f 1492r/1525r
C-2-28	KT583474	Pham et al., 2015	https://idp.springer.com/authorize/casa?redirect_uri=https://link.springer.com/content/pdf/10.1007/s10482-015-0613-1.pdf&casa_token=SLl2qYdLWc0AAAAA:rhNAomrgClcb7COZN4pMLDBYOPAEwecbz09FgiGa1wHk_El3sTflT4-A6vKSnt1NrVJ4GvldYHFy	Alcyonium digitatum	23–30	N/A	Kattegat, Baltic Sea (Germany)-site Baltic 1 (57°00.773N–11°34.835E), site Baltic 2 (56°58.805N–11°35.166E), and site Baltic 3 (56°42.041N–11°44.185E)	28 and 10	Custom media, see reference for details	Actinobacteria	Actinobacteria	Micrococcales	Micrococcaceae	Micrococcus	sp.	99	AGAGTTTGATCATGGCTCAGGATGAACGCTGGCGGCGTGCTTAACACATGCAAGTCGAACGATGAAGCCCAGCTTGCTGGGTGGATTAGTGGCGAACGGGTGAGTAACACGTGAGTAACCTGCCCTTAACTCTGGGATAAGCCTGGGAAACTGGGTCTAATACCGGATAGGAGCGTCCACCGCATGGTGGGTGTTGGAAAGATTTATCGGTTTTGGATGGACTCGCGGCCTATCAGCTTGTTGGTGAGGTAATGGCTCACCAAGGCGACGACGGGTAGCCGGCCTGAGAGGGTGACCGGCCACACTGGGACTGAGACACGGCCCAGACTCCTACGGGAGGCAGCAGTGGGGAATATTGCACAATGGGCGCAAGCCTGATGCAGCGACGCCGCGTGAGGG…	27f 1492r/1525r
M-201	HG965210	Vizcaino et al. 2015	http://ijs.microbiologyresearch.org/content/journal/ijsem/10.1099/ijs.0.000107#tab1	Deep-sea scleractinian coral (Fam. Caryophillidae)	1500	N/A	Avilés Canyon in the Cantabrian Sea, Asturias, Spain (P3 station, GPS coordinates 43° 38′ 58″ N 6° 30′ W)	28	Custom media: 1/3 tryptic soy agar (TSA) and 1/6 M-BLEB agar	Actinobacteria	Actinobacteria	Micrococcales	Promicromonosporaceae	Myceligenerans	cantabricum	98	GAGTTCGACTATGGCTCAGGAACAGTGCACCCAGCTTGCTGGGTGGATTAGTGGCAAACGGGTGAGTAACACGTGAGCAACCTGCCCCCCTCTTCGGGATAAGCCTTGGAAACGAGGTCTAATACCGGATATGAGTCATCGAGGCATCTCGGTGGTTGGAAAGATTTTTTGGTGGGGGATGGGCTCGCGGCCTATCAGCTTGTTGGTGGGGTGATGGCCTACCAAGGCGTCGACGGGTAGCCGGCCTGAGAGGGCGACCGGCCACACTGGGACTGAGACACGGCCCAGACTCCTACGGGAGGCAGCAGTGGGGAATATTGCACAATGGGCGAAAGCCTGATGCAGCGACGCCGCGTGAGGGATGACGGCCTTCGGGTTGTAAACCTCTTTCGACAAGGA…	P609D P1525R
04PA2-Co5-61	AB286023	Kageyama et al;., 2007	https://www.jstage.jst.go.jp/article/jgam/53/3/53_3_185/_article/-char/ja/	Acropora gemmifera	3–5	N/A	Angauru Coral Garden in Palau (GPS location: N 6°53_x0001_33.0, E 134° 8_x0001_21.4)	25	1/10 Marine agar +Ca	Actinobacteria	Actinobacteria	Micrococcales	Intrasporangiaceae	Janibacter	corallicola	98	ATCCTGGCTAAGGAAGAACGCTGGCGGCGTGCTTACCATGCGAGTCGAACGGTGAAGCTCCCAGCTTGCTGGGGGTGGATCAGTGGCGAACGGGTGAGTAACACGTGAGCAACCTGCCCCTGACTCTGGAATAAGCGCTGGAAACGGCGTCTAATACTGGATATGACACTGGCCCGCATGGGCATGGTGTGGAAAGTTTTTCGGTTGGGGATGGGCTCGCGGCCTATCAGCTTGTTGGTGAGGTAATGGCTTACCAAGGCGACGACGGGTAGCCGGCCTGAGAGGGCGACCGGCCACACTGGGACTGAGACACGGCCCAGACTCCTACGGGAGGCAGCAGTGGGGAATATTGCACAATGGGCGAAAGCCTGATGCAGCGACGCCGCGTGAGGGATGACG…	8–27f 1492–1510R
SCSIO 10427	JN006759	Li et al., 2012	https://ijs.microbiologyresearch.org/content/journal/ijsem/10.1099/ijs.0.035402-0	Menella praelonga	6.5	N/A	south-western coastal waters of Weizhou Island, Guangxi province, China	28	trehalose-proline isolation medium	Actinobacteria	Actinobacteria	Streptosporangiales	Nocardiopsaceae	Nocardiopsis	coralliicola	99	GGCCCTTCGGGGTACACGAGCGGCGAACGGGTGAGTAACACGTGAGCAACCTGCCCCTGACTCTGGGATAAGCGGTGGAAACGCCGTCTAATACCGGATACGACCCGCCCCTGCCTGGGGTGCGGGTGGAAAGTTTTTTCGGTTGGGGATGGGCTCGCGGCCTATCAGCTTGTTGGTGGGGTAACGGCCTACCAAGGCGATTACGGGTAGCCGGCCTGAGAGGGCGACCGGCCACACTGGGACTGAGACACGGCCCAGACTCCTGCGGGAGGCAGCAGTGGGGAATCTTGCGCAATGGGCGAAAGCCTGACGCAGCGACGCCGCGTGGGGGATGACGGCCTTCGGGTTGTAAACCTCTTTTACCACTCACGCAGGCTCCGGGTTCTCCCGGGGTTGACG…	8-27f 1523-1504r
3D705	JF411511	Chiu et al., 2012	https://doi.org/10.1111/j.1574-6941.2011.01225.x	Platygyra carnosus		N/A	Hoi Ha Wan Marine Park (HHWMP) and Port Shelter (PS)	20	Custom media: ASW + agar, peptone, yeast extract	Actinobacteria	Actinobacteria	Micrococcales	Micrococcaceae	Rothia	sp.	99	TCCATGCAAGTCGAACGATGAAGACTGGTGCTTGCACTGGTTGGATTAGTGGCGAACGGGTGAGTAATACGTGAGTAACCTGCCTTTGACTCTGGGATAAGCCTGGGAAACTGGGTCTAATACCGGATATGACAAGGAACCGCATGGTTTTTTGTGGAAAGGGTTTGTACTGGTTTTAGATGGGCTCACGGCCTATCAGCTTGTTGGTGGGGTAATGGCTCACCAAGGCGACGACGGGTAGCCGGCCTGAGAGGGTGACCGGCCACACTGGGACTGAGACACGGCCCAGACTCCTACGGGAGGCAGCAGTGGGGAATATTGCACAATGGGCGCAAGCCTGATGCAGCGACGCCGCGTGAGGGATGACGGCCTTCGGGTTGTAAACCTCTTTCAGCAGGG…	26F 785R, 355F 1055R, 927F 1492R
xen-2-10-08	FJ041099	Shnit-Orland & Kushmaro, 2009	https://doi.org/10.1111/j.1574-6941.2008.00644.x	Xenia sp..	3–19	N/A	Inter-University Institute for Marine Science in the Gulf of Eilat (29°51′N, 34°94′E)	25	1/10, ½ marine agar	Actinobacteria	Actinobacteria	Micrococcales	Micrococcaceae			97	ATTTTTGATGGACCCCAGGGCTAATTTTTAAGGTTCACACCCGTCGAACGATGAAGCCCAGCTTGCTGGGTTTTATTAGTGGCGAACGGGTGAGTAACACGTGAGTAACCTGCCCTTAACTCTGGGATAAGCCTGGGAAACTGGGTCTAATACCGGATAGGAGCGTCCACCGCATGGTGGGTGTTGGAAAGATTTATCGGTTTTGGATGGACTCGCGGCCTATCAGCTTGTTGGTGAGGTAATGGCTCACCAAGGCGACGACGGGTAGCCGGCCTGAGAGGGTTGACCGGCCACACTGGGAACTGAGACACGGCCCCGACCTCCTACGGGAGGCTATCAG	8F 1512R
fug-2-50-11	FJ041100	Shnit-Orland & Kushmaro, 2009	https://doi.org/10.1111/j.1574-6941.2008.00644.x	Fungia granulosa	3–19	N/A	Inter-University Institute for Marine Science in the Gulf of Eilat (29°51′N, 34°94′E)	25	1/10, ½ marine agar	Actinobacteria	Actinobacteria	Micrococcales	Micrococcaceae			99	GTCTGCTTAACACATGCAAGTCGAACGATGATCCGGTGCTTGCACCGGGGATTAGTGGCGAACGGGTGAGTAACACGTGAGTAACCTGCCCTTGACTCTGGGATAAGCCTGGGAAACTGGGTCTAATACCGGATATGACTCCTCATCGCATGGTGGGGGGTGGAAAGCTTTTGTGGTTTTGGATGGACTCGCGGCCTATCAGCTTGTTGGTGAGGTAATGGCTCACCAAGGCGACGACGGGTAGCCGGCCTGAGAGGGTGACCGGCCACACTGGGACTGAGACACGGCCCAGACTCCTACGGGAGGCAGCAGTGGGGAATATTGCACAATGGGCGCAAGCCTGATGCAGCGACGCCGCGTGAGGGATGACGGCCTTCGGGTTGTAAACCTCTTTCAGTA…	8F 1512R
fav-2-50-08	FJ041101	Shnit-Orland & Kushmaro, 2009	https://doi.org/10.1111/j.1574-6941.2008.00644.x	Favia sp..	3–19	N/A	Inter-University Institute for Marine Science in the Gulf of Eilat (29°51′N, 34°94′E)	25	1/10, ½ marine agar	Actinobacteria	Actinobacteria	Micrococcales	Micrococcaceae			99	AGTCGAACGATGAAGCCCAGCTTGCTGGGCGGATTAGTGGCGAACGGGTGAGTAACACGTGAGTAACCTGCCCTTGACTCTGGGATAAGCTCGGGAAACTGGGTCTAATACCGGATAGGAGCGTCTGTCGCATGACGGGTGCTGGAAAGATCTTTCGGTCATGGATGGACTCGCGGCCTATCAGCTTGTTGGTGAGGTAACGGCTCACCAAGGCGACGACGGGTAGCCGGCCTGAGAGGGTGACCGGCCACACTGGGACTGAGACACGGCCCAGACTCCTACGGGAGGCAGCAGTGGGGAATATTGCACAATGGGCGAAAGCCTGATGCAGCGACGCCGCGTGAGGGATGACGGCCTTCGGGTTGTAAACCTCTTTCAGCAGGGAAGAAGCGAAAGTGA…	8F 1512R
b1ca8	EF207065	Koren & Rosenberg, 2008	https://idp.springer.com/authorize/casa?redirect_uri=https://link.springer.com/content/pdf/10.1007/s00248-007-9297-z.pdf&casa_token=jdiZINfLaocAAAAA:_5iqjJkxgKk3hwOg-CUIzFUiKKLjDJ73_NBz9Ap1zXbBalZ0Kdt2ZnGDG7_MhJoX0R_HCEpwnTx1	Oculina patagonica	1–3	N/A	Sedot Yam, in the Mediterranean Sea off the coast of Israel	30	Marine agar, Vibrio-specific thiosulfate–citrate–bile salts (TCBS)	Actinobacteria	Actinobacteria	Micrococcales	Brevibacteriaceae	Brevibacterium	sp.	99	TTCCGCCCTTTAGTGGCTGCAGCTAACGCATTAAGCACTCCGCCTGGGGAGTACGGCCGCAAGGCTGAAACTCAAAGGAATTGACGGGGGCCCGCACAAGCGGTGGAGCATGTGGTTTAATTCGAAGCAACGCGAAGAACCTTACCAGGTCTTGACATCCTCTGACAACCCTAGAGATAGGGCTTTCCCCTTCGGGGGACAGAGTGACAGGTGGTGCATGGTTGTCGTCAGCTCGTGTCGTGAGATGTTGGGTTAAGTCCCGCAACGAGCGCAACCCTTGATCTTAGTTGCCAGCATTCAGTTGGGCACTCTAAGGTGACTGCCGGTGACAAACCGGAGGAAGGTGGGGATGACGTCAAATCATCATGCCCCTTATGACCTGGGCTACACACGTGCTAC…	8F 1492R
Coryn-1	FJ423600	Ben-Dov et al., 2009	http://ijs.microbiologyresearch.org/content/journal/ijsem/10.1099/ijs.0.007468-0	Fungia granulosa	10–15	N/A	Inter-University Institute for Marine Science, Eilat, Israel (29u 519 N 34u 949 E)	30	agar-sphere culturing technique/LB and Marine agar	Actinobacteria	Actinobacteria	Corynebacteriales	Corynebacteriaceae	Corynebacterium	maris	99	GATGAACGCTGGCGGCGTGCTTAACACATGCAAGTCGAACGGAAAGGCCCCTGCTTGCAGGGGTACTCGAGTGGCGAACGGGTGAGTAACACGTGGGTGATCTACCCCGCACTTCGGGATAAGCCCGGGAAACTGGGTCTAATACCGGATATTCACGCCCCTTTTGTGTGGGGTGTGGAAAGATTTATCGGTGTGGGATGAGCTTGCGGCCTATCAGCTTGTTGGTGGGGTAATGGCCTACCAAGGCGTCGACGGGTAGCCGGCCTGAGAGGGTGTACGGCCACATTGGGACTGAGATACGGCCCAGACTCCTACGGGAGGCAGCAGTGGGGAATATTGCACAATGGGCGCAAGCCTGATGCAGCGACGCCGCGTGGGGGATGACGGCCTTCGGGTTGT…	8F 1512R
HC9	JQ929061	ElAhwany et al., 2013	https://akjournals.com/view/journals/018/64/1/article-p106.xml	Sarcophyton glaucum	N/A	N/A	Red Sea, Hurghada, Egypt	30	Starch casein, Nutrient Agar, International Streptomyces project medium, Reasoner’s medium	Actinobacteria	Actinobacteria	Streptomycetales	Streptomycetaceae	Streptomyces	sp.	95	GCNGGCTGAGAGGNCGACCGGCCACACTGGGACTGAGACACGGCCCAGACTCCTACGGGAGGCAGCAGTGGGGAATATTGCACAATGGGCGAAAGCCTGATGCAGCGACGCCGCGTGAGGGATGACGGCCTTCGGGTTGTAAACCTCTTTCAGCAGGGAAGAAGCGAAAGTGACGGTACCTGCAGAAGAAGCGCCGGCTAACTACGTGCCAGCAGCCGCGGTAATACGTAGGGCGCAAGCGTTGTCCGGAATTATTGGGCGTAAAGAGCTCGTAGGCGGCTTGTCACGTCGGTTGTGAAAGCCCGGGGCTTAACCCCGGGTCTGCAGTCGATACGGGCAGGCTAGAGTTCGNNGGGGGAGATCGGAATTCNTGGTGTNGNGNTGANNTGNGCAGATATC…	NA
HC14	JQ929066	ElAhwany et al., 2013	https://akjournals.com/view/journals/018/64/1/article-p106.xml	Sarcophyton glaucum	N/A	N/A	Red Sea, Hurghada, Egypt	30	Starch casein, Nutrient Agar, International Streptomyces project medium, Reasoner’s medium	Actinobacteria	Actinobacteria	Streptomycetales	Streptomycetaceae	Streptomyces	sp.	96	GGCTGAGAGGNCGACCGGCCACACTGGGACTGAGACACGGCCCAGACTCCTACGGGAGGCAGCAGTGGGGAATATTGCACAATGGGCGAAAGCCTGATGCAGCGACGCCGCGTGAGGGATGACGGCCTTCGGGTTGTAAACCTCTTTCAGCAGGGAAGAAGCGAAAGTGACGGTACCTGCAGAAGAAGCGCCGGCTAACTACGTGCCAGCAGCCGCGGTAATACGTAGGGCGCAAGCGTTGTCCGGAATTATTGGGCGTAAAGAGCTCGTAGGCGGCTTGTCACGTCGGTTGTGAAAGCCCGGGGCTTAACCCCGGGTCTGCAGTCGATACGGGCAGGCTAGAGTTCGNNGGGGGAGATCGGAATTCNTGGTGTNGNGNTGANNTGNGCAGATATCAGG…	NA
IS0105	DQ517183	Brück et al., 2007	https://link.springer.com/article/10.1007/s10126-007-9009-1	Iciligorgia schrammi	45	27	Jim Atria wreck site off Pompano Beach, Florida	27	nutrient agar (NA), diluted marine agar 2216 (MA, 5 sea water:1 marine agar), YM, and Sabouraud dextrose agar (SB) plates	Actinobacteria	Actinobacteria	Streptomycetales	Streptomycetaceae	Streptomyces	sp.	-	GAACTTTCCCGGGCTTTGTCCCGTTACAGCGATCCGACTCTGGAGTCGAGTTGCGATCATCCGGACACGAGAGTTTGGAGATAGTCCTCGCGCTTTGCCTTGTCTTGGTGGTCTATCTGTTGCCTTCTTTTT	FC27 RC1492
IS0205	DQ517184	Brück et al., 2007	https://link.springer.com/article/10.1007/s10126-007-9009-2	Iciligorgia schrammi	45	27	Jim Atria wreck site off Pompano Beach, Florida	27	nutrient agar (NA), diluted marine agar 2216 (MA, 5 sea water:1 marine agar), YM, and Sabouraud dextrose agar (SB) plates	Actinobacteria	Actinobacteria	Corynebacteriales	Nocardiaceae	Rhodococcus	sp.	100	TCTAATACCGGATATGACCTCCTATCGCATGGTGGGTGGTGGAAAGATTTATCGGTGCAGGATGGGCCCGCGGCCTATCAGCTTGTTGGTGGGGTAATGGCCTACCAAGGCGACGACGGGTAGCCGACCTGAGAGGGTGACCGGCCACACTGGGACTGAGACACGGCCCAGACTCCTACGGGAGGCAGCAGTGGGGAATATTGCACAATGGGCGAAAGCCTGATGCAGCGACGCCGCGTGAGGGATGACGGCCTTCGGGTTGTAAACCTCTTTCAGCA	FC27 RC1492
LM0305	DQ517217	Brück et al., 2007	https://link.springer.com/article/10.1007/s10126-007-9009-3	Leptogorgia minimata	45	27	Jim Atria wreck site off Pompano Beach, Florida	27	nutrient agar (NA), diluted marine agar 2216 (MA, 5 sea water:1 marine agar), YM, and Sabouraud dextrose agar (SB) plates	Actinobacteria	Actinobacteria	Corynebacteriales	Dietziaceae	Dietzia	sp.	100	TCTAATACCGGATATGAACTCCTGCCGCATGGTGGGGGTTGGAAAGTTTTTCGGTGCAGGATGAGCCCGCGGCCTATCAGCTTGTTGGTGGGGTAATGGCCTACCAAGGCGACGACGGGTAGCCGGCCTGAGAGGGTGATCGGCCACACTGGGACTGAGACACGGCCCAGACTCCTACGGGAGGCAGCAGTGGGGAATATTGCACAATGGGCGAAAGCCTGATGCAGCGACGCCGCGTGGGGGATGACGGTCTTCGGATTGTAAACCCCTTTCAGTA	FC27 RC1492
LM0405	DQ517218	Brück et al., 2007	https://link.springer.com/article/10.1007/s10126-007-9009-4	Leptogorgia minimata	45	27	Jim Atria wreck site off Pompano Beach, Florida	27	nutrient agar (NA), diluted marine agar 2216 (MA, 5 sea water:1 marine agar), YM, and Sabouraud dextrose agar (SB) plates	Actinobacteria	Actinobacteria	Micrococcales	Micrococcaceae	Micrococcus	sp.	100	TCTAATACCGGATAGGAGCGTCCACCGCATGGTGGGTGTTGGAAAGATTTATCGGTTTTGGATGGACTCGCGGCCTATCAGCTTGTTGGTGAGGTAATGGCTCACCAAGGCGACGACGGGTAGCCGGCCTGAGAGGGTGACCGGCCACACTGGGACTGAGACACGGCCCAGACTCCTACGGGAGGCAGCAGTGGGGAATATTGCACAATGGGCGCAAGCCTGATGCAGCGACGCCGCGTGAGGGATGACGGCCTTCGGGTTGTAAACCTCTTTCAGTA	FC27 RC1492
SE0305	DQ517264	Brück et al., 2007	https://link.springer.com/article/10.1007/s10126-007-9009-5	Swiftia exertia	45	27	Jim Atria wreck site off Pompano Beach, Florida	27	nutrient agar (NA), diluted marine agar 2216 (MA, 5 sea water:1 marine agar), YM, and Sabouraud dextrose agar (SB) plates	Actinobacteria	Actinobacteria	Micrococcales	Micrococcaceae	Arthrobacter	sp.	100	TCTAATACCGGATATGACCCCCCATCGCATGGTGGTTGGTGGAAAGCTTTTGTGGTTTTGGATGGACTCGCGGCCTATCAGCTTGTTGGTGAGGTAATGGCTCACCAAGGCGACGACGGGTAGCCGGCCTGAGAGGGTGACCGGCCACACTGGGACTGAGACACGGCCCAGACTCCTACGGGAGGCAGCAGTGGGGAATATTGCACAATGGGCGCAAGCCTGATGCAGCGACGCCGCGTGAGGGATGACGGCCTTCGGGTTGTAAACCTCTTTCAGTA	FC27 RC1492
CL1305	DQ857748	Santiago-Vazquez et al., 2007	https://www.nature.com/articles/ismej200777/	Cirrhipathes lutkeni	45	27	Jim Atria wreck site off Pompano Beach, Florida	N/A	Nutrient (NA) and diluted Marine Agar	Actinobacteria	Actinobacteria	Propionibacteriales	Propionibacteriaceae	Propionibacterium	sp.	93	CCTGATCGGGCATTCGATACGAGTTGACTAGACGAAGGTAGGGAGAAGTGGAATACCATGGTGAGCGGTGGAATGAGCAGATATCAGGATGGAACACCAGTGGCGAAGGCAGTTCTCTGATCCTTTCCTGACGCTGAGGAGAGAAAGCGTGGGGAGCGAACAGACTTAGATACCATGGTAGTGGTACTCTGTAAACGGTGGGTACTAGGTGTAGGGTCCAGTTCCACGGGTGCTGTGCTGTAGCTAACGCTTTAAGTACCCCGCCTGGGGAGTACGGCCGCAAGGCTAAAACTCATAGGAATTGACGGGGCCGCGCACAAGCGGCGGAGCATGCGGATTAATTAGATGCAACGCGTAGAACCTTACCTGGGTTCGACATGGATCGGGAGTGTTCAGAGA…	FC27 RC1492
BZB4	MW720793	Meyer	N/A	Pseudodiploria strigosa	N/A	NA	Belize: Carrie Bow Cay Field Station; 16.797 N 88.0844 W	30	CSA+pen	Actinobacteria	Actinobacteria	Micrococcales	Micrococcaceae	Kocuria	sp.	1	GTCACCGCATGGTGGCGTGTGGAAAGGGTTTTACTGGTTTTGGATGGGCTCACGGCCTATCAGCTTGTTGGTGGGGTAATGGCTCACCAAGGCGACGACGGGTAGCCGGCCTGAGAGGGTGACCGGCCACACTGGGACTGAGACACGGCCCAGACTCCTACGGGAGGCAGCAGTGGGGAATATTGCACAATGGGCGAAAGCCTGATGCAGCGACGCCGCGTGAGGGATGACGGCCTTCGGGTTGTAAACCTCTTTCAGCACGGAAGAAGCGAAAGTGACGGTACGTGCAGAAGAAGCGCCGGCTAACTACGTGCCAGCAGCCGCGGTAATACGTAGGGCGCAAGCGTTGTCCGGAATTATTGGGCGTAAAGAGCTCGTAGGCGGTTTGTCGCGTCTGCT…	8F/1492R
BZB8	MW720796	Meyer	N/A	Pseudodiploria strigosa	N/A	NA	Belize: Carrie Bow Cay Field Station; 16.797 N 88.0844 W	30	GASWA	Actinobacteria	Actinobacteria	Micrococcales	Micrococcaceae	Micrococcus	sp.	0.99	GCTTGCTGGGTGGATTAGTGGCGAACGGGTGAGTAACACGTGAGTAACCTGCCCTTAACTCTGGGATAAGCCTGGGAAACTAGGTCTAATACCGGATAGGAGCGCCTACCGCATGGTGGGTGTTGGAAAGATTTATCGGTTTTGGATGGACTCGCGGCCTATCAGCTTGTTGGTGAGGTAATGGCTCACCAAGGCGACGACGGGTAGCCGGCCTGAGAGGGTGACCGGCCACACTGGGACTGAGACACGGCCCAGACTCCTACGGGAGGCAGCAGTGGGGAATATTGCACAATGGGCGAAAGCCTGATGCAGCGACGCCGCGTGAGGGATGACGGCCTTCGGGTTGTAAACCTCTTTCAGTAGGGAAGAAGCGAAAGTGACGGTACCTGCAGAAGAAGC…	8F/1492R
4746K6-B20	HQ640815	Kellogg	N/A	Lophelia pertusa	N/A	N/A	Gulf of mexico	N/A	seawater agar (GASWA; Smith & Hayasaka, 2172	Actinobacteria	Actinobacteria	Actinomycetales	Micrococcaceae	Kocuria		100	CTAACACATGCAAGTCGAACGCTGAAGCTTGGGTGTTTACATCTGGGTGGATGAGTGGCGAACGGGTGAG TAATACGTGAGTAACCTGCCCTTGACTCTGGGATAAGCCTGGGAAACTGGGTCTAATACTGGATACTACA CATTCTCGCATGGGGGTGTGTGGAAAGGGTTTTACTGGTTTTGGATGGGCTCACGGCCTATCAGCTTGTT GGTGGGGTAATGGCCTACCAAGGCGACGACGGGTAGCCGGCCTGAGAGGGTGACCGGCCACACTGGGACT GAGACACGGCCCAGACTCCTACGGGAGGCAGCAGTGGGGAATATTGCACAATGGGCGAAAGCCTGATGCA GCGACGCCGCGTGAGGGATGACGGCCTTCGGGTTGTAAACCTCT…	Eco8F 1492R
3712_K3_LP_ATT_B-01	N/A	Kellogg	N/A	Lophelia pertusa	N/A	N/A	N/A	N/A	ATCC 295 S8	Actinobacteria	Actinobacteria	Actinomycetales	Microbacteriaceae	unclass_Microbacteriaceae		95	GCGAGACGCTGGCGGCGTGCTTAACACATGCAAGTCGAACGATGATCCGGTGCTTGCACCGGGGATTAGTGGCGAACGGGTGAGTAACACGTGAGTAACCTGCCCTTAACTCTGGGATAAGCCTGGGAAACTGGGTCTAATACCGGATATGACTCCTCATCGCATGGTGGGGGGTGGAAAGCTTTATTGTGGTTTTGGATGGACTCGCGGCCTATCAGCTTGTTGGTGAGGTAATGGCTCACCAAGGCGACGACGGGTAGCCGGCCTGAGAGGGTGACCGGCCACACTGGGACTGAGACACGGCCCAGACTCCTACGGGAGGCAGCAGTGGGGAATATTGCACAATGGGCGCAAGCCTGATGCAGCGACGCCGCGTGAGGGATGACGGCCTTCGGGTTG…	8F/1492R
3712_K7_LP_ATT_B-01	N/A	Kellogg	N/A	Lophelia pertusa	N/A	N/A	N/A	N/A	ATCC 295 S8	Actinobacteria	Actinobacteria	Actinomycetales	Micrococcaceae	unclass_Micrococcaceae		96	GCGAGACGCTGGCGGCGTGCTTACACATGCAAGTCGAACGATGATCCGGTGCTTGCACCGGGGATTAGTGGCGAACGGGTGAGTAACACGTGAGTAACCTGCCCTTAACTCTGGGATAAGCCTGGGAAACTGGGTCTAATACCGGATATGACTCCTCATCGCATGGTGGGGGGTGGAAAGCTTTATTGTGGTTTTGGATGGACTCGCGGCCTATCAGCTTGTTGGTGAGGTAATGGCTCACCAAGGCGACGACGGGTAGCCGGCCTGAGAGGGTGACCGGCCACACTGGGACTGAGACACGGCCCAGACTCCTACGGGAGGCAGCAGTGGGGAATATTGCACAATGGGCGCAAGCCTGATGCAGCGACGCCGCGTGAGGGATGACGGCCTTCGGGTTGT…	8F/1492R
3712_K7_LP_ATT_B-02	N/A	Kellogg	N/A	Lophelia pertusa	N/A	N/A	N/A	N/A	ATCC 295 S8	Actinobacteria	Actinobacteria	Actinomycetales	Micrococcaceae	unclass_Micrococcaceae		98	TCGAGACGCTGGCGGCGTGCTTACACATGCAAGTCGAACGATGATCCGGTGCTTGCACCGGGGATTAGTGGCGAACGGGTGAGTAACACGTGAGTAACCTGCCCTTAACTCTGGGATAAGCCTGGGAAACTGGGTCTAATACCGGATATGACTCCTCATCGCATGGTGGGGGGTGGAAAGCTTTATTGTGGTTTTGGATGGACTCGCGGCCTATCAGCTTGTTGGTGAGGTAATGGCTCACCAAGGCGACGACGGGTAGCCGGCCTGAGAGGGTGACCGGCCACACTGGGACTGAGACACGGCCCAGACTCCTACGGGAGGCAGCAGTGGGGAATATTGCACAATGGGCGCAAGCCTGATGCAGCGACGCCGCGTGAGGGATGACGGCCTTCGGGTTGT…	8F/1492R
3705_K5_LP_OSA_B-06	N/A	Kellogg	N/A	Lophelia pertusa	N/A	N/A	N/A	N/A	Orange Serum Agar	Actinobacteria	Actinobacteria	Actinomycetales	Microbacteriaceae	Curtobacterium		95	GCGAGACGCTGGCGGCGTGCTTACACATGCAAGTCGAACGATGATGCCCAGCTTGCTGGGTGGATTAGTGGCGAACGGGTGAGTAACACGTGAGTAACCTGCCCCTGACTCTGGGATAAGCGTTGGAAACGACGTCTAATACTGGATATGATCACTGGCCGCATGGTCTGGTGGTGGAAAGATTTTTTGGTTGGGGATGGACTCGCGGCCTATCAGCTTGTTGGTGAGGTAATGGCTCACCAAGGCGACGACGGGTAGCCGGCCTGAGAGGGTGACCGGCCACACTGGGACTGAGACACGGCCCAGACTCCTACGGGAGGCAGCAGTGGGGAATATTGCACAATGGGCGAAAGCCTGATGCAGCAACGCCGCGTGAGGGATGACGGCCTTCGGGTTGTA…	8F/1492R
3705_K5_LP_OSA_F-14	N/A	Kellogg	N/A	Lophelia pertusa	N/A	N/A	N/A	N/A	Orange Serum Agar	Actinobacteria	Actinobacteria	Actinomycetales	Microbacteriaceae	Curtobacterium		96	CGAGACGCTGGCGGCGTGCTTAACACATGCAAGTCGAACGATGATGCCCAGCTTGCTGGGTGGATTAGTGGCGAACGGGTGAGTAACACGTGAGTAACCTGCCCCTGACTCTGGGAAAAGCGTTGGAAACGACGTCTAATACTGGATATGATCACTGGCCGCATGGTCTGGTGGTGGAAAGATTTTTTGGTTGGGGATGGACTCGCGGCCTATCAGCTTGTTGGTGAGGTAATGGCTCACCAAGGCGACGACGGGTAGCCGGCCTGAGAGGGTGACCGGCCACACTGGGACTGAGACACGGCCCAGACTCCTACGGGAGGCAGCAGTGGGGAATATTGCACAATGGGCGAAAGCCTGATGCAGCAACGCCGCGTGAGGGATGACGGCCTTCGGGTTGTA…	8F/1492R
3705_K8_LP_OSA_B-03	N/A	Kellogg	N/A	Lophelia pertusa	N/A	N/A	N/A	N/A	Orange Serum Agar	Actinobacteria	Actinobacteria	Actinomycetales	Microbacteriaceae	Curtobacterium		96	GCGAGACGCTGGCGGCGTGCTTAACACATGCAAGTCGAACGATGATGCCCAGCTTGCTGGGTGGATTAGTGGCGAACGGGTGAGTAACACGTGAGTAACCTGCCCCTGACTCTGGGATAAGCGTTGGAAACGACGTCTAATACTGGATATGATCACTGGCCGCATGGTCTGGTGGTGGAAAGATTTTTTGGTTGGGGATGGACTCGCGGCCTATCAGCTTGTTGGTGAGGTAATGGCTCACCAAGGCGACGACGGGTAGCCGGCCTGAGAGGGTGACCGGCCACACTGGGACTGAGACACGGCCCAGACTCCTACGGGAGGCAGCAGTGGGGAATATTGCACAATGGGCGAAAGCCTGATGCAGCAACGCCGCGTGAGGGATGACGGCCTTCGGGTTGT…	8F/1492R
3712_K3_LP_OSA_F-06	N/A	Kellogg	N/A	Lophelia pertusa	N/A	N/A	N/A	N/A	Orange Serum Agar	Actinobacteria	Actinobacteria	Actinomycetales	Microbacteriaceae	Curtobacterium		97	TCGAGACGCTGGCGGCGTGCTAACACATGCAAGTCGAACGATGATGCCCAGCTTGCTGGGTGGATTAGTGGCGAACGGGTGAGTAACACGTGAGTAACCTGCCCCTGACTCTGGGATAAGCGTTGGAAACGACGTCTAATACTGGATATGATCACTGGCCGCATGGTCTGGTGGTGGAAAGATTTTTTGGTTGGGGATGGACTCGCGGCCTATCAGCTTGTTGGTGAGGTAATGGCTCACCAAGGCGACGACGGGTAGCCGGCCTGAGAGGGTGACCGGCCACACTGGGACTGAGACACGGCCCAGACTCCTACGGGAGGCAGCAGTGGGGAATATTGCACAATGGGCGAAAGCCTGATGCAGCAACGCCGCGTGAGGGATGACGGCCTTCGGGTTGTA…	8F/1492R
3705_K3_LP_OSA_B-01	N/A	Kellogg	N/A	Lophelia pertusa	N/A	N/A	N/A	N/A	Orange Serum Agar	Actinobacteria	Actinobacteria	Actinomycetales	Microbacteriaceae	unclass_Microbacteriaceae		95	CGAATCTACACGTAACAGAATAGTTTCTGCCTGCTCAAGATGTTCCAAAAAAAGCAACAAATTTTTTTTCTCCCCCCCCAAACACTTAAAAAAAAAAACCCATAATTTTTTTATCCCCCTTCCAAACGACATCTAATACTAAATATGATCTCTGGCCGCATGGTCTGGTGGTGGAAAGATTTTTTGGTTGGGGATGGACTCGCGGCCTATCAGCTTGTTGGTGAGGTAATGGCTCACCAAGGCGACGACGGGTAGCCGGCCTGAGAGGGTGACCGGCCACACTGGGACTGAGACACGGCCCAGACTCCTACGGGAGGCAGCAGTGGGGAATATTGCACAATGGGCGAAAGCCTGATGCAGCAACGCCGCGTGAGGGATGACGGCCTTCGGGTTGTAAAC…	8F/1492R
3705_K5_LP_OSA_B-02	N/A	Kellogg	N/A	Lophelia pertusa	N/A	N/A	N/A	N/A	Orange Serum Agar	Actinobacteria	Actinobacteria	Actinomycetales	Microbacteriaceae	Curtobacterium		97	CGAGACGCTGGCGGCGTGCATACACATGCAAGTCGAACGATGATGCCCAGCTTGCTGGGTGGATTAGTGGCGAACGGGTGAGTAACACGTGAGTAACCTGCCCCTGACTCTGGGATAAGCGTTGGAAACGACGTCTAATACTGGATATGATCACTGGCCGCATGGTCTGGTGGTGGAAAGATTTTTTGGTTGGGGATGGACTCGCGGCCTATCAGCTTGTTGGTGAGGTAATGGCTCACCAAGGCGACGACGGGTAGCCGGCCTGAGAGGGTGACCGGCCACACTGGGACTGAGACACGGCCCAGACTCCTACGGGAGGCAGCAGTGGGGAATATTGCACAATGGGCGAAAGCCTGATGCAGCAACGCCGCGTGAGGGATGACGGCCTTCGGGTTGTAA…	8F/1492R
3712_K2_LP_OSA_B-07	N/A	Kellogg	N/A	Lophelia pertusa	N/A	N/A	N/A	N/A	Orange Serum Agar	Actinobacteria	Actinobacteria	Actinomycetales	Microbacteriaceae	Curtobacterium		96	TCGAGACGCTGGCGGCGTGAATAACACATGCAAGTCGAACGATGATGCCCAGCTTGCTGGGTGGATTAGTGGCGAACGGGTGAGTAACACGTGAGTAACCTGCCCCTGACTCTGGGATAAGCGTTGGAAACGACGTCTAATACTGGATATGATCACTGGCCGCATGGTCTGGTGGTGGAAAGATTTTTTGGTTGGGGATGGACTCGCGGCCTATCAGCTTGTTGGTGAGGTAATGGCTCACCAAGGCGACGACGGGTAGCCGGCCTGAGAGGGTGACCGGCCACACTGGGACTGAGACACGGCCCAGACTCCTACGGGAGGCAGCAGTGGGGAATATTGCACAATGGGCGAAAGCCTGATGCAGCAACGCCGCGTGAGGGATGACGGCCTTCGGGTTGT…	8F/1492R
3705_K2_LP_OSA_B-01	N/A	Kellogg	N/A	Lophelia pertusa	N/A	N/A	N/A	N/A	Orange Serum Agar	Actinobacteria	Actinobacteria	Actinomycetales	Microbacteriaceae	Curtobacterium		97	TCGAGACGCTGGCGGCGTGCTTACACATGCAAGTCGAACGATGATGCCCAGCTTGCTGGGTGGATTAGTGGCGAACGGGTGAGTAACACGTGAGTAACCTGCCCCTGACTCTGGGATAAGCGTTGGAAACGACGTCTAATACTGGATATGATCACTGGCCGCATGGTCTGGTGGTGGAAAGATTTTTTGGTTGGGGATGGACTCGCGGCCTATCAGCTTGTTGGTGAGGTAATGGCTCACCAAGGCGACGACGGGTAGCCGGCCTGAGAGGGTGACCGGCCACACTGGGACTGAGACACGGCCCAGACTCCTACGGGAGGCAGCAGTGGGGAATATTGCACAATGGGCGAAAGCCTGATGCAGCAACGCCGCGTGAGGGATGACGGCCTTCGGGTTGTA…	8F/1492R
3705_K2_LP_OSA_B-02	N/A	Kellogg	N/A	Lophelia pertusa	N/A	N/A	N/A	N/A	Orange Serum Agar	Actinobacteria	Actinobacteria	Actinomycetales	Microbacteriaceae	Curtobacterium		96	CGAGACGCTGGCGGCGTGCTTACACATGCAAGTCGAACGATGATGCCCAGCTTGCTGGGTGGATTAGTGGCGAACGGGTGAGTAACACGTGAGTAACCTGCCCCTGACTCTGGGATAAGCGTTGGAAACGACGTCTAATACTGGATATGATCACTGGCCGCATGGTCTGGTGGTGGAAAGATTTTTTGGTTGGGGATGGACTCGCGGCCTATCAGCTTGTTGGTGAGGTAATGGCTCACCAAGGCGACGACGGGTAGCCGGCCTGAGAGGGTGACCGGCCACACTGGGACTGAGACACGGCCCAGACTCCTACGGGAGGCAGCAGTGGGGAATATTGCACAATGGGCGAAAGCCTGATGCAGCAACGCCGCGTGAGGGATGACGGCCTTCGGGTTGTAA…	8F/1492R
3705_K2_LP_OSA_B-08	N/A	Kellogg	N/A	Lophelia pertusa	N/A	N/A	N/A	N/A	Orange Serum Agar	Actinobacteria	Actinobacteria	Actinomycetales	Microbacteriaceae	Curtobacterium		97	CGAGACGCTGCGGCATGCTTAACACATGCAAGTCGAACGATGATGCCCAGCTTGCTGGGTGGATTAGTGGCGAACGGGTGAGTAACACGTGAGTAACCTGCCCCTGACTCTGGGATAAGCGTTGGAAACGACGTCTAATACTGGATATGATCACTGGCCGCATGGTCTGGTGGTGGAAAGATTTTTTGGTTGGGGATGGACTCGCGGCCTATCAGCTTGTTGGTGAGGTAATGGCTCACCAAGGCGACGACGGGTAGCCGGCCTGAGAGGGTGACCGGCCACACTGGGACTGAGACACGGCCCAGACTCCTACGGGAGGCAGCAGTGGGGAATATTGCACAATGGGCGAAAGCCTGATGCAGCAACGCCGCGTGAGGGATGACGGCCTTCGGGTTGTAA…	8F/1492R
3705_K4_LP_OSA_B-08	N/A	Kellogg	N/A	Lophelia pertusa	N/A	N/A	N/A	N/A	Orange Serum Agar	Actinobacteria	Actinobacteria	Actinomycetales	Microbacteriaceae	Curtobacterium		98	CGAGACGCTGGCGGCGTGCTTACACATGCAAGTCGAACGATGATGCCCAGCTTGCTGGGTGGATTAGTGGCGAACGGGTGAGTAACACGTGAGTAACCTGCCCCTGACTCTGGGATAAGCGTTGGAAACGACGTCTAATACTGGATATGATCACTGGCCGCATGGTCTGGTGGTGGAAAGATTTTTTGGTTGGGGATGGACTCGCGGCCTATCAGCTTGTTGGTGAGGTAATGGCTCACCAAGGCGACGACGGGTAGCCGGCCTGAGAGGGTGACCGGCCACACTGGGACTGAGACACGGCCCAGACTCCTACGGGAGGCAGCAGTGGGGAATATTGCACAATGGGCGAAAGCCTGATGCAGCAACGCCGCGTGAGGGATGACGGCCTTCGGGTTGTAA…	8F/1492R
3705_K5_LP_OSA_B-11	N/A	Kellogg	N/A	Lophelia pertusa	N/A	N/A	N/A	N/A	Orange Serum Agar	Actinobacteria	actinobacteria	Actinomycetales	Microbacteriaceae	Curtobacterium		97	GGAGACGCTGGCGGCGTGCTTAACACATGCAAGTCGAACGATGATGCCCAGCTTGCTGGGTGGATTAGTGGCGAACGGGTGAGTAACACGTGAGTAACCTGCCCCTGACTCTGGGATAAGCGTTGGAAACGACGTCTAATACTGGATATGATCACTGGCCGCATGGTCTGGTGGTGGAAAGATTTTTTGGTTGGGGATGGACTCGCGGCCTATCAGCTTGTTGGTGAGGTAATGGCTCACCAAGGCGACGACGGGTAGCCGGCCTGAGAGGGTGACCGGCCACACTGGGACTGAGACACGGCCCAGACTCCTACGGGAGGCAGCAGTGGGGAATATTGCACAATGGGCGAAAGCCTGATGCAGCAACGCCGCGTGAGGGATGACGGCCTTCGGGTTGTA…	8F/1492R
3705_K10_LP_OSA_B-05	N/A	Kellogg	N/A	Lophelia pertusa	N/A	N/A	N/A	N/A	Orange Serum Agar	Actinobacteria	Actinobacteria	Actinomycetales	Microbacteriaceae	Curtobacterium		96	GCGAGACGCTGGCGGCGTGCTTACACATGCAAGTCGAACGATGATGCCCAGCTTGCTGGGTGGATTAGTGGCGAACGGGTGAGTAACACGTGAGTAACCTGCCCCTGACTCTGGGATAAGCGTTGGAAACGACGTCTAATACTGGATATGATCACTGGCCGCATGGTCTGGTGGTGGAAAGATTTTTTGGTTGGGGATGGACTCGCGGCCTATCAGCTTGTTGGTGAGGTAATGGCTCACCAAGGCGACGACGGGTAGCCGGCCTGAGAGGGTGACCGGCCACACTGGGACTGAGACACGGCCCAGACTCCTACGGGAGGCAGCAGTGGGGAATATTGCACAATGGGCGAAAGCCTGATGCAGCAACGCCGCGTGAGGGATGACGGCCTTCGGGTTGTA…	8F/1492R
3712_K2_LP_OSA_B-06	N/A	Kellogg	N/A	Lophelia pertusa	N/A	N/A	N/A	N/A	Orange Serum Agar	Actinobacteria	Actinobacteria	Actinomycetales	Microbacteriaceae	Curtobacterium		96	CGAGACGCTGGCGGCGATGCTTACACATGCAAGTCGAACGATGATGCCCAGCTTGCTGGGTGGATTAGTGGCGAACGGGTGAGTAACACGTGAGTAACCTGCCCCTGACTCTGGGATAAGCGTTGGAAACGACGTCTAATACTGGATATGATCACTGGCCGCATGGTCTGGTGGTGGAAAGATTTTTTGGTTGGGGATGGACTCGCGGCCTATCAGCTTGTTGGTGAGGTAATGGCTCACCAAGGCGACGACGGGTAGCCGGCCTGAGAGGGTGACCGGCCACACTGGGACTGAGACACGGCCCAGACTCCTACGGGAGGCAGCAGTGGGGAATATTGCACAATGGGCGAAAGCCTGATGCAGCAACGCCGCGTGAGGGATGACGGCCTTCGGGTTGTA…	8F/1492R
3712_K7_LP_OSA_B-09	N/A	Kellogg	N/A	Lophelia pertusa	N/A	N/A	N/A	N/A	Orange Serum Agar	Actinobacteria	Actinobacteria	Actinomycetales	Microbacteriaceae	Curtobacterium		96	TCGAGACGCTGGCGGGAGCCATACACATGCAAGTCGAACGATGATGCCCAGCTTGCTGGGTGGATTAGTGGCGAACGGGTGAGTAACACGTGAGTAACCTGCCCCTGACTCTGGGATAAGCGTTGGAAACGACGTCTAATACTGGATATGATCACTGGCCGCATGGTCTGGTGGTGGAAAGATTTTTTGGTTGGGGATGGACTCGCGGCCTATCAGCTTGTTGGTGAGGTAATGGCTCACCAAGGCGACGACGGGTAGCCGGCCTGAGAGGGTGACCGGCCACACTGGGACTGAGACACGGCCCAGACTCCTACGGGAGGCAGCAGTGGGGAATATTGCACAATGGGCGAAAGCCTGATGCAGCAACGCCGCGTGAGGGATGACGGCCTTCGGGTTGTA…	8F/1492R
6201-C1	HM173276	Kellogg	N/A	Paragorgia arborea	N/A	N/A	N/A	N/A	GASWA	Actinobacteria	Actinobacteria	Actinomycetales	Microoccaceae	Nesterenkonia		99	CGGTTGGATTAGTGGCGAACGGGTGAGTATCACGTGAGTAACCTTCCCTTGACTCTGGGATAAGCCCGGG AAACTGGGTCTAATACCGGATACGACCAGTCCTCGCATGGGGTGCTGGTGGAAAGATTTATCGGTCTTGG ATGGACTCGCGGCCTATCAGCTTGTTGGTGAGGTAATAGCTCACCAAGGCGATGACGGGTAGCCGGCCTG AGAGGGTGACCGGCCACACTGGGACTGAGACACGGCCCAGACTCCTACGGGAGGCAGCAGTGGGGAATAT TGCACAATGGGCGAAAGCCTGATGCAGCGACGCCGCGTGCGGGATGACGGCCTTCGGGTTGTAAACCGCT TTCAGCAGGGAAGAAGCGAAAGTGACGGTACCTGCAGAAGAAGC…	Eco8F 1492R
6203-C25	HM173287	Kellogg	N/A	Plumarella superba	N/A	N/A	N/A	N/A	GASWA	Actinobacteria	Actinobacteria	Actinomycetales	Microbacteriaceae	unclassified_Microbacteraceae		99	GTCGAACGGTGAAGGAGAGCTTGCTCTTTGGATCAGTGGCGAACGGGTGAGTAACACGTGAGCAATCTGC CCCTGACTCTGGGATAAGCGTTGGAAACGACGTCTAATACCGGATATGAGCTACGACCGCATGGTCGGTA GTTGGAAAGAATTTTGGTCAGGGATGAGCTCGCGGCCTATCAGCTTGTTGGTGAGGTAATGGCTCACCAA GGCGTCGACGGGTAGCCGGCCTGAGAGGGTGACCGGCCACACTGGGACTGAGACACGGCCCAGACTCCTA CGGGAGGCAGCAGTGGGGAATATTGCACAATGGGCGCAAGCCTGATGCAGCAACGCCGCGTGAGGGACGA CGGCCTTCGGGTTGTAAACCTCTTTTAGCGAGGAAGAAGCGAAA…	Eco8F 1492R
130HD15	MW820221	Medina	N/A	Orbicella faveolata	N/A	N/A	Puerto Morelos, Jardines reef, 20, 49.863N, 86, 52.462W	26	Marine agar	Actinobacteria	Actinobacteria	Actinomycetales	Micrococcaceae	Kocuria	kristinae	99	ttttcaacggagagtttgatcctggctcaggacgaacgctggcggcgtgcttaacacatgcaagtcgaacgctgaagcctggtgcttgcaccgggtggatgagtggcgaacgggtgagtaatacgtgagtgacctgcctttgactctgggataagcctgggaaactgggtctaataccggatgcgactactgcccgcatgggctggtggtggaaagggttatgtactggtcttagatgggctcacggcctatcagctggttggtggggtaatggcctaccaaggcgacgacgggtagccggcctgagagggtgaccggccacactgggactgagacacggcccagactcctacgggaggcagcagtggggaatattgcacaatgggcgcaagcctgatg…	Sequence pulled out of whole genome by RAST
130HD1	MW820222	Medina	N/A	Orbicella faveolata	N/A	N/A	Puerto Morelos, Jardines reef, 20, 49.863N, 86, 52.462W	26	Marine agar	Actinobacteria	Actinobacteria	Actinomycetales	Micrococcaceae	Kocuria	kristinae	99	ttttcaacggagagtttgatcctggctcaggacgaacgctggcggcgtgcttaacacatgcaagtcgaacgctgaagcctggtgcttgcaccgggtggatgagtggcgaacgggtgagtaatacgtgagtgacctgcctttgactctgggataagcctgggaaactgggtctaataccggatgcgactactgcccgcatgggctggtggtggaaagggttatgtactggtcttagatgggctcacggcctatcagctggttggtggggtaatggcccaccaaggcgacgacgggtagccggcctgagagggtgaccggccacactgggactgagacacggcccagactcctacgggaggcagcagtggggaatattgcacaatgggcgcaagcctgatg…	Sequence pulled out of whole genome by RAST
MPL29-TCBS	NR_116578	Sere and Sweet	N/A	Porites lutea	N/A	29	Reunion Island (21°07'S55°32'E and Mayotte (12°41'S, 45°10'E)	32	TCBS	Actinobacteria	Actinobacteria	Micrococcales	Micrococcaceae	Micrococcus	yunnanensis	0.99	CGTGACTTGACGGGCGGTGTGTACAAGGCCCGGGAACGTATTCACCGCAGCGTTGCTGATCTGCGATTACTAGCGACTCCGACTTCATGGGGTCGAGTTGCAGACCCCAATCCGAACTGAGACCGGCTTTTTGGGATTAGCTCCACCTCACAGTATCGCAACCCATTGTACCGGCCATTGTAGCATGCGTGAAGCCCAAGACATAAGGGGCATGATGATTTGACGTCGTCCTCACCTTCCTCCGAGTTGACCCCGGCAGTCTCCCATGAGTCCCCACCANTACGTGCTGGCAACATGGAACGAGGGTTGCGCTCGTTGCGGGACTTAACCCAACATCTCACGACACGAGCTGACGACAACCATGCACCACCTGTGAACCCGCCCCAAAGGGGAAACCGT…	1492R
MPL68-TCBS	NR_134088	Sere and Sweet	N/A	Porites lutea	N/A	29	Reunion Island (21°07'S55°32'E and Mayotte (12°41'S, 45°10'E)	32	TCBS	Actinobacteria	Actinobacteria	Micrococcales	Micrococcaceae	Micrococcus	aloeverae	0.99	ACCGGCTTCGGGTGTTACCAACTTTCGTGACTTGACGGGCGGTGTGTACAAGGCCCGGGAACGTATTCACCGCAGCGTTGCTGATCTGCGATTACTAGCGACTCCGACTTCATGGGGTCGAGTTGCAGACCCCAATCCGAACTGAGACCGGCTTTTTGGGATTAGCTCCACCTCACAGTATCGCAACCCATTGTACCGGCCATTGTAGCATGCGTGAAGCCCAAGACATAAGGGGCATGATGATTTGACGTCGTCCTCACCTTCCTCCGAGTTGACCCCGGCAGTCTCCCATGAGTCCCCACCACGACGTGCTGGCAACATGGAACGAGGGTTGCGCTCGTTGCGGGACTTAACCCAACATCTCACGACACGAGCTGACGACAACCATGCACCACCTGT…	1492R
RPL212	NR_116578	Sere and Sweet	N/A	Porites lutea	N/A	29	Reunion Island (21°07'S55°32'E and Mayotte (12°41'S, 45°10'E)	32	Marine Agar	Actinobacteria	Actinobacteria	Micrococcales	Micrococcaceae	Micrococcus	yunnanensis	0.99	CGGGTGTTACCAACTTTCGTGACTTGACGGGCGGTGTGTACAAGGCCCGGGAACGTATTCACCGCAGCGTTGCTGATCTGCGATTACTAGCGACTCCGACTTCATGGGGTCGAGTTGCAGACCCCAATCCGAACTGAGACCGGCTTTTTGGGATTAGCTCCACCTCACAGTATCGCAACCCATTGTACCGGCCATTGTAGCATGCGTGAAGCCCAAGACATAAGGGGCATGATGATTTGACGTCGTCCTCACCTTCCTCCGAGTTGACCCCGGCAGTCTCCCATGAGTCCCCACCANNACGTGCTGGCAACATGGAACGAGGGTTGCGCTCGTTGCGGGACTTAACCCAACATCTCACGACACGAGCTGACGACAACCATGCACCACCTGTGAACCCGC…	1492R
7Ma	KM877226	Peixoto	N/A	Millepora alcicornis	3-15	N/A	Recife de Fora Reef, located off Porto Seguro, Brazil	26	Luria bertani	Actinobacteria	Actinobacteria	Actinomycetales	Micrococcaceae	Arthrobacter	sp.	97	ATGAAGCCCAGCTTGCTGGGTGGATTAGTGGCGAACGGGTGAGTAACACGTGAGTAACCTGCCCCTGACTCTGGGATAAGCCCGGGAAACTGGGTCTAATACCGGATATGACTTTTGACCGCATGGTTGAGGGTGGAAAGATTTATCGGTTGGGGATGGACTCGCGGCCTATCAGCTTGTTGGTGAGGTAATGGCTCACCAAGGCGACGACGGGTAGCCGGCCTGAGAGGGTGACCGGCCACACTGGGACTGAGACACGGCCCAGACTCCTACGGGAGGCAGCAGTGGGGAATATTGCACAATGGGCGCAAGCCTGATGCAGCGACGCCGCGTGAGGGATGACGGCCTTCGGGTTGTAAACCTCTTTCAGTAGGGAAGAAGCGAAAGTGACGGTACCTG…	27f 1492r
9Ma	KM877241	Peixoto	N/A	Millepora alcicornis	3-15	N/A	Recife de Fora Reef, located off Porto Seguro, Brazil	26	Luria bertani	Actinobacteria	Actinobacteria	Actinomycetales	Micrococcaceae	Arthrobacter	sp.	99	TCGAATGNNNAAGCCCAGCTTGCTGGGTGGATTAGTGGCGAACGGGTGCGTATCACGTGAGTAACCTGCCCCTGACTCTGGGATAAGCCCGGGAAACTGGGTCTAATACCGGATATGACTTTTGACCGCATGGTTGAGGGTGGAAAGATTTATCGGTTGGGGATGGACTCGCGGCCTATCAGCTTGTTGGTGAGGTAATGGCTCACCAAGGCGACGACGGGTAGCCGGCCTGAGAGGGTGACCGGCCACACTGGGACTGAGACACGGCCCAGACTCCTACGGGAGGCAGCAGTGGGGAATATTGCACAATGGGCGCAAGCCTGATGCAGCGACGCCGCGTGAGGGATGACGGCCTTCGGGTTGTAAACCTCTTTCAGTAGGGAAGAAGCGAAAGTGACG…	27f 1492r
10Ma	KM877246	Peixoto	N/A	Millepora alcicornis	3-15	N/A	Recife de Fora Reef, located off Porto Seguro, Brazil	26	Luria bertani	Actinobacteria	Actinobacteria	Actinomycetales	Micrococcaceae	Arthrobacter	sp.	98	CGTGAGTAACCTGCCCCTGACTCTGGGATAAGCCCGGGAAACTGGGTCTAATACCGGATATGACTTTTGACCGCATGGTTGAGGGTGGAAAGATTTATCGGTTGGGGATGGACTCGCGGCCTATCAGCTTGTTGGTGAGGTAATGGCTCACCAAGGCGACGACGGGTAGCCGGCCTGAGAGGGTGACCGGCCACACTGGGACTGAGACACGGCCCAGACTCCTACGGGAGGCAGCAGTGGGGAATATTGCACAATGGGCGCAAGCCTGATGCAGCGACGCCGCGTGAGGGATGACGGCCTTCGGGTTGTAAACCTCTTTCAGTAGGGAAGAAGCGAAAGTGACGGTACCTGCAGAAGAAGCGCCGGCTAACTACGTGCCAGCAGCCGCGGTAATACGTA…	27f 1492r
12Mb	KM877225	Peixoto	N/A	Mussismilia braziliensis	3-15	N/A	Recife de Fora Reef, located off Porto Seguro, Brazil	26	Luria bertani	Actinobacteria	Actinobacteria	Actinomycetales	Micrococcaceae	Micrococcus	luteus	97	AAACTGGGTCTAATACCGGATAGGAGCGTCTACCGCATGGTGGGTGTTGGAAAGATTTATCGGTTTTGGATGGACTCGCGGCCTATCAGCTTGTTGGTGAGGTAATGGCTCACCAAGGCGACGACGGGTAGCCGGCCTGAGAGGGTGACCGGCCACACTGGGACTGAGACACGGCCCAGACTCCTACGGGAGGCAGCAGTGGGGAATATTGCACAATGGGCGCAAGCCTGATGCAGCGACGCCGCGTGAGGGATGACGGCCTTCGGGTTGTAAACCTCTTTCAGTAGGGAAGAAGCGAAAGTGACGGTACCTGCAGAAGAAGCACCGGCTAACTACGTGCCAGCAGCCGCGGTAATACGTAGGGTGCGAGCGTTATCCGGAATTATTGGGCGTAAAGAG…	27f 1492r
14Ma	KM877229	Peixoto	N/A	Millepora alcicornis	3-15	N/A	Recife de Fora Reef, located off Porto Seguro, Brazil	26	Luria bertani	Actinobacteria	Actinobacteria	Actinomycetales	Cellulomonadaceae	Cellulomonas	sp.	99	TGAGGGATGAAGGCCTTCGGGTTGTAAACCTCTTTCAGCAGGGAAGAAGCGCAAGTGACGGTACCTGCAGAAGAAGCGCCGGCTAACTACGTGCCAGCAGCCGCGGTAATACGTAGGGCGCAAGCGTTGTCCGGAATTATTGGGCGTAAAGAGCTCGTATGCGGTTTGTCGCGTCTGGTGTGAAAACTCGAGGCTCAACCTCGAGCTTGCATCGGGTACGGGCAGACTAGAGTGCCGTAGGGGAGACTGGAATTCCTGGTGTAGCGGTGGAATGCACAGATATCAGGAGGAACACCGATGGCGAAGGCAGGTCTCTGGGCCGCAACTGACGCTGAGGAGCGAAAGCATGGGGAGCGAACAGGATTAGATACCCTGGTAGTCCATGCCGTAAACGTTGGG…	27f 1492r
15Ma	KM877230	Peixoto	N/A	Millepora alcicornis	3-15	N/A	Recife de Fora Reef, located off Porto Seguro, Brazil	26	Luria bertani	Actinobacteria	Actinobacteria	Actinomycetales	Micrococcineae	Microbacterium	sp.	97	TCAGGATGAACGCTGGCGGCGTGCTTAACACATGCAAGTCGAACGGTGAAGCAGGAGCTTGCTCTTGTGGATCAGTGGCGAACGGGCGAGTAACACGTGAGCAACCTGCCCCAGACTCTGGGATAAGCGCTGGAAACGGCGTCTAATACTGGATACGAGTGGAGACGGCATCGTCATTCACTGGAAAGAATTTCGGTCTGGGATGGGCTCGCGGCCTATCAGCTTGTTGGTGAGGTAATGGCTCACCAAGGCGTCGACGGGTAGCCGGCCTGAGAGGGTGACCGGCCACACTGGGACTGAGACACGGCCCAGACTCCTACGGGAGGCAGCAGTGGGGAATATTGCACAATGGGCGAAAGCCTGATGCAGCAACGCCGCGTGAGGGATGACGGCCTTCGG…	27f 1492r
16Ma	KM877231	Peixoto	N/A	Millepora alcicornis	3-15	N/A	Recife de Fora Reef, located off Porto Seguro, Brazil	26	Luria bertani	Actinobacteria	Actinobacteria	Actinomycetales	Micrococcaceae	Micrococcus	luteus	97	GTCTAATACCGGATAGGAGCGTCCACCGCATGGTGGGTGTTGGAAAGATTTATCGGTTTTGGATGGACTCCCGGCCTATCAGCTTGTTGGTGAGGTAATGGCTCACCAAGGCGACGACGGGTAGCCGGCCCTGAGAGGGTGACCGGCCGCACTGGGACTGAGACACGGCCCAGACTCCTACGGGAGGCAGCAGTGGGGAATATTGCACAATGGGCGCAAGCCTGATGCAGNNNCGCCGCGTGAGGGATGACGGNNNTCGGGTTGTAANNNTCTTTCAGTAGGGAAGAAGCGAAAGTGACGGTACCTGCAGANNNNGCACCGGCTAACTACGTGNCAGCAGCCGCGGTAATACGTAGGGTGCGAGCGTTATCCGGAATTATTGGGCGTAAAGAGCTCGTA…	27f 1492r
22P	KM877237	Peixoto	N/A	Porites astreoides	3-15	N/A	Recife de Fora Reef, located off Porto Seguro, Brazil	26	Luria bertani	Actinobacteria	Actinobacteria	Actinomycetales	Micrococcineae	Microbacterium	sp.	98	CAAGTCGAACGGTGAAGCTCAGCTTGCTGGGNNNATCAGTGGGCGAACGGGTGAGTAACACGTGAGNNACCTGCCCTGGACTCTGGGATAAGCGCTGGAAACGGCGTCTAATACTGGATATGAGACGTGATCGCATGGTCAACGTTTGGAAAGATTTTTCGGTCTGGGATGGGCTCGCGGCCTATCAGCTTGTTGGTGAGGTAATGGCTCACCAAGGCGTCGACGGGTAGCCGGCCTGAGAGGGTGACCGGCCACACTGGGACTGAGACACGGCCCAGACTCCTACGGGAGGCAGCAGTGGGGAATATTGCACAATGGGCGGAAGCCTGATGCAGCAACGCCGCGTGAGGGATGACGGCCTTTCGGGTTGTAAACCTCTTTTAGCAAGGAAAGAAGCTT…	27f 1492r
46Ma	KM877263	Peixoto	N/A	Millepora alcicornis	3-15	N/A	Recife de Fora Reef, located off Porto Seguro, Brazil	26	Luria bertani	Actinobacteria	Actinobacteria	Actinomycetales	Micrococcaceae	Micrococcus	sp.	98	TAAGTGCCCCGCCTGGGGAGTTCGGCCGCAAGGCTAAAACTCAAAGGANNNGNCGGGGGCCCGCACAAGCGGCGGAGCATGCGGATTAATTCGATGCAACGCGAAGAACCTTACCAAGGCTTGACATGTTCTCGATCGCCGTAGAGATACGGTTTCCCCTTTGGGGCGGGTTCACAGGTGGTGCATGGTTGTCGTCAGCTCGTGTCGTGAGATGTTGGGTTAAGTCCCGCAACGAGCGCAACCCTCGTTCCATGTTGCCAGCACGTAATGGTGGGGACTCATGGGAGACTGCCGGGGTCAACTCGGAGGAAGGTGAGGACGACGTCAAATCATCATGCCCCTTATGTCTTGGGCTTCACGCATGCTACAATGGCCGGTACAATGGGTTGCGATACTGTG…	27f 1492r
M1	MK308603	Peixoto	N/A	Mussismilia hispida	3-15	N/A	Maraú, Brazil	26	Luria bertani	Actinobacteria	Actinobacteria	Micrococcales	Dermabacteraceae	Brachybacterium	sp.	99	TCAGGACGAACGCTGGCGGCGTGCTTAACACATGCAAGTCGAACGATGACGGTGGTGCTTGCACCACCTGATTAGTGGCGAACGGGTGAGTAACACGTGAGTAACCTGCCCCCCACTTCGGGATAACCTCGGGAAATCGTGGCTAATACCGGATATGAGCACTCATCGCATGGTGGGTGTTGGAAAGATTTATCGGTGGGGGATGGACTCGCGGCCTATCAGTTTGTTGGTGAGGTGATGGCTCACCAAGACGATCACGGGTAGCCGGCCTGAGAGGGCGACCGGCCACACTGGGACTGAGACACGGCCCAGACTCCTACGGGAGGCAGCAGTGGGGAATATTGCACAATGGGCGAAAGCCTGATGCAGCGACGCCGCGTGGGGGATGACGGCCTTCGG…	27f 1492r
M5	MK308604	Peixoto	N/A	Mussismilia hispida	3-15	N/A	Maraú, Brazil	26	Luria bertani	Actinobacteria	Actinobacteria	Micrococcales	Dermabacteraceae	Brachybacterium	paraconglomeratum	99	AATCACGATCCCACCTTCGACAGCTCCCTCACGAGGATGGGCCACTGGCTTCGGGTGTTACCGACTTTCGTGACTTGACGGGCGGTGTGTACAAGGCCCGGGAACGTATTCACCGCAGCGTTGCTGATCTGCGATTACTAGCGACTCCGACTTCATGGGGTCGAGTTGCAGACCCCAATCCGAACTGAGGCCGGCTTTTTGGGATTCGCTCCACCTCACAGTTTCGCAACCCATTGTACCGACCATTGTAGCATGCTTGAAGCCCAAGACATAAGGGGCATGATGATTTGACGTCGTCCCCACCTTCCTCCGAGTTGACCCCGGCAGTCTCCTATGAGTCCCCACCATCACGTGCTGGCAACATAGAACGAGGGTTGCGCTCGTTGCGGGACTTAACCC…	27f 1492r
M11	MK308606	Peixoto	N/A	Mussismilia hispida	3-15	N/A	Maraú, Brazil	26	Luria bertani	Actinobacteria	Actinobacteria	Micrococcales	Dermabacteraceae	Brachybacterium	sp.	99	TCAGGACGAACGCTGGCGGCGTGCTTAACACATGCAAGTCGAACGATGACGGTGGTGCTTGCACCACCTGATTAGTGGCGAACGGGTGAGTAACACGTGAGTAACCTGCCCCCCACTTCGGGATAACCTCGGGAAATCGTGGCTAATACCGGATATGAGCACTCATCGCATGGTGGGTGTTGGAAAGATTTATCGGTGGGGGATGGACTCGCGGCCTATCAGTTTGTTGGTGAGGTGATGGCTCACCAAGACGATGACGGGTAGCCGGCCTGAGAGGGCGACCGGCCACACTGGGACTGAGACACGGCCCAGACTCCTACGGGAGGCAGCAGTGGGGAATATTGCACAATGGGCGAAAGCCTGATGCAGCGACGCCGCGTGGGGGATGACGGCCTTCGG…	27f 1492r
M28	MK308608	Peixoto	N/A	Mussismilia hispida	3-15	N/A	Maraú, Brazil	26	Luria bertani	Actinobacteria	Actinobacteria	Micrococcales	Dermabacteraceae	Brachybacterium	paraconglomeratum	99	CTCAGGACGAACGCTGGCGGCGTGCTTAACACATGCAAGTCGAACGATGACGGTGGTGCTTGCACCACCTGATTAGTGGCGAACGGGTGAGTAACACGTGAGTAACCTGCCCCCCACTTCGGGATAACCTCGGGAAATCGTGGCTAATACCGGATATGAGCACTCATCGCATGGTGGGTGTTGGAAAGATTTATCGGTGGGGGATGGACTCGCGGCCTATCAGTTTGTTGGTGAGGTGATGGCTCACCAAGACGATGACGGGTAGCCGGCCTGAGAGGGCGACCGGCCACACTGGGACTGAGACACGGCCCAGACTCCTACGGGAGGCAGCAGTGGGGAATATTGCACAATGGGCGAAAGCCTGATGCAGCGACGCCGCGTGGGGGATGACGGCCTTCG…	27f 1492r
M30	MK308609	Peixoto	N/A	Mussismilia hispida	3-15	N/A	Maraú, Brazil	26	Luria bertani	Actinobacteria	Actinobacteria	Micrococcales	Dermabacteraceae	Brachybacterium	paraconglomeratum	99	CTCAGGACGAACGCTGGCGGCGTGCTTAACACATGCAAGTCGAACGATGACGGTGGTGCTTGCACCACCTGATTAGTGGCGAACGGGTGAGTAACACGTGAGTAACCTGCCCCCCACTTCGGGATAACCTCGGGAAATCGTGGCTAATACCGGATATGAGCACTCATCGCATGGTGGGTGTTGGAAAGATTTATCGGTGGGGGATGGACTCGCGGCCTATCAGTTTGTTGGTGAGGTGATGGCTCACCAAGACGATGACGGGTAGCCGGCCTGAGAGGGCGACCGGCCACACTGGGACTGAGACACGGCCCAGACTCCTACGGGAGGCAGCAGTGGGGAATATTGCACAATGGGCGAAAGCCTGATGCAGCGACGCCGCGTGGGGGATGACGGCCTTCG…	27f 1492r
M13	MK308619	Peixoto	N/A	Mussismilia hispida	3-15	N/A	Maraú, Brazil	26	Luria bertani	Actinobacteria	Actinobacteria	Micrococcales	Dermabacteraceae	Brachybacterium	paraconglomeratum	98	CAGTCGACGATGACGGTGGTGCTTGCACCGCCNNNTTAGTGGCGAACGGGTGAGTAACACGTGAGTAACCTGCCCTCCACTTCGGGATAACCTCGGGAAATCGTGGCTAATACCGGATATGAGCACTCATCGCATGGTGAGTGCTGGAAAGATTTATCGGTGGGGGATGGACTCGCGGCCTATCAGTTTGTTGGTGAGGTGATGGCTCACCAAGACGATGACGGGTAGCCGGCCTGAGAGGGCGACCGGCCACACTGGGACTGAGACACGGCCCAGACTCCTACGGGAGGCAGCAGTGGGGAATATTGCACAATGGGCGAAAGCCTGATGCAGCGACGCCGCGTGGGGGATGACGGCCTTCGGGTTGTAAACCCCTTTCAGTAGGGAAGAAGCGAGAGT…	27f 1492r
M29	MK308626	Peixoto	N/A	Mussismilia hispida	3-15	N/A	Maraú, Brazil	26	Luria bertani	Actinobacteria	Actinobacteria	Micrococcales	Dermabacteraceae	Brachybacterium	paraconglomeratum	99	TCCCTCACGAGGATGGGCCACTGGCTTCGGGTGTTACCNNNNNTCGTGACTTGACGGGCGGTGTGTACAAGGCCCGGGAACGTATTCACCGCAGCGTTGCTGATCTGCGATTACTAGCGACTCCGACTTCATGGGGTCGAGTTGCAGACCCCAATCCGAACTGAGGCCGGCTTTTTGGGATTCGCTCCACCTCACAGTTTCGCAACCCATTGTACCGACCATTGTAGCATGCTTGAAGCCCAAGACATAAGGGGCATGATGATTTGACGTCGTCCCCACCTTCCTCCGAGTTGACCCCGGCAGTCTCCTATGAGTCCCCACCATTACGTGCTGGCAACATAGAACGAGGGTTGCGCTCGTTGCGGGACTTAACCCAACATCTCACGACACGAGCTGACG…	27f 1492r
EL360	MW077218	Keller-Costa and Costa	N/A	Eunicella labiata	18	18.5ºC	36.979778 N 7.989111 W; Pedra da Greta, Faro	18	Marine agar	Actinobacteria	Actinobacteria	Micrococcales	Brevibacteriaceae	Brevibacterium	sp.	100	TCGAACGCTGAAGCCTGGTGCTTGCACCGGGTGGATGAGTGGCGAACGGGTGAGTAACACGTGAGTAACCTGCCCCTGACTTCGGGATAAGCCCGGGAAACTGGGTCTAATACCGGATACGACCGTCGGACGCATGTCTGGTGGTGGAAAGTTTTTTCGGTTGGGGATGGGCTCGCGGCCTATCAGTTTGTTGGTGAGGTAATGGCTCACCAAGACGACGACGGGTAGCCGGCCTGAGAGGGCGACCGGCCACACTGGGACTGAGACACGGCCCAGACTCCTACGGGAGGCAGCAGTGGGGAATATTGCACAATGGGGGAAACCCTGATGCAGCGACGCAGCGTGCGGGATGACGGCCTTCGGGTTGTAAACCGCTTTCAGCAGGGAAGAAGCGCAAGT…	27f 1492r
EL340	MW077219	Keller-Costa and Costa	N/A	Eunicella labiata	18	18.5ºC	36.979778 N 7.989111 W; Pedra da Greta, Faro	18	Marine agar	Actinobacteria	Actinobacteria	Actinomycetales	Dietziaceae	Dietzia	aerolata	100	GGGGGTACACGAGTGGCGAACGGGTGAGTAACACGTGGGTAATCTGCCCTGCACTTCGGGATAAGCCTGGGAAACTGGGTCTAATACCGGATATGAGCTCCTGCCGCATGGTGGGGGTTGGAAAGTTTTTCGGTGCAGGATGAGCCCGCGGCCTATCAGCTTGTTGGTGGGGTAATGGCCTACCAAGGCGACGACGGGTAGCCGGCCTGAGAGGGTGATCGGCCACACTGGGACTGAGACACGGCCCAGACTCCTACGGGAGGCAGCAGTGGGGAATATTGCACAATGGGCGGAAGCCTGATGCAGCGACGCCGCGTGGGGGATGACGGTCTTCGGATTGTAAACCCCTTTCAGTAGGGACGAAGCGCAAGTGACGGTACCTGCAGAAGAAGCACCGGC…	27f 1492r
EL342	MW077220	Keller-Costa and Costa	N/A	Eunicella labiata	18	18.5ºC	36.979778 N 7.989111 W; Pedra da Greta, Faro	18	Marine agar	Actinobacteria	Actinobacteria	Actinomycetales	Dermacoccaceae	Kytococcus	sp.	99	GGTGAAGCGGGTGCTTGCACTCGTGGGATCAGTGGCGAACGGGTGAGTAACACGTGAGTAACCTGCCCTCCACTCTGGGATAAGCGCTGGAAACGGCGTCTAATACTGGATATGACCGACCCCTGCATGGGGTGTTGGTGGAAAGATTTATCGGTGGTGGATGGACTCGCGGCCTATCAGCTTGTTGGTGGGGTAATGGCCTACCAAGGCGACGACGGGTAGCCGGCCTGAGAGGGCGACCGGCCACACTGGGACTGAGACACGGCCCAGACTCCTACGGGAGGCAGCAGTGGGGAATATTGCACAATGGGCGAAAGCCTGATGCAGCGACGCCGCGTGAGGGATGACGGCCTTCGGGTTGTAAACCTCTTTCAGCAGGGAAGAAGCTTTTGTGACGGT…	27f 1492r
ApWi57	N/A	Sharp	N/A	Astrangia poculata	N/A	N/A	N/A	N/A	DIFCO 2216	Actinobacteria	Actinobacteria	Micrococcales	Micrococcaceae	Microbacterium	profundi	99.2	GGGGCATAGCCCGGGGAAACCCGGATTAATATCCCATGGTATCAAGACATGGCATCATGATTTGATTAAAGCTTCGGCGGTAAAAGATGAGTATGCGTCCTATTAGTTAGTTGGTAAGGTAACGGCTTACCAAGGCAGCGATAGGTAGGGGTCCTGAGAGGGAGATCCCCCACACTGGTACTGAGACACGGACCAGACTCCTACGGGAGGCAGCAGTGAGGAATATTGGACAATGGGCGAGAGCCTGATCCAGCCATGCCGCGTGCAGGAAGACGGCCCTATGGGTTGTAAACTGCTTTTACAGAGGAAGAAACACCCCCTCGTGAGGGGGCTTGACGGTACTCTGCGAATAAGGATCGGCTAACTCCGTGCCAGCAGCCGCGGTAATACGGAGGATCC…	27F 1492R
ApWi59	N/A	Sharp	N/A	Astrangia poculata	N/A	N/A	N/A	N/A	DIFCO 2216	Actinobacteria	Actinobacteria	Micrococcales	Micrococcaceae	Microbacterium	profundi	99.2	GGGGCATAGCCCGGGGAAACCCGGATTAATATCCCATGGTATCAAGACATGGCATCATGATTTGATTAAAGCTTCGGCGGTAAAAGATGAGTATGCGTCCTATTAGTTAGTTGGTAAGGTAACGGCTTACCAAGGCAGCGATAGGTAGGGGTCCTGAGAGGGAGATCCCCCACACTGGTACTGAGACACGGACCAGACTCCTACGGGAGGCAGCAGTGAGGAATATTGGACAATGGGCGAGAGCCTGATCCAGCCATGCCGCGTGCAGGAAGACGGCCCTATGGGTTGTAAACTGCTTTTACAGAGGAAGAAACACCCCCTCGTGAGGGGGCTTGACGGTACTCTGCGAATAAGGATCGGCTAACTCCGTGCCAGCAGCCGCGGTAATACGGAGGATCC…	27F 1492R
ApWi68	N/A	Sharp	N/A	Astrangia poculata	N/A	N/A	N/A	N/A	DIFCO 2216	Actinobacteria	Actinobacteria	Micrococcales	Micrococcaceae	Microbacterium	profundi	99.2	GGTGCGTAACGCGTATACAATCTACCTTTTACAGGGGCATAGCCCGGGGAAACCCGGATTAATATCCCATGGTATCAAGACATGGCATCATGATTTGATTAAAGCTTCGGCGGTAAAAGATGAGTATGCGTCCTATTAGTTAGTTGGTAAGGTAACGGCTTACCAAGGCAGCGATAGGTAGGGGTCCTGAGAGGGAGATCCCCCACACTGGTACTGAGACACGGACCAGACTCCTACGGGAGGCAGCAGTGAGGAATATTGGACAATGGGCGAGAGCCTGATCCAGCCATGCCGCGTGCAGGAAGACGGCCCTATGGGTTGTAAACTGCTTTTACAGAGGAAGAAACACCCCCTCGTGAGGGGGCTTGACGGTACTCTGCGAATAAGGATCGGCTAACT…	27F 1492R
ApWi69	N/A	Sharp	N/A	Astrangia poculata	N/A	N/A	N/A	N/A	DIFCO 2216	Actinobacteria	Actinobacteria	Micrococcales	Micrococcaceae	Microbacterium	profundi	99.2	TCGGATGGTGGCGACCGGCGCACGGGTGCGTAACGCGTATACAATCTACCTTTTACAGGGGCATAGCCCGGGGAAACCCGGATTAATATCCCATGGTATCAAGACATGGCATCATGATTTGATTAAAGCTTCGGCGGTAAAAGATGAGTATGCGTCCTATTAGTTAGTTGGTAAGGTAACGGCTTACCAAGGCAGCGATAGGTAGGGGTCCTGAGAGGGAGATCCCCCACACTGGTACTGAGACACGGACCAGACTCCTACGGGAGGCAGCAGTGAGGAATATTGGACAATGGGCGAGAGCCTGATCCAGCCATGCCGCGTGCAGGAAGACGGCCCTATGGGTTGTAAACTGCTTTTACAGAGGAAGAAACACCCCCTCGTGAGGGGGCTTGACGGTAC…	27F 1492R
ApSp01	N/A	Sharp	N/A	Astrangia poculata	N/A	N/A	N/A	N/A	DIFCO 2216	Actinobacteria	Actinobacteria	Micrococcales	Micrococcaceae	Micrococcus	yunnanensis	99.9	CTGCCCTTAACTCTGGGATAAGCCTGGGAAACTGGGTCTAATACCGGATAGGAGCGTCCACCGCATGGTGGGTGTTGGAAAGATTTATCGGTTTTGGATGGACTCGCGGCCTATCAGCTTGTTGGTGAGGTAATGGCTCACCAAGGCGACGACGGGTAGCCGGCCTGAGAGGGTGACCGGCCACACTGGGACTGAGACACGGCCCAGACTCCTACGGGAGGCAGCAGTGGGGAATATTGCACAATGGGCGAAAGCCTGATGCAGCGACGCCGCGTGAGGGATGACGGCCTTCGGGTTGTAAACCTCTTTCAGTAGGGAAGAAGCGAAAGTGACGGTACCTNCAGAAGAAGCACCGGCTAACTACGTGCCAGCAGCCGCGGTAATACGTAGGGTGCGAGC…	27F 1492R
ApSp06	N/A	Sharp	N/A	Astrangia poculata	N/A	N/A	N/A	N/A	DIFCO 2216	Actinobacteria	Actinobacteria	Micrococcales	Micrococcaceae	Micrococcus	yunnanensis	99.9	CTGCCCTTAACTCTGGGATAAGCCTGGGAAACTGGGTCTAATACCGGATAGGAGCGTCCACCGCATGGTGGGTGTTGGAAAGATTTATCGGTTTTGGATGGACTCGCGGCCTATCAGCTTGTTGGTGAGGTAATGGCTCACCAAGGCGACGACGGGTAGCCGGCCTGAGAGGGTGACCGGCCACACTGGGACTGAGACACGGCCCAGACTCCTACGGGAGGCAGCAGTGGGGAATATTGCACAATGGGCGCAAGCCTGATGCAGCGACGCCGCGTGAGGGATGACGGCCTTCGGGTTGTAAACCTCTTTCAGTAGGGAAGAAGCGAAAGTGACGGTACCTGCAGAAGAAGCACCGGCTAACTACGTGCCAGCAGCCGCGGTAATACGTAGGGTGCGAGC…	27F 1492R
ApSp10	N/A	Sharp	N/A	Astrangia poculata	N/A	N/A	N/A	N/A	DIFCO 2216	Actinobacteria	Actinobacteria	Micrococcales	Micrococcaceae	Microbacterium	pumilum	99.4	TGACTCTGGGATAAGCGCTGGAAACGGCGTCTAATACTGGATATGAGCTGCGATCGCATGGTCAGCAGTTGGAAAGAACTTCGGTCAGGGATGAGCTCGCGGCCTATCAGCTTGTTGGTGAGGTAATGGCTCACCAAGGCGTCGACGGGTAGCCGGCCTGAGAGGGTGACCGGCCACACTGGGACTGAGACACGGCCCAGACTCCTACGGGAGGCAGCAGTGGGGAATATTGCACAATGGGCGCAAGCCTGATGCAGCAACGCCGCGTGAGGGACGACGGCCTTCGGGTTGTAAACCTCTTTTAGCAGGGAAGAAGCGAAAGTGACGGTACCTGCAGAAAAAGCACCGGCTAACTACGTGCCAGCAGCCGCGGTAATACGTAGGGTGCAAGCGTTATCC…	27F 1492R
ApSp13	N/A	Sharp	N/A	Astrangia poculata	N/A	N/A	N/A	N/A	DIFCO 2216	Actinobacteria	Actinobacteria	Propionibacteriales	Nocardioidaceae	Marmoricola	ginsengisoli	98	CACGTGAGTAATCTGCCCCTGGCTTTGGGATAGCCACCGGAAACGGTGATTAATACCGGATATGACAGCTTCTCGCATGAGATGGTTGTGGAAAGTTTTTCGGCCAGGGATGTGCTCGCGGCCTATCAGCTTGATGGTGAGGTAATGGCTCACCATGGCTTCGACGGGTAGCCGGCCTGAGAGGGTGACCGGCCACACTGGGACTGAGACACGGCCCAGACTCCTACGGGAGGCAGCAGTGGGGAATATTGGACAATGGGCGGAAGCCTGATCCAGCAACGCCGCGTGAGGGATGACGGCCTTCGGGTTGTAAACCTCTTTCGGTGGGGACGAAGCGCAAGTGACGGTACCCACTAAAGAAGCACCGGCCAACTACGTGCCAGCAGCCGCGGTAATACG…	27F 1492R
ApSp14	N/A	Sharp	N/A	Astrangia poculata	N/A	N/A	N/A	N/A	DIFCO 2216	Actinobacteria	Actinobacteria	Micrococcales	Micrococcaceae	Microbacterium	pumilum	99.4	GTGGCGAACGGGTGAGTAACACGTGAGCAATCTGCCCCTGACTCTGGGATAAGCGCTGGAAACGGCGTCTAATACTGGATATGAGCTGCGATCGCATGGTCAGCAGTTGGAAAGAACTTCGGTCAGGGATGAGCTCGCGGCCTATCAGCTTGTTGGTGAGGTAATGGCTCACCAAGGCGTCGACGGGTAGCCGGCCTGAGAGGGTGACCGGCCACACTGGGACTGAGACACGGCCCAGACTCCTACGGGAGGCAGCAGTGGGGAATATTGCACAATGGGCGCAAGCCTGATGCAGCAACGCCGCGTGAGGGACGACGGCCTTCGGGTTGTAAACCTCTTTTAGCAGGGAAGAAGCGAAAGTGACGGTACCTGCAGAAAAAGCACCGGCTAACTACGTGC…	27F 1492R
ApSp28	N/A	Sharp	N/A	Astrangia poculata	N/A	N/A	N/A	N/A	DIFCO 2216	Actinobacteria	Actinobacteria	Propionibacteriales	Nocardioidaceae	Marmoricola	ginsengisoli	98	GGATAACTTCCGGAAACGGAAGCTAATACCGAATACGACCACTTCAGGCATCTGATGGTGGTGGAAAGTTCCGGCGGTGAAGGATGAGCTCGCGGCCTATCAGCTTGTTGGTGAGGTAATGGCTCACCAAGGCTTCGACGGGTAGCCGGCCTGAGAGGGTGACCGGCCACACTGGGACTGAGACACGGCCCAGACTCCTACGGGAGGCAGCAGTGGGGAATATTGGACAATGGGCGAAAGCCTGATCCAGCAACGCCGCGTGAGGGATGACTGCCTTCGGGTTGTAAACCTCTTTCAGCGGGGACGAAGCGAAAGTGACGGTACCCGCAGAAGAAGCACCGGCCAACTACGTGCCAGCAGCCGCGGTAATACGTAGGGTGCGAGCGTTGTCCGGAATTA…	27F 1492R
ApSp41	N/A	Sharp	N/A	Astrangia poculata	N/A	N/A	N/A	N/A	DIFCO 2216	Actinobacteria	Actinobacteria	Micrococcales	Micrococcaceae	Micrococcus	yunnanensis	99.9	CTTGCTGGGTGGATTAGTGGCGAACGGGTGAGTAACACGTGAGTAACCTGCCCTTAACTCTGGGATAAGCCTGGGAAACTGGGTCTAATACCGGATAGGAGCGTCCACCGCATGGTGGGTGTTGGAAAGATTTATCGGTTTTGGATGGACTCGCGGCCTATCAGCTTGTTGGTGAGGTAATGGCTCACCAAGGCGACGACGGGTAGCCGGCCTGAGAGGGTGACCGGCCACACTGGGACTGAGACACGGCCCAGACTCCTACGGGAGGCAGCAGTGGGGAATATTGCACAATGGGCGAAAGCCTGATGCAGCGACGCCGCGTGAGGGATGACGGCCTTCGGGTTGTAAACCTCTTTCAGTAGGGAAGAAGCGAAAGTGACGGTACCTNCAGAAGAAGCA…	27F 1492R
ApSp73	N/A	Sharp	N/A	Astrangia poculata	N/A	N/A	N/A	N/A	DIFCO 2216	Actinobacteria	Actinobacteria	Micrococcales	Micrococcaceae	Micrococcus	yunnanensis	99.9	TCGAGCGGCGAACGGGTGAGTAACACGTGAGTAATCTGCCCTTCACTTCAGGATAGCTCCCGGAAACGGGGATTAATACTGGATATGACACATTCGCGCATGTGGGTGTGTGGAAAGTTTTTTCGGTGGGGGATGTGCTCGCGGCCTATCAGCTTGATGGTGGGGTAATGGCCTACCATGGCTTCGACGGGTAGCCGGCCTGAGAGGGTGACCGGTCACACTGGGACTGAGACACGGCCCAGACTCCTACGGGAGGCAGCAGTGGGGAATATTGGACAATGGGCGGAAGCCTGATCCAGCAACGCCGCGTGAGGGATGACGGCCTTCGGGTTGTAAACCTCTTTCAGCACAGACGAAGCGCAAGTGACGGTATGTGCAGAAGAAGGACCGGCCAACTAC…	27F 1492R
ApSp76	N/A	Sharp	N/A	Astrangia poculata	N/A	N/A	N/A	N/A	DIFCO 2216	Actinobacteria	Actinobacteria	Micrococcales	Micrococcaceae	Micrococcus	yunnanensis	99.9	GGCGAACGGGTGAGTAACACGTGAGTAACCTGCCCTTAACTCTGGGATAAGCCTGGGAAACTGGGTCTAATACCGGATAGGAGCGTCCACCGCATGGTGGGTGTTGGAAAGATTTATCGGTTTTGGATGGACTCGCGGCCTATCAGCTTGTTGGTGAGGTAATGGCTCACCAAGGCGACGACGGGTAGCCGGCCTGAGAGGGTGACCGGCCACACTGGGACTGAGACACGGCCCAGACTCCTACGGGAGGCAGCAGTGGGGAATATTGCACAATGGGCGAAAGCCTGATGCAGCGACGCCGCGTGAGGGATGACGGCCTTCGGGTTGTAAACCTCTTTCAGTAGGGAAGAAGCGAAAGTGACGGTACCTGCAGAAGAAGCACCGGCTAACTACGTGCCA…	27F 1492R
ApSp92	N/A	Sharp	N/A	Astrangia poculata	N/A	N/A	N/A	N/A	DIFCO 2216	Actinobacteria	Actinobacteria	Micrococcales	Micrococcaceae	Micrococcus	yunnanensis	99.9	GGGTGAGTAACACGTGAGTAACCTGCCCTTAACTCTGGGATAAGCCTGGGAAACTGGGTCTAATACCGGATAGGAGCGCCCACCGCATGGTGGGTGTTGGAAAGATTTATCGGTTTTGGATGGACTCGCGGCCTATCAGCTTGTTGGTGAGGTAATGGCTCACCAAGGCGACGACGGGTAGCCGGCCTGAGAGGGTGACCGGCCACACTGGGACTGAGACACGGCCCAGACTCCTACGGGAGGCAGCAGTGGGGAATATTGCACAATGGGCGAAAGCCTGATGCAGCGACGCCGCGTGAGGGATGACGGCCTTCGGGTTGTAAACCTCTTTCAGTAGGGAAGAAGCGAAAGTGACGGTACCTGCAGAAGAAGCACCGGCTAACTACGTGCCAGCAGCCG…	27F 1492R
ApSp93	N/A	Sharp	N/A	Astrangia poculata	N/A	N/A	N/A	N/A	DIFCO 2216	Actinobacteria	Actinobacteria	Micrococcales	Micrococcaceae	Micrococcus	yunnanensis	99.9	GGGTGAGTAACACGTGAGTAACCTGCCCTTAACTCTGGGATAAGCCTGGGAAACTAGGTCTAATACCGGATAGGAGCGCCTACCGCATGGTGGGTGTTGGAAAGATTTATCGGTTTTGGATGGACTCGCGGCCTATCAGCTTGTTGGTGAGGTAATGGCTCACCAAGGCGACGACGGGTAGCCGGCCTGAGAGGGTGACCGGCCACACTGGGACTGAGACACGGCCCAGACTCCTACGGGAGGCAGCAGTGGGGAATATTGCACAATGGGCGAAAGCCTGATGCAGCGACGCCGCGTGAGGGATGACGGCCTTCGGGTTGTAAACCTCTTTCAGTAGGGAAGAAGCGAAAGTGACGGTACCTGCAGAAGAAGCACCGGCTAACTACGTGCCAGCAGCCG…	27F 1492R
PORF_32	NR_042656.1	unpublished	N/A	Porites lutea	N/A	N/A	reef flat, andaman sea, thailand	N/A	MarineBroth 37,4g/L; 15g/L Agar (ca. 25ppt Salz)	Actinobacteria	Actinobacteria	Micrococcales	Microbacteriaceae	Microbacterium	aquimaris	0.9944	TTTTTCGGTTTGGGATGGGCTCGCGGCCTATCAGCTTGTTGGTGAGGTAATGGCTCACCA AGGCGTCGACGGGTAGCCGGCCTGAGAGGGTGACCGGCCACACTGGGACTGAGACACGGC CCAGACTCCTACGGGAGGCAGCAGTGGGGAATATTGCACAATGGGCGCAAGCCTGATGCA GCAACGCCGCGTGAGGGATGACGGCCTTCGGGTTGTAAACCTCTTTTGGTAGGGAAGAAG CCTTCGGGTGACGGTACCTGCAGAAAAAGCGCCGGCTAACTACGTGCCAGCAGCCGCGGT AATACGTAGGGCGCAAGCGTTATCCGGAATTATTGGGCGTAAAGAGCTCGTAGGCGGTCT GTCGCGTCTGCTGTGAAATTCCGAGGCTCAACC…	27F 1492R
2-PAT-P1	N/A	Kuek	N/A	Pocillopora acuta	N/A	N/A	N/A	N/A	Minimal basal agar	Actinobacteria	Actinobacteria	Corynebacteriales	Gordoniaceae	Gordonia	hongkongensis	100	GCAGTCGAACGGAAAGGCCCAGCTTGCTGGGTACTCGAGTGGCGAACGGGTGAGTAACACGTGGGTGATCTGCCCTGCAC TCTGGGATAAGCCTGGGAAACTGGGTCTAATACCGGATATGACCAACTGTCGCATGGTGGTTGGTGGAAAGCTTTTGCGG TGTGGGATGGGCCCGCGGCCTATCAGCTTGTTGGTGGGGTAATGGCCTACCAAGGCGACGACGGGTAGCCGACCTGAGAG GGTGATCGGCCACACTGGGACTGAGACACGGCCCAGACTCCTACGGGAGGCAGCAGTGGGGAATATTGCACAATGGGCGC AAGCCTGATGCAGCGACGCCGCGTGAGGGATGACGGCCTTCGGGTTGTAAACCTCTTTCACCAGGGACGAAGCGT…	27f 1492r
2-SPM-P2	N/A	Kuek	N/A	Stylophora pistillata	N/A	N/A	N/A	N/A	Minimal basal agar	Actinobacteria	Actinobacteria	Corynebacteriales	Gordoniaceae	Gordonia	terrae	99.71	GCAGTCGACGGAAGGCCCAGCTTGCTGGGTACTCGAGTGGCGAACGGGTGAGTAACACGTGGGTGATCTGCCCTGCACTC TGGGATAAGCCTGGGAAACTGGGTCTAATACCGGATATGACCAACTGTCGCATGGTGGTTGGTGGAAAGCTTTTGCGGTG TGGGATGGGCCCGCGGCCTATCAGCTTGTTGGTGGGGTAATGGCCTACCAAGGCGACGACGGGTAGCCGACCTGAGAGGG TGATCGGCCACACTGGGACTGAGACACGGCCCAGACTCCTACGGGAGGCAGCAGTGGGGAATATTGCACAATGGGCGCAA GCCTGATGCAGCGACGCCGCGTGAGGGATGACGGCCTTCGGGTTGTAAACCTCTTTCACCAGGGACGAAGCGTGA…	27f 1492r
Fun-113	DQ107405	Lampert et al, 2006	https://academic.oup.com/femsec/article/58/1/99/470800	Fungia scutaria	N/A	25	Gulf of Eilat, northern Red Sea	25	Marine agar	Bacteriodetes	Cytophagia	Cytophagales	Cytophagaceae	Cytophaga	sp.	97	ACACATGCAAGTCGAGGGGTAACAGGAATAGCTTGCTATTTGCTGACGACCGGCGCACGGGTGCGGAACGCGTATGGAACCTGCCCCTGTCAGGGGAATAGCCCAGAGAAATTTGGATTAATGCCCCATGGTACCGTCATGTTGCATGGACAAGACGGTTAAAGATTTATCGGACAGGGNATGGCCATGCGTACCATTAGCTTGTTGGTAAGGTAACGGCTTACCAAGGCAACGATGGTTAGGGGCCCTGAGAGGGGGATCCCCCACACTGGTACTGAGACACGGACCAGACTCCTACGGGAGGCAGCAGTGAGGAATATTGGACAATGGCCGGAAGGTTGATCCAGCCATGCCGCGTGCAGGATGACGGCCCTATGGGTTGTAAACTGCTTTTACACG…	8-27f 1492r
s1cb117	DQ416552	Koren & Rosenberg (2006)	https://aem.asm.org/content/72/8/5254#sec-3	Oculina patagonica	N/A	N/A	Sedot Yam, in the Mediterranean off the coast of Israel	N/A	Marine agar	Bacteriodetes	Flavobacteriia	Flavobacteriales	Flavobacteriaceae			100	GAACGCTAGCGGCAGGCCTAACACATGCAAGTCGAGGGGTAACAGGGATTGCTTGCAATCCGCTGACGACCGGCGCACGGGTGCGTAACGCGTATACAATCTACCTTTTGCTGGGGGATAGCCTTTGGAAACGAAGATTAATACCCCATAGTATGTTGATGTTGCATGACATTAATATTAAAGGTTACGGCAAAAGATGAGTATGCGTCCTATTAGCTAGATGGTGTGGTAACGGCATACCATGGCAACGATAGGTAGGGGCCCTGAGAGGGGGATCCCCCACACTGGTACTGAGACACGGACCAGACTCCTACGGGAGGCAGCAGTGAGGAATATTGGACAATGGAGGCAACTCTGATCCAGCCATGCCGCGTGCAGGAAGACTGCCCTATGGGTTGT…	8F 1492R
s1cb28	DQ416554	Koren & Rosenberg (2006)	https://aem.asm.org/content/72/8/5254#sec-4	Oculina patagonica	N/A	N/A	Sedot Yam, in the Mediterranean off the coast of Israel	N/A	Marine agar	Bacteriodetes	Flavobacteriia	Flavobacteriales				100	CCTAACACATGCAAGTCGAGGGGTAACAGGGAAAAGCTTGCTTTTCCGCTGACGACCGGCGCACGGGTGCGGAACGCGTATCGAACCTGCCCCCTTCAGGGGAATAGCCCATGGAAACGTGGATTAATGCCCCATGGCACCCGATTACCACCTGGTATTCGGGTTAAAGATTTATCGGAAGGGGATGGCGATGCGTGCCATTAGCTGGTTGGTAAGGTAACGGCTTACCAAGGCGACGATGGCTAGGGGCCCTGAGAGGGGGATCCCCCACACTGGTACTGAGACACGGACCAGACTCCTACGGGAGGCAGCAGTGAGGAATATTGGACAATGGTGGGAACACTGATCCAGCCATGCCGCGTGCAGGATGACGGCCCTATGGGTTGTAAACTGCTTTTA…	8F 1492R
s1cb86	DQ416563	Koren & Rosenberg (2006)	https://aem.asm.org/content/72/8/5254#sec-5	Oculina patagonica	N/A	N/A	Sedot Yam, in the Mediterranean off the coast of Israel	N/A	Marine agar	Bacteriodetes	Cytophagia	Cytophagales				99	GTGGGGAGCGAACAGGATTAGATACCCTGGTAGTCCACGCCCTTAAACGATGATTACTCGATGTATGCGATATACGGTATGCGTCCTAGCGAAAGCGTTAAGTAATCCACCTGGGGAGTACGCTCGCAAGAGTGAAACTCAAAGGAATTGACGGGGGTCCGCACAAGCGGTGGAGCATGTGGTTTAATTCGATGATACGCGAGGAACCTTACCTGGGCTAGAATGTGATTGCCCGACTCAGAGATGGGTCTTTCTTCGGACATGAAACAAGGTGCTGCATGGCTGTCGTCAGCTCGTGCCGTGAGGTGTTGGGTTAAGTCCCGCAACGAGCGCAACCCCTACTGTTAGTTGCCAGCATGTAAAGATGGGGACTCTAACAGGACTGCCTGCGCAAGCAGA…	8F 1492R
S1cc10	DQ416572	Koren & Rosenberg (2006)	https://aem.asm.org/content/72/8/5254#sec-6	Oculina patagonica	N/A	N/A	Sedot Yam, in the Mediterranean off the coast of Israel	N/A	Marine agar	Bacteriodetes	Flavobacteriia	Flavobacteriales				95	TAGCGGCAGGCCTAACACATGCAAGTCGAACGGTAACAGAGGGAGCTTGCTCCCTGCTGACGAGTGGCGCACGGGTGCGTAACGCGTATACAACCTACCTTTTACAGGGGGATAGCCTTTAGAAATGAAGATTAATACCCCATAGTAAGTGACTGTGGCATCACGGACACTTTAAAGCTTCGGCGGTAAGAGATGGGTATGCGTCCTATTAGCTGGATGGTGTGGTAACGGCATACCATGGCGACGATAGGTAGGGGCCCTGAGAGGGGGATCCCCCACACTGGTACTGAGACACGGACCAGACTCCTACGGGAGGCAGCAGTGAGGAATATTGGACAATGGAGGGAACTCTGATCCAGCCATGCCGCGTGCAGGAAGACTGCCCTATGGGTTGTAAAC…	8F 1492R
S1cc20	DQ416578	Koren & Rosenberg (2006)	https://aem.asm.org/content/72/8/5254#sec-7	Oculina patagonica	N/A	N/A	Sedot Yam, in the Mediterranean off the coast of Israel	N/A	Marine agar	Bacteriodetes	Flavobacteriia	Flavobacteriales	Flavobacteriaceae			97	TAGCGGCAGGCCTAACACATGCAAGTCGAGGGGTAACGGAGGGTGCTTGCACCCTGCCGACGACCGGCGCACGGGTGCGGAACGCGTATGGAACCTGCCCCTGTCAGGGGAATAGCCCAGGGAAACTTGGATTAATGCCCCATGGTATCGCGATATCGCATGATATTGTGATTAAAGATTTATCGGACAGGGATGGCCATGCGTACCATTAGCTAGTTGGTGGGGTAACGGCTTACCAAGGCAACGATGGTTAGGGGCCCTGAGAGGGGGATCCCCCACACTGGTACTGAGACACGGACCAGACTCCTACGGGAGGCAGCAGTGAGGAATATTGGACAATGGGCGGGAGCCTGATCCAGCCATGCCGCGTGCAGGATGACTGCCCTATGGGTTGTAAAC…	8F 1492R
S1cc29	DQ416582	Koren & Rosenberg (2006)	https://aem.asm.org/content/72/8/5254#sec-8	Oculina patagonica	N/A	N/A	Sedot Yam, in the Mediterranean off the coast of Israel	N/A	Marine agar	Bacteriodetes	Flavobacteriia	Flavobacteriales	Flavobacteriaceae			97	GGCAGGCCTAACACATGCAAGTCGAGGGGTAACATAGTAGCTTGCTACTGATGACGACCGGCGCACGGGTGCGTAACGCGTATACAATCTGCCTCGTACTGGGGGATAGCCTTTGGAAACGAAGATTAACACCCCATAACGTCACGATATCGCATGGTATCTTGATTAAAGGTTACGGTACGGGATGAGTATGCGTCCTATTAGCTAGTTGGTATGGTAACGGCATACCAAGGCTACGATAGGTAGGGGCCCTGAGAGGGGGATCCCCCACACTGGTACTGAGACACGGACCAGACTCCTACGGGAGGCAGCAGTGAGGAATATTGGACAATGGGCGGAAGCCTGATCCAGCCATGCCGCGTGCAGGAAGACTGCCCTATGGGTTGTAAACTGCTTTTG…	8F 1492R
S1cc93	DQ416602	Koren & Rosenberg (2006)	https://aem.asm.org/content/72/8/5254#sec-9	Oculina patagonica	N/A	N/A	Sedot Yam, in the Mediterranean off the coast of Israel	N/A	Marine agar	Bacteriodetes	Flavobacteriia	Flavobacteriales	Flavobacteriaceae			99	TAGCGGCAGGCCTAACACATGCAAGTCGAACGGTAACAGAGGGTGCTTGCACCCTGCTGACGAGTGGCGCACGGGTGCGGAACGCGTATGGAACCTGCCCCTGTCAGGGGAATAGCCCAGGGAAACTTGGATTAATGCCCCATGGTGACACGGAGTCGCATGACTTTGTGTTCAAAGATTTATCGGACAGGGATGGCCATGCGTACCATTAGCTTGTTGGTAAGGTAACGGCTTACCAAGGCAACGATGGTTAGGGGCCCTGAGAGGGGGATCCCCCACACTGGTACTGAGACACGGACCAGACTCCTACGGGAGGCAGCAGTGAGGAATATTGGACAATGGTGGGAACACTGATCCAGCCATGCCGCGTGCAGGATGACTGCCCTATGGGTTGTAAAC…	8F 1492R
w1cb6	DQ416609	Koren & Rosenberg (2006)	https://aem.asm.org/content/72/8/5254#sec-10	Oculina patagonica	N/A	N/A	Sedot Yam, in the Mediterranean off the coast of Israel	N/A	Marine agar	Bacteriodetes						99	ACGCTCATGGACGAAAGCGTGGGGAGCGAACAGGATTAGATACCCTGGTAGTCCACGCCGTAAACGATGGACACTAGTTGTTGGAATTATTCAGTGACTAAGCGAAAGTGATAAGTGTCCCACCTGGGGAGTACGATCGCAAGATTGAAACTCAAAGGAATTGACGGGGGCCCGCACAAGCGGTGGAGCATGTGGTTTAATTCGATGATACGCGAGGAACCTTACCAGGGCTTAAATGTAGAGTGACAGGTCTAGAGATAGATTTTTCTTCGGACACTTTACAAGGTGCTGCATGGTTGTCGTCAGCTCGTGCCGTGAGGTGTCAGGTTAAGTCCTATAACGAGCGCAACCCTTGTCGTTAGTTGCCAGCAAGTAAAGTTGGGGACTCTAGCGAGACTG…	8F 1492R
w1cb28	DQ416616	Koren & Rosenberg (2006)	https://aem.asm.org/content/72/8/5254#sec-11	Oculina patagonica	N/A	N/A	Sedot Yam, in the Mediterranean off the coast of Israel	N/A	Marine agar	Bacteriodetes	Flavobacteriia	Flavobacteriales	Flavobacteriaceae			100	AATTGACGGGGGCCCGCACAAGCGGTGGAGCATGTGGTTTAATTCGATGATACGCGAGGAACCTTACCAGGGCTTAAATGTAGATTGACAGGTTTAGAGATAGACTTTTCTTCGGACAATTTACAAGGTGCTGCATGGTTGTCGTCAGCTCGTGCCGTGAGGTGTCAGGTTAAGTCCTATAACGAGCGCAACCCCTGTTGTTAGTTGCCAGCATGTAAAGATGGGAACTCTAGCAAGACTGCCAGTGCAAACTGTGAGGAAGGTGGGGATGACGTCAAATCATCACGGCCCTTACGTCCTGGGCTACACACGTGCTACAATGGTAGGGACAGAGAGCAGCCACTTCGCGAGAAGGAGCGAATCTATAAACCCTATCACAGTTCGGATCGGAGTCTGCAA…	8F 1492R
w1cb40	DQ416618	Koren & Rosenberg (2006)	https://aem.asm.org/content/72/8/5254#sec-12	Oculina patagonica	N/A	N/A	Sedot Yam, in the Mediterranean off the coast of Israel	N/A	Marine agar	Bacteriodetes	Flavobacteriia	Flavobacteriales	Flavobacteriaceae			99	GGTGCGTAACGCGTATAGAACTTACCTTTTACAGGGGGATAGCCTTTAGAAATGAAGATTAATATCCCATAGTATTGAGACTTGGCATCAAGACTTAATTAAAGATTTATCGGTAAAAGATGGCTATGCGTCCTATTAGCTAGATGGTAAGGTAACGGCTTACCATGGCAACGATAGGTAGGGGCCCTGAGAGGGGGATCCCCCACACTGGTACTGAGACACGGACCAGACTCCTACGGGAGGCAGCAGTGAGGAATATTGGGCAATGGAGGCAACTCTGACCCAGCCATGCCGCGTGCAGGAAGACTGCCCTATGGGTTGTAAACTGCTTTTATACAGGAAGAAACACTCGTACGTGTACGAGCTTGACGGTACTGTAAGAATAAGGACCGGCTAACT…	8F 1492R
w1cb46	DQ416621	Koren & Rosenberg (2006)	https://aem.asm.org/content/72/8/5254#sec-13	Oculina patagonica	N/A	N/A	Sedot Yam, in the Mediterranean off the coast of Israel	N/A	Marine agar	Bacteriodetes	Flavobacteriia	Flavobacteriales	Flavobacteriaceae			100	TGGGGCTTTATGCCTCAGTGATTAAGCGAAAGTGATAAGTGACCCACCTGGGGAGTACGATCGCAAGATTGAAACTCAAAGGAATTGACGGGGGCCCGCACAAGCGGTGGAGCATGTGGTTTAATTCGATGATACGCGAGGAACCTTACCAGGGCTTAAATGTAAGTTGCATAGACCAGAGATGGTCTTTTCTTCGGACTACTTACAAGGTGCTGCATGGTTGTCGTCAGCTCGTGCCGTGAGGTGTCAGGTTAAGTCCTATAACGAGCGCAACCCCTACCGTTAGTTGCCAGCAAGTAAAGTTGGGGACTCTAGCGGGACTGCCGGTGCAAACCGAGAGGAAGGTGGGGATGACGTCAAATCATCACGGCCCTTACGTCCTGGGCTACACACGTGCTA…	8F 1492R
w1cb47	DQ416622	Koren & Rosenberg (2006)	https://aem.asm.org/content/72/8/5254#sec-14	Oculina patagonica	N/A	N/A	Sedot Yam, in the Mediterranean off the coast of Israel	N/A	Marine agar	Bacteriodetes	Cytophagia	Cytophagales	Cyclobacteriaceae			99	GTGCGTAACGCGTATGCAACCTACCCTTTACTGGGGGATAGCCCGGAGAAATTCGGATTAATACCCCATGGTATCACAAGATGGCATCTGAAAGTGATTAAAGATTTATCGGTAAGGGATGGGCATGCGTGACATTAGATAGTTGGTGAGGTAACGGCTCACCAAGTCCACGATGTCTAGGGGTTCTGAGAGGATGATCCCCCACACTGGTACTGAGATACGGACCAGACTCCTACGGGAGGCAGCAGTAGGGAATATTGGTCAATGGGCGAGAGCCTGAACCAGCCATGCCGCGTGCAGGAAGACAGCTTTCTGAGTTGTAAACTGCTTTTATATGGGAAGAAAAAGGCCTTGCGAGGCAAATTGCCGGTACCATATGAATAAGCACCGGCTAACTCC…	8F 1492R
w1cc3	DQ416625	Koren & Rosenberg (2006)	https://aem.asm.org/content/72/8/5254#sec-15	Oculina patagonica	N/A	N/A	Sedot Yam, in the Mediterranean off the coast of Israel	N/A	Marine agar	Bacteriodetes	Flavobacteriia	Flavobacteriales	Flavobacteriaceae			99	CGAACGGGATTAGATACCCCGGTAGTCCACGCCGTAAACGATGGATACTAGCTGTCGGGACCTCGGTCTCGGCGGCCAAGCGAAAGTGATAAGTATCCCACCTGGGGAGTACGTTCGCAAGAATGAAACTCAAAGGAATTGACGGGGGCCCGCACAAGCGGTGGAGCATGTGGTTTAATTCGATGATACGCGAGGAACCTTACCAGGGCTTAAATGCGGGCTGCATGGGACAGAGACGTCCCTTTCTTCGGACCGCCCGCAAGGTGCTGCATGGTTGTCGTCAGCTCGTGCCGTGAGGTGTCAGGTTAAGTCCTATAACGAGCGCAACCCCTACCGTTAGTTGCCAGCATGTAAAGATGGGGACTCTAACGGGACTGCCGGTGCAAACCGTGAGGAAGG…	8F 1492R
w1cc25	DQ416633	Koren & Rosenberg (2006)	https://aem.asm.org/content/72/8/5254#sec-16	Oculina patagonica	N/A	N/A	Sedot Yam, in the Mediterranean off the coast of Israel	N/A	Marine agar	Bacteriodetes	Flavobacteriia	Flavobacteriales	Flavobacteriaceae			99	CCTAACACATGCAAGTCGAACGGTAACATAGGTTGCTTGCAACCTGATGACGAGTGGCGCACGGGTGCGGAACGCGTATGGAACCTGCCCCTGTCAGGGGAATAGCCCATGGAAACGTGGATTAATGCCCCATGGTACCGCCCTATCGCATGATAGGGTGGTTAAAGATTTATCGGACAGGGATGGCCATGCGTACCATTAGCTGGTTGGTAGGGTAACGGCCTACCAATGCAACGATGGTTAGGGGCCCTGAGAGGGGGATCCCCCACACTGGTACTGAGACACGGACCAGACTCCTACGGGAGGCAGCAGTGAGGAATATTGGACAATGGTCGGAAGACTGATCCAGCCATGCCGCGTGCAGGATGACGGCCCTATGGGTTGTAAACTGCTTTTGTA…	8F 1492R
w1cc34	DQ416634	Koren & Rosenberg (2006)	https://aem.asm.org/content/72/8/5254#sec-17	Oculina patagonica	N/A	N/A	Sedot Yam, in the Mediterranean off the coast of Israel	N/A	Marine agar	Bacteriodetes						98	TGAACGCTAGCGGCAGGCCTAACACATGCAAGTCGAACGGTAACATAGATTGCTTGCAATCTGATGACGAGTGGCGCACGGGTGCGTAACGCGTATACAATCTACCTTTTACAGGAGGATAGCCTTTAGAAATGAAGATTAATACTCCATGGAAAGTGACTGTGGCATCACAGATACTTTAAAGCTTCGGTGGTAAAAGATGAGTATGCGTTCTATTAGCTAGATGGTGTGGTAACGGCATACCATGGCAACGATAGATAGGGGCCCTGAGAGGGGGATCCCCCACACTGGTACTGAGACACGGACCAGACTCCTACGGGAGGCAGCAGTGAGGAATATTGGACAATGGAGGCAACTCTGATCCAGCCATGCCGCGTGCAGGAAGACTGCCCTATGGGT…	8F 1492R
w2ca6	DQ416637	Koren & Rosenberg (2006)	https://aem.asm.org/content/72/8/5254#sec-18	Oculina patagonica	N/A	N/A	Sedot Yam, in the Mediterranean off the coast of Israel	N/A	Marine agar	Bacteriodetes	Flavobacteriia	Flavobacteriales	Flavobacteriaceae			99	AACGATTGACACTAGTTGTTGGGCATTAGCTCAGTGACTAAGCGAAAGTGATAAGTGTCCCACCTGGGGAGTACGGTCGCAAGATTGAAACTCAAAGGAATTGACGGGGGCCCGCACAAGCGGTGGAGCATGTGGTTTAATTCGATGATACGCGAGGAACCTTACCAGGGCTTAAATGTAGGATGCATTAGCTAGAGATAGCTATTTCTTCGGACTTCTTACAAGGTGCTGCATGGTTGTCGTCAGCTCGTGCCGTGAGGTGTCAGGTTAAGTCCTATAACGAGCGCAACCCCTATTTTTAGTTGCTAACAGGTTAAGCTGAGGACTCTAAAGAGACTGCCGGTGCAAACCGTGAGGAAGGTGGGGATGACGTCAAATCATCACGGCCCTTACGTCCTG…	8F 1492R
w2ca9	DQ416638	Koren & Rosenberg (2006)	https://aem.asm.org/content/72/8/5254#sec-19	Oculina patagonica	N/A	N/A	Sedot Yam, in the Mediterranean off the coast of Israel	N/A	Marine agar	Bacteriodetes	Flavobacteriia	Flavobacteriales	Flavobacteriaceae			99	TACGCCGTAAACGATGGATACTAGCTGTTGGACTTCGGTTCAGTGGCTAAGCGAAAGTGATAAGTATCCCACCTGGGGAGTACGTTCGCAAGAATGAAACTCAAAGGAATTGACGGGGGCCCGCACAAGCGGTGGAGCATGTGGTTTAATTCGATGATACGCGAGGAACCTTACCAGGGCTTAAATGTAAGTTGCATGATTTAGAGATAGATCTTTCTTCGGACTACTTACAAGGTGCTGCATGGTTGTCGTCAGCTCGTGCCGTGAGGTGTCAGGTTAAGTCCTATAACGAGCGCAACCCCTGTTGTTAGTTGCCAGCATGTAAAGATGGGAACTCTAACAAGACTGCCAGTGCAAACTGTGAGGAAGGTGGGGATGACGTCAAATCATCACGGCCCT…	8F 1492R
w2cc60	DQ416650	Koren & Rosenberg (2006)	https://aem.asm.org/content/72/8/5254#sec-20	Oculina patagonica	N/A	N/A	Sedot Yam, in the Mediterranean off the coast of Israel	N/A	Marine agar	Bacteriodetes	Flavobacteriia	Flavobacteriales	Flavobacteriaceae			98	TACCCCGGTAGTCCACGCCGTAAACGATGGATACTAGCTGTTCGGCTTCGGCTGAGTGGCTAAGCGAAAGTGATAAGTATCCCCACCTGGGGAGTACGTTCGCAAGAATGAAACTCAAAGGAATTGACGGGGGGCCCGCACAAGCGGTGGAGCATGTGGTTTAATTCGATGATACGCGAGGAACCTTACCAGGGCTTAAATGTAAGTTGCATTAGTTAGAGATAGCTATTTCTTCGGACCACTTACAAGGTGCTGCATGGTTGTCGTCAGCTCGTGCCGTGAGGTGTCAGGTTAAGTCCTATAACGAGCGCAACCCCTGTTGTTAGTTGCCAGCATGTAAAGATGGGAACTCTAACAAGACTGCCGGTGCAAACCGTGAGGAAGGTGGGGATGACGTCA…	8F 1492R
w2cc61	DQ416651	Koren & Rosenberg (2006)	https://aem.asm.org/content/72/8/5254#sec-21	Oculina patagonica	N/A	N/A	Sedot Yam, in the Mediterranean off the coast of Israel	N/A	Marine agar	Bacteriodetes	Flavobacteriia	Flavobacteriales	Flavobacteriaceae			98	CTGACACTGATGGACGAAAGCGTGGGGAGCGAACAGGATTAGATACCCTGGTAGTCCACGCCGTAAACGATGGATACTAGCTGTTCGGCTTCGGCTGAGTGGCTAAGCGAAAGTGATAAGTATCCCACCTGGGGAGTACGTTCGCAAGAATGAAACTCAAAGGAATTGACGGGGGCCCGCACAAGCGGTGGAGCATGTGGTTTAATTCGATGATACGCGAGGAACCTTACCAGGGCTTAAATGTAGAGTGACAGGTCTAGAGATAGACTTTTCTTCGGACACTTTACAAGGTGCTGCATGGTTGTCGTCAGCTCGTGCCGTGAGGTGTCAGGTTAAGTCCTATAACGAGCGCAACCCCTGTTGTTAGTTGCCAGCATGTAAAGATGGGAACTCTAACAA…	8F 1492R
w2cc82	DQ416653	Koren & Rosenberg (2006)	https://aem.asm.org/content/72/8/5254#sec-22	Oculina patagonica	N/A	N/A	Sedot Yam, in the Mediterranean off the coast of Israel	N/A	Marine agar	Bacteriodetes	Flavobacteriia	Flavobacteriales	Flavobacteriaceae			99	GGTCTTCGGACTCCCGTGGCCAAGCGAAAGTGATAAGTGTCCCACCTGGGGAGTACGTTCGCAAGAATGAAACTCAAAGGAATTGACGGGGGCCCGCACAAGCGGTGGAGCATGTGGTTTAATTCGATGATACGCGAGGAACCTTACCAGGGCTTAAATGCAGTCTGCATAGGGTAGAGATACCCTTTTCTTCGGACCGACTGCAAGGTGCTGCATGGTTGTCGTCAGCTCGTGCCGTGAGGTGTCAGGTTAAGTCCTATAACGAGCGCAACCCCTGCCGTTAGTTGCCAGCATGTAAAGATGGGGACTCTAACGGGACTGCCGGTGCAAACCGTGAGGAAGGTGGGGACGACGTCAAATCATCACGGCCCTTACGTCCTGGGCCACACACGTGCTACA…	8F 1492R
w3ca9	DQ416657	Koren & Rosenberg (2006)	https://aem.asm.org/content/72/8/5254#sec-23	Oculina patagonica	N/A	N/A	Sedot Yam, in the Mediterranean off the coast of Israel	N/A	Marine agar	Bacteriodetes	Cytophagia	Cytophagales	Cytophagaceae			99	TCGATGTTGGCGATACATTGTCAGCGTCCAAGCGAAAGCGTTAAGTAATCCACCTGGGGAGTACGCTCGCAAGAGTGAAACTCAAAGGAATTGACGGGGGTCCGCACAAGCGGTGGAGCATGTGGTTTAATTCGATGATACGCGAGGAACCTTACCTGGGCTCGAATGGTACTGGAATTATACAGAAATGTATAAGTCTTCGGACTGGTATCAAGGTGCTGCATGGCTGTCGTCAGCTCGTGCCGTGAGGTGTTGGGTTAAGTCCCGCAACGAGCGCAACCCCTACTGTTAGTTGCCAGCATGTAATGATGGGGACTCTAACAGGACTGCCTGCGCAAGCAGAGAGGAAGGAGGGGACGACGTCAAGTCATCATGGCCCTTACGCCCAGGGCTACACAC…	8F 1492R
w3cb46	DQ416672	Koren & Rosenberg (2006)	https://aem.asm.org/content/72/8/5254#sec-24	Oculina patagonica	N/A	N/A	Sedot Yam, in the Mediterranean off the coast of Israel	N/A	Marine agar	Bacteriodetes	Flavobacteriia	Flavobacteriales	Flavobacteriaceae			99	CTGTCGGGCCTTCGGGCTCGGCGGCCAAGCGAAAGTGATAAGTATCCCACCTGGGGAGTACGTTCGCAAGAATGAAACTCAAAGGAATTGACGGGGGCCCGCACAAGCGGTGGAGCATGTGGTTTAATTCGATGATACGCGAGGAACCTTACCAGGGCTTAAATGTAGTGGGACAGGCTTAGAGATAGGCTTTTCTTCGGACTCATTACAAGGTGCTGCATGGTTGTCGTCAGCTCGTGCCGTGAGGTGTCAGGTTAAGTCCTATAACGAGCGCAACCCCTACCGTTAGTTGCCAGCGAGTCAAGTCGGGGACTCTAACGGGACTGCCGGTGCAAACCGTGAGGAAGGTGGGGACGACGTCAAATCATCACGGCCCTTACGTCCTGGGCCACACACGTG…	8F 1492R
w3cc9	DQ416674	Koren & Rosenberg (2006)	https://aem.asm.org/content/72/8/5254#sec-25	Oculina patagonica	N/A	N/A	Sedot Yam, in the Mediterranean off the coast of Israel	N/A	Marine agar	Bacteriodetes	Flavobacteriia	Flavobacteriales	Flavobacteriaceae			95	CGGCAGGCCTAACACATGCAAGTCGAGGGGCAGCGAAGATTGCTTGCAATCTGTCGGCGACCGGCGCACGGGTGCGTAACGCGTATACAATCTACCTCATACTGGGGGATAGGCTTTAGAAATGAAGATTAAGACCCCATGGTATCCTGATACTGCATGGTATCGGGATTAAAGGTTACGGTATGAGATGAGTATGCGTTCTATTAGCTAGTTGGTATGGTAACGGCATACCAAGGCAACGATAGATAGGGGCCCTGAGAGGGGGATCCCCCACACTGGTACTGAGACACGGACCAGACTCCTACGGGAGGCAGCAGTGAGGAATATTGGACAATGGAGGGAACTCTGATCCAGCCATGCCGCGTGCAGGAAGACTGCCCTATGGGTTGTAAACTGCTT…	8F 1492R
w3cc11	DQ416675	Koren & Rosenberg (2006)	https://aem.asm.org/content/72/8/5254#sec-26	Oculina patagonica	N/A	N/A	Sedot Yam, in the Mediterranean off the coast of Israel	N/A	Marine agar	Bacteriodetes	Cytophagia	Cytophagales	Cytophagaceae			99	TGACGCTGAGGCACGAAAGCATGGGTAGCGAACAGGATTAGATACCCTGGTAGTCCATGCCGTAAACGATGATTACTCGATGTTGGCGATATACAGTCAGCGTCCAAGCGAAAGCGTTAAGTAATCCACCTGGGGAGTACGCTCGCAAGAGTGAAACTCAAAGGAATTGACGGGGGTCCGCACAAGCGGTGGAGCATGTGGTTTAATTCGATGATACGCGAGGAACCTTACCTGGGCTCGAATGGTAAGGGAATTATCCAGAAATGGATGAGTCTTCGGACTCTTATCAAGGTGCTGCATGGCTGTCGTCAGCTCGTGCCGTGAGGTGTTGGGTTAAGTCCCGCAACGAGCGCAACCCCTACTGTTAGTTGCCAGCATGTAAAGATGGGGACTCTAACA…	8F 1492R
w3cc47	DQ416683	Koren & Rosenberg (2006)	https://aem.asm.org/content/72/8/5254#sec-27	Oculina patagonica	N/A	N/A	Sedot Yam, in the Mediterranean off the coast of Israel	N/A	Marine agar	Bacteriodetes	Cytophagia	Cytophagales	Cyclobacteriaceae	Fabibacter	sp.	99	TAACGCTAGCGGCAGGCCTAATACATGCAAGTCGAACGAGATTTATGACTTCGGTTATAATGAAAGTGGCGCACGGGTGCGTAACGCGTATGCAACCTACCCTTTACTGGGGGATAGCCCGGAGAAATTCGGATTAATACCCCATGGTATTTACAGATGGCATCTGAAGTAAATTAAAGATTTATCGGTAAGGGATGGGCATGCGTGACATTAGCTAGTTGGTGAGGTAACGGCTCACCAAGGCAACGATGTCTAGGGGTTCTGAGAGGATGATCCCCCACACTGGTACTGAGATACGGACCAGACTCCTACGGGAGGCAGCAGTAGGGAATATTGGTCAATGGGCGAGAGCCTGAACCAGCCATGCCGCGTGCAGGAAGACAGCTTTCTGAGTTGTAA…	8F 1492R
1ta1	FJ952766	Rypien et al., 2009	https://onlinelibrary.wiley.com/doi/pdf/10.1111/j.1462-2920.2009.02027.x	Montastrea annularis	N/A	N/A	Florida Keys, USA	N/A	Marine agar	Bacteriodetes	Sphingobacteriia	Sphingobacteriales				99	AGTCGAGGGGTAACATAGATCTGCTTGCAGATTGATGACGACCGGCGCACGGGTGCGTAACGCGTATACAACTTACCTTTATCTGGAGGATAGCCCGGAGAAATTCGGATTAATACTCCATAGTATTATAAGACAGCATTGTTTAATAATTAAAGATTTATCGGATAAAGATAGGTATGCGTCCCATTAGCTAGTTGGTGCAGGTAACGGCTCACCAAGGCGACGATGGGTAGGGGTTCTGAGAGGAAGGTCCCCCACACTGGCACTGAGATACGGGCCAGACTCCTACGGGAGGCAGCAGTAGGGAATATTGGTCAATGGAGGCAACTCTGAACCAGCCATGCCGCGTGAACGATGAAGGCCTTCGGGTTGTAAAGTTCTTTTGTATGGGAAGAAACT…	27F 1492R, 530F 909R
1ta6	FJ952770	Rypien et al., 2009	https://onlinelibrary.wiley.com/doi/pdf/10.1111/j.1462-2920.2009.02027.x	Montastrea annularis	N/A	N/A	Florida Keys, USA	N/A	Marine agar	Bacteriodetes	Flavobacteriia	Flavobacteriales	Flavobacteriaceae			99	CAGGAGATTGCTTGCAATCTTGCTGACGACCGGCGCACGGGTGCGTAACGCGTATAGAACCTACCTTATATTGGGGGATAGCCCAGAGAAATTTGGATTAATACCCCATAGTATGTTGATTTGGCATCGGATTAACATTAAAGATTTATCGATATAAGATGGCTATGCGTCCTATTAGCTAGTTGGTATGGTAACGGCATACCAAGGCAACGATAGGTAGGGGTCCTGAGAGGGAGATCCCCCACACTGGTACTGAGACACGGACCAGACTCCTACGGGAGGCAGCAGTGAGGAATATTGGACAATGGAGGCAACTCTGATCCAGCCATGCCGCGTGCAGGAAGACTGCCCTATGGGTTGTAAACTGCTTTTATAGAGGAAGAAACCCCCTGACGTGTC…	27F 1492R, 530F 909R
1tc2	FJ952799	Rypien et al., 2009	https://onlinelibrary.wiley.com/doi/pdf/10.1111/j.1462-2920.2009.02027.x	Montastrea annularis	N/A	N/A	Florida Keys, USA	N/A	Marine agar	Bacteriodetes	Flavobacteriia	Flavobacteriales	Flavobacteriaceae			97	TGCAGTCGAGGGGTAACATGGTTGCTTGCAACTGATGACGACCGGCGCACGGGTGCGTAACGCGTATAGAACCTACCTTATAGTAAGGGATAGCCCAGAGAAATTTGGATTAATACCTTATAGTATCTTAAGTAAGCATTTACTAAGGATTAAAGATTTATTGCTATAAGATGGCTATGCGTTCTATTAGCTAGTTGGTATGGTAACGGCATACCAAGGCTACGATAGATAGGGGTCCTGAGAGGGAGATCCCCCACACTGGTACTGAGACACGGACCAGACTCCTACGGGAGGCAGCAGTGAGGAATATTGGACAATGGAGGCAACTCTGATCCAGCCATGCCGCGTGTAGGAAGACTGCCCTATGGGTTGTAAACTACTTTTATAGAGGAAGAAACC…	27F 1492R, 530F 909R
2H203	JF411500	Chiu et al., 2012	https://academic.oup.com/femsec/article/79/2/380/470106#95160564	Platygyra carnosus	N/A	N/A	Hoi Ha Wan Marine Park (HHWMP) and Port Shelter (PS)	20	Custom media: ASW + agar, peptone, yeast extract	Bacteriodetes	Flavobacteriia	Flavobacteriales	Flavobacteriaceae			99	CGTCGAGGGGTAACAGAGAAAAGCTTGCTTTTTTGCTGACGACCGGCGCACGGGTGCGTAACGCGTATGCAATCTACCTTTTGCTAAGGGATAGCCCAGAGAAATTTGGATTAATACCTTATAGTATGATGACTTGGCATCAAGATATCATTAAAGGTTACGGCAAAAGATGAGCATGCGTTCTATTAGCTAGTTGGTGTGGTAACGGCATACCAAGGCAACGATAGATAGGGGTCCTGAGAGGGAGATCCCCCACACTGGTACTGAGACACGGACCAGACTCCTACGGGAGGCAGCAGTGAGGAATATTGGACAATGGAGGCAACTCTGATCCAGCCATGCCGCGTGCAGGAAGACTGCCCTATGGGTTGTAAACTGCTTTTATACAGGAAGAAACAC…	26F 785R, 355F 1055R, 927F 1492R
b1cb1	EF207059	Koren & Rosenberg, 2008	https://idp.springer.com/authorize/casa?redirect_uri=https://link.springer.com/content/pdf/10.1007/s00248-007-9297-z.pdf&casa_token=jdiZINfLaocAAAAA:_5iqjJkxgKk3hwOg-CUIzFUiKKLjDJ73_NBz9Ap1zXbBalZ0Kdt2ZnGDG7_MhJoX0R_HCEpwnTx1	Oculina patagonica	1–3	N/A	Sedot Yam, in the Mediterranean Sea off the coast of Israel	30	Marine agar, Vibrio-specific thiosulfate–citrate–bile salts (TCBS)	Bacteriodetes	Flavobacteriia	Flavobacteriales	Flavobacteriaceae			97	GACACTGATGGACGAAAGCGTGGGGAGCGAACGGGATTAGATACCCCGGTAGTCCACGCCGTAAACGATGGATACTAGCTGTGCGGCTTCGGCTGCGTGGCTAAGCGAAAGTGATAAGTATCCCACCTGGGGAGTACGTTCGCAAGAATGAAACTCAAAGGAATTGACGGGGGCCCGCACAAGCGGTGGAGCATGTGGTTTAATTCGATGATACGCGAGGAACCTTACCAGGGCTTAAATGTAGATTGCATGGTTTAGAGATAGACCTTTCTTCGGACCATCTACAAGGTGCTGCATGGTTGTCGTCAGCTCGTGCCGTGAGGTGTCAGGTTAAGTCCTATAACGAGCGCAACCCCTGTTGTTAGTTGCCAGCGAGTAATGTCGGGAACTCTAGCAAGA…	8F 1492R
b1cb3	EF207067	Koren & Rosenberg, 2008	https://idp.springer.com/authorize/casa?redirect_uri=https://link.springer.com/content/pdf/10.1007/s00248-007-9297-z.pdf&casa_token=jdiZINfLaocAAAAA:_5iqjJkxgKk3hwOg-CUIzFUiKKLjDJ73_NBz9Ap1zXbBalZ0Kdt2ZnGDG7_MhJoX0R_HCEpwnTx2	Oculina patagonica	1–3	N/A	Sedot Yam, in the Mediterranean Sea off the coast of Israel	30	Marine agar, Vibrio-specific thiosulfate–citrate–bile salts (TCBS)	Bacteriodetes	Flavobacteriia	Flavobacteriales	Flavobacteriaceae	Winogradskyella	sp.	99	TAGTTAAAATATGTAGTGTAGCGGTGAAATGCATAGATATTACATAGAATACCGATTGCGAAGGCAGATTACTAACAATATATTGACACTGATGGACGAAAAGCGTGGGGAGCGAACAGGATTAGATACCCTGGTAGTCCACGCCGTAAACGATGGTCACTAGCTGTTCGGACTTCGGTCTGAGTGGCTAAGCGAAAGTGATAAGTGACCCACCTGGGGAGTACGTTCGCAAGAATGAAACTCAAAGGAATTGACGGGGGCCCGCACAAGCGGTGGAGCATGTGGTTTAATTCGATGATACGCGAGGAACCTTACCAGGGCTTAAATGTAAGTTGCATGATTTAGAGATAGATCTTTCTTCGGACTACTTACAAGGTGCTGCATGGTTGTCGTCAGCTC…	8F 1492R
c1cb19	EF207118	Koren & Rosenberg, 2008	https://idp.springer.com/authorize/casa?redirect_uri=https://link.springer.com/content/pdf/10.1007/s00248-007-9297-z.pdf&casa_token=jdiZINfLaocAAAAA:_5iqjJkxgKk3hwOg-CUIzFUiKKLjDJ73_NBz9Ap1zXbBalZ0Kdt2ZnGDG7_MhJoX0R_HCEpwnTx3	Oculina patagonica	1–3	N/A	Sedot Yam, in the Mediterranean Sea off the coast of Israel	30	Marine agar, Vibrio-specific thiosulfate–citrate–bile salts (TCBS)	Bacteriodetes	Flavobacteriia	Flavobacteriales	Flavobacteriaceae			99	TTAGCTCAGTGACTAAGCGAAAGTGATAAGTGTCCCACCTGGGGAGTACGGTCGCAAGATTGAAACTCAAAGGAATTGACGGGGGCCCGCACAAGCGGTGGAGCATGTGGTTTAATTCGATGATACGCGAGGAACCTTACCAGGGCTTAAATGTAGGATGCATTAGCTAGAGATAGCTATTTCTTCGGACTTCTTACAAGGTGCTGCATGGTTGTCGTCAGCTCGTGCCGTGAGGTGTCAGGTTAAGTCCTATAACGAGCGCAACCCCTATTTTTAGTTGCTAACAGGTTAAGCTGAGGACTCTAAAGAGACTGCCGGTGCAAACCGTGAGGAAGGTGGGGATGACGTCAAATCATCACGGCCCTTACGTCCTGGGCTACACACGTGCTACAATGGTAT…	8F 1492R
c1cb39	EF207129	Koren & Rosenberg, 2008	https://idp.springer.com/authorize/casa?redirect_uri=https://link.springer.com/content/pdf/10.1007/s00248-007-9297-z.pdf&casa_token=jdiZINfLaocAAAAA:_5iqjJkxgKk3hwOg-CUIzFUiKKLjDJ73_NBz9Ap1zXbBalZ0Kdt2ZnGDG7_MhJoX0R_HCEpwnTx4	Oculina patagonica	1–3	N/A	Sedot Yam, in the Mediterranean Sea off the coast of Israel	30	Marine agar, Vibrio-specific thiosulfate–citrate–bile salts (TCBS)	Bacteriodetes	Cytophagia	Cytophagales	Cytophagaceae			97	ACTCGGATGTTGGGCGATATACTGTCAGCGTCCAAGCGAAAAGCGTTAAGTAATCCCACCTGGGGAGTACGCTCGCAAGAGTGAAACTCAAAGGAATTGACGGGGGTCCGCACAAGCGGTGGAGCATGTGGTTTAATTCGATGATACGCGAGGAACCTTACCTGGGCTCGAATTCATAGTGAATTATTTAGAAATAGATAAGTCTTCGGACACTATGGAAGGTGCTGCATGGCTGTCGTCAGCTCGTGCCGTGAGGTGTTGGGTTAAGTCCCGCAACGAGCGCAACCCCTACTGTTAGTTGCCAGCATGTTATGATGGGGACTCTAACAGGACTGCCTGCGCAAGCAGAGAGGAAGGAGGGGACGACGTCAAGTCATCATGGCCCTTACGCCCAGGGCT…	8F 1492R
c1cb42	EF207130	Koren & Rosenberg, 2008	https://idp.springer.com/authorize/casa?redirect_uri=https://link.springer.com/content/pdf/10.1007/s00248-007-9297-z.pdf&casa_token=jdiZINfLaocAAAAA:_5iqjJkxgKk3hwOg-CUIzFUiKKLjDJ73_NBz9Ap1zXbBalZ0Kdt2ZnGDG7_MhJoX0R_HCEpwnTx5	Oculina patagonica	1–3	N/A	Sedot Yam, in the Mediterranean Sea off the coast of Israel	30	Marine agar, Vibrio-specific thiosulfate–citrate–bile salts (TCBS)	Bacteriodetes	Flavobacteriia	Flavobacteriales	Flavobacteriaceae			97	GACACTGATGGACGAAAGCGTGGGGAGCGAACGGGATTAGATACCCCGGTAGTCCACGCCGTAAACGATGGATACTAGCTGTGCGGCTTCGGCTGCGTGGCTAAGCGAAAGTGATAAGTATCCCACCTGGGGAGTACGTTCGCAAGAATGAAACTCAAAGGAATTGACGGGGGCCCGCACAAGCGGTGGAGCATGTGGTTTAATTCGATGATACGCGAGGAACCTTACCAGGGCTTAAATGTAGATTGCATGGTTTAGAGATAGACCTTTCTTCGGACCATCTACAAGGTGCTGCATGGTTGTCGTCAGCTCGTGCCGTGAGGTGTCAGGTTAAGTCCTATAACGAGCGCAACCCCTGTTGTTAGTTGCCAGCGAGTAATGTCGGGAACTCTAGCAAGA…	8F 1492R
c1cc47	EF207147	Koren & Rosenberg, 2008	https://idp.springer.com/authorize/casa?redirect_uri=https://link.springer.com/content/pdf/10.1007/s00248-007-9297-z.pdf&casa_token=jdiZINfLaocAAAAA:_5iqjJkxgKk3hwOg-CUIzFUiKKLjDJ73_NBz9Ap1zXbBalZ0Kdt2ZnGDG7_MhJoX0R_HCEpwnTx6	Oculina patagonica	1–3	N/A	Sedot Yam, in the Mediterranean Sea off the coast of Israel	30	Marine agar, Vibrio-specific thiosulfate–citrate–bile salts (TCBS)	Bacteriodetes	Flavobacteriia	Flavobacteriales	Flavobacteriaceae			99	AGGCTTGCAGGGGGTGGAGACACCCCTTTCTTNGGACTGCCCTGCAAGNTGCTGCATGGTTGTCGTCAGCTCGTGCCGTGAGGTGTCAGGTTAAGTCCTATAACGAGCGCAACCCCTACCGTTAGTTGCCAGCGAGTCAAGTCGGGGACTCTAACGGGACTGCCGGTGCAAACCGTGAGGAAGGTGGGGACGACGTCAAATCATCACGGCCCTTACGTCCTGGGCTACACACGTGCTACAATGGCCGGCACAGAGGGAAGCCACCCCGCGAGGGGGAGCGGATCTACAAAACCGNTCACAGTTCGGATCGGGGTCTGCAACTCGACCCCGTGAAGCTGGAATCGCTAGTAATCGGATATCAGCCATGATCCGGTGAATACGTTCCCGGGCCTTGTACAC…	8F 1492R
c1cc55	EF207150	Koren & Rosenberg, 2008	https://idp.springer.com/authorize/casa?redirect_uri=https://link.springer.com/content/pdf/10.1007/s00248-007-9297-z.pdf&casa_token=jdiZINfLaocAAAAA:_5iqjJkxgKk3hwOg-CUIzFUiKKLjDJ73_NBz9Ap1zXbBalZ0Kdt2ZnGDG7_MhJoX0R_HCEpwnTx7	Oculina patagonica	1–3	N/A	Sedot Yam, in the Mediterranean Sea off the coast of Israel	30	Marine agar, Vibrio-specific thiosulfate–citrate–bile salts (TCBS)	Bacteriodetes	Flavobacteriia	Flavobacteriales	Flavobacteriaceae			98	AGGCAGATTACTAATAATGTACTGACACTGATGGACGAAAGCGTGGGGAGCGAACGGGATTAGATACCCCGGTAGTCCACGCCGTAAACGATGGATACTAGCTGTTCGGCTTCGGCTGAGTGGCTAAGCGAAAGTGATAAGTATCCCACCTGGGGAGTACGTTCGCAAGAATGAAACTCAAAGGAATTGACGGGGGCCCGCACAAGCGGTGGAGCATGTGGTTTAATTCGATGATACGCGAGGAACCTTACCAGGGCTTAAATGTAAGTTGCATTAGTTAGAGATAGCTATTTCTTCGGACTACTTACAAGGTGCTGCATGGTTGTCGTCAGCTCGTGCCGTGAGGTGTCAGGTTAAGTCCTATAACGAGCGCAACCCCTGTTGTTAGTTGCCAGCATG…	8F 1492R
c1cc58	EF207151	Koren & Rosenberg, 2008	https://idp.springer.com/authorize/casa?redirect_uri=https://link.springer.com/content/pdf/10.1007/s00248-007-9297-z.pdf&casa_token=jdiZINfLaocAAAAA:_5iqjJkxgKk3hwOg-CUIzFUiKKLjDJ73_NBz9Ap1zXbBalZ0Kdt2ZnGDG7_MhJoX0R_HCEpwnTx8	Oculina patagonica	1–3	N/A	Sedot Yam, in the Mediterranean Sea off the coast of Israel	30	Marine agar, Vibrio-specific thiosulfate–citrate–bile salts (TCBS)	Bacteriodetes	Flavobacteriia	Flavobacteriales	Flavobacteriaceae			96	CACTAACAACGTACTGACACTGATGGACGAAAGCGTGGGGAGCGAACGGGATTAGATACCCCGGTAGTCCACGCCGTAAACGATGGATACTAGCTGTGCGGCTTTGGCTGCGTGGCTAAGCGAAAGTGATAAGTATCCCACCTGGGGAGTACGTTCGCAAGAATGAAACTCAAAGGAATTGACGGGGGCCCGCACAAGCGGTGGAGCATGTGGTTTAATTCGATGATACGCGAGGAACCTTACCAGGGCTTAAATGTAGATTGCATTAGCTGGAGACAGCTATTTCTTCGGACCATCTACAAGGTGCTGCATGGTTGTCGTCAGCTCGTGCCGTGAGGTGTCAGGTTAAGTCCTATAACGAGCGCAACCCCTGTTGTTAGTTGCCAGCATGTAAAGATG…	8F 1492R
PORF_11	JF739861	Roik, Rahn, Hentschel	N/A	Porites lutea	N/A	N/A	reef flat, andaman sea, thailand	N/A	MarineBroth 37,4g/L; 15g/L Agar (ca. 25ppt Salz)	Bacteriodetes	Flavobacteria	Flavobacteriales	Flavobacteriaceae	Gaetbulibacter	lutimaris	0.9318	TGAGTTTGATCCTGGCTCAGGATGAACGCTAGCGGCAGGCCTAACACATGCAAGTCGAGG GGTAACAGGGTTGCTTGCAACCGCTGACGACCGGCGCACGGGTGCGTAACGCGTATACAA TCTACCTTTTGCTGCGGGATAGCCCAGAGAAATTTGGATTAATACCGCATGGTATGTAAA TAAGGCATCTTAATTACATTAAAGGTTACGGCAAAAGATGAGTATGCGTTCTATTAGCTA GATGGTAAGGTAACGGCTTACCATGGCCACGATAGATAGGGGCCCTGAGAGGGGGATCCC CCACACTGGTACTGAGACACGGACCAGACTCCTACGGGAGGCAGCAGTGAGGAATATTGG ACAATGGAGGGAACTCTGATCcAGCCaTGCCGC…	27F 1492R
PORF_12	DQ001321.1	Roik, Rahn, Hentschel	N/A	Porites lutea	N/A	N/A	reef flat, andaman sea, thailand	N/A	MarineBroth 18g/L; 19,8g/L TropicMarineSalt; 17g/L Agar (ca.32ppt Salz)	Bacteriodetes	Flavobacteria	Flavobacteriales	Flavobacteriaceae	Psychroserpens	mesophilus	0.9469	TGAGTTTGATCCTGGCTCAGGATGAACGCTAGCGGCAGGCCTAACACATGCAAGTCGAGG GGCAGCATAGATTGCTTGCAATCTGATGGCGACCGGCGCACGGGTGCGTAACGCGTATAC AATCTACCTTTTGCTGAGGGATAGCCCAGAGAAATTTGGATTAATACCTCATAGTATTAT TAAGAGGCATCTTTTGATAATTAAAGGATACGGCAAAAGATGAGTATGCGTTCTATTAGC TAGTAGGTGTGGTAACGGCATACCTAGGCAACGATAGATAGGGGCCCTGAGAGGGGGATC CCCCACACTGGTACTGAGACACGGACCAGACTCCTACGGGAGGCAGCAGTGAGGAATATT GGTCAATGGACGCAAGTCTGAACcAGCCaTGCC…	27F 1492R
PORF_13	NR_151976.1 KU923830.1	Roik, Rahn, Hentschel	N/A	Porites lutea	N/A	N/A	reef flat, andaman sea, thailand	N/A	MarineBroth 18g/L; 19,8g/L TropicMarineSalt; 17g/L Agar (ca.32ppt Salz)	Bacteriodetes	Flavobacteria	Flavobacteriales	Flavobacteriaceae	Pseudotenacibaculum	haliotis	0.9906	TGGTTACCTTGTTACGACTTAGCCCCTAGTTACTAGTTTTACCCTAGGCGGCTCCTTGCG GTGACCGACTTCAGGCACCCCCAGCTTCCATGGCTTGACGGGCGGTGTGTACAAGGCCCG GGAACGTATTCACCGGATCATGGCTGATATCCGATTACTAGCGATTCCAGCTTCACGGAG TCGAGTTGCAGACTCCGATCCGAACTGTGATATAGTTTGTAGATTCGCTCCTACTCGCGT AGTGGCTGCTCATTGTCTATACCATTGTAGCACGTGTGTAGCCCAGGACGTAAGGGCCGT GATGATTTGACGTCATCCCCACCTTCCTCACGGTTTGCACCGGCAGTCTCGCTAGAGTCC CCAACTTTACTTGCTGGCAACTAACGACAAGGG…	27F 1492R
PORF_20	AF469612.1	Roik, Rahn, Hentschel	N/A	Porites lutea	N/A	N/A	reef flat, andaman sea, thailand	N/A	MarineBroth 18g/L; 19,8g/L TropicMarineSalt; 1g/L Taurine (Sigma Art.Nr.T8691); 17g/L Agar (ca.32ppt Salz)	Bacteriodetes	Flavobacteria	Flavobacteriales	Flavobacteriaceae	Tenacibaculum	cellulophagum	0.9891	TGAGTTTGATCCTGGCTCAGGATGAACGCTAGCGGCAGGCTTAACACATGCAAGTCGAGG GGTAACAGGGAGAAGCTTGCTTTTCTGCTGACGACCGGCGAACGGGTGCGTAACGCGTAT AGAATCTGCCTTGTACAGGAGGATAGCCTTTAGAAATGAAGATTAATACTCCATAGTGTA TGGAAGTGGCATCACTTTCTTACTAAAGATTTATTGGTACAAGATGACTATGCGTCCTAT TAGCTAGATGGTAAGGTAACGGCTTACCATGGCTACGATAGGTAGGGGGTCTGAGAGGAC TATCCCCCACACTGGTACTGAGACACGGACCAGACTCCTACGGGAGGCAGCAGTGAGGAA TATTGGTcAaTGGAGGCaACTCTGaACCaGCCa…	27F 1492R
PORF_21	DQ822567.1	Roik, Rahn, Hentschel	N/A	Porites lutea	N/A	N/A	reef flat, andaman sea, thailand	N/A	MarineBroth 18g/L; 19,8g/L TropicMarineSalt; 17g/L Agar (ca.32ppt Salz)	Bacteriodetes	Flavobacteria	Flavobacteriales	Flavobacteriaceae	Tenacibaculum	litopenaei	0.9986	TGAGTTTGATCCTGGCTCAGGATGAACGCTAGCGGCAGGCTTAACACATGCAAGTCGAGG GGCAGCGTAGATTGCTTGCAATCTGACGGCGACCGGCGAACGGGTGCGTAACGCGTATAG AATCTGCCTTGTACAGGAGGATAGCCTTTAGAAATGAAGATTAATACTCCATAATGCTGA GAGATGGCATCATTTTTTAGTTAAAGATTTATCGGTACAAGATGACTATGCGTCCTATTA GCTAGATGGTAAGGTAACGGCTTACCATGGCAACGATAGGTAGGGGGTCTGAGAGGATTA TCCCCCACACTGGTACTGAGACACGGACCAGACTCCTACGGGAGGCAGCAGTGAGGAATA TTGGTcAaTGGGCGCAaGCCTGAACcAGCCaTG…	27F 1492R
PORF_22	AF469612.1	Roik, Rahn, Hentschel	N/A	Porites lutea	N/A	N/A	reef flat, andaman sea, thailand	N/A	MarineBroth 18g/L; 19,8g/L TropicMarineSalt; 17g/L Agar (ca.32ppt Salz)	Bacteriodetes	Flavobacteria	Flavobacteriales	Flavobacteriaceae	Tenacibaculum	cellulophagum	0.9816	TGAGTTTGATCCTGGCTCAGGATGAACGCTAGCGGCAGGCTTAACACATGCAAGTCGAGG GGTAACAGGGAGAAGCTTGCTTTTCTGCTGACGACCGGCGAACGGGTGCGTAACGCGTAT AGAATCTGCCTTGTACAGGAGGATAGCCTTTAGAAATGAAGATTAATACTCCATAATGTA GGGAAGTGGCATCGCTATCTTACTAAAGATTTATCGGTACAAGATGACTATGCGTCCTAT TAGCTAGATGGTAAGGTAACGGCTTACCATGGCTACGATAGGTAGGGGGTCTGAGAGGAT TATCCCCCACACTGGTACTGAGACACGGACCAGACTCCTACGGGAGGCAGCAGTGAGGAA TATTGGTcAaTGGAGGCaACTCTGAACCaGCCa…	27F 1492R
PORF_25	AF469612.1	Roik, Rahn, Hentschel	N/A	Porites lutea	N/A	N/A	reef flat, andaman sea, thailand	N/A	MarineBroth 37,4g/L; 15g/L Agar (ca. 25ppt Salz)	Bacteriodetes	Flavobacteria	Flavobacteriales	Flavobacteriaceae	Tenacibaculum	cellulophagum	0.9823	TGAGTTTGATCCTGGCTCAGGATGAACGCTAGCGGCAGGCTTAACACATGCAAGTCGAGG GGTAACAGAGAGAAGCTTGCTTTTCTGCTGACGACCGGCGAACGGGTGCGTAACGCGTAT AGAATCTGCCTTGTACAGGAGGATAGCCTTTAGAAATGAAGATTAATACTCCATAATGTA GGGAAGTGGCATCACTATCTTACTAAAGATTTATCGGTACAAGATGACTATGCGTCCTAT TAGCTAGATGGTAAGGTAACGGCTTACCATGGCTACGATAGGTAGGGGGTCTGAGAGGAT TATCCCCCACACTGGTACTGAGACACGGACCAGACTCCTACGGGAGGCAGCAGTGAGGAA TATTgGTcAaTGGAGGCaACTCTGaACcaGCCa…	27F 1492R
PORF_27	AB247554.1	Roik, Rahn, Hentschel	N/A	Porites lutea	N/A	N/A	reef flat, andaman sea, thailand	N/A	MarineBroth 37,4g/L; 15g/L Agar (ca. 25ppt Salz)	Bacteriodetes	Cytophagia	Cytophagales	Flammeovirgaceae	Flammeovirga	yaeyamensis	0.9959	TGAGTTTGATCCTGGCTCAGGATGAACGCTAGCGGCAGGCCTAATACATGCAAGTCGAGG GGTAACATGATCTGCTTGCAGATTGATGACGACCGGCGCACGGGTGCGTAACGCGTATAT AACTTGCCTCATACTGGAGAATAGCCCGGAGAAATTCGGATTAATGCTCCATAGTATTAT AAAGTAGCATTGCTTAATAATTAAAGATTTATCGGTATGAGATAGATATGCGTCCCATTA GCTAGTTGGTGGAGGTAACGGCTCACCAAGGCGACGATGGGTAGGGGTTCTGAGAGGAAG GTCCCCCACACTGGCACTGAGATACGGGCCAGACTCCTACGGGAGGCAGCAGTAGGGAAT ATTgGTcAaTGGAGGCaACTCTGaACCaGCCaT…	27F 1492R
PORF_28	FJ750453.1 KF282348.1	Roik, Rahn, Hentschel	N/A	Porites lutea	N/A	N/A	reef flat, andaman sea, thailand	N/A	MarineBroth 18g/L; 19,8g/L TropicMarineSalt; 17g/L Agar (ca.32ppt Salz)	Bacteriodetes	Flavobacteria	Flavobacteriales	Flavobacteriaceae	Aquimarina	agarilytica	93.80% 99.21%	TGAGTTTGATCCTGGCTCAGGATGAACGCTAGCGGCAGGCTTAACACATGCAAGTCGAGG GGTAACAGGGTTGCTTGCAACCGCTGACGACCGGCGCACGGGTGCGTAACGCGTATACAA TCTACCTTACACTGAGGGATAGCCCAGAGAAATTTGGATTAATACCTCATGGTATTATTG AGTGGCATCACTTAATAATTAAAGGTTACGGTGTAAGATGAGTATGCGTCCTATTAGCTA GTTGGTGTGGTAACGGCACACCAAGGCGACGATAGGTAGGGGTCCTGAGAGGGAGATCCC CCACACTGGTACTGAGACACGGACCAGACTCCTACGGGAGGCAGCAGTGAGGAATATTGG ACAATGGAGGCaACTCTGATCcAGCCaTGCCGC…	27F 1492R
PORF_29	NR_149249.1 KR080554.1	Roik, Rahn, Hentschel	N/A	Porites lutea	N/A	N/A	reef flat, andaman sea, thailand	N/A	MarineBroth 37,4g/L; 15g/L Agar (ca. 25ppt Salz)	Bacteriodetes	Flavobacteria	Flavobacteriales	Flavobacteriaceae	Seonamhaeicola	algicola	0.9473	tCGTACgGCTaCCTTGTTACGACTTAGCCCTAGTTACCGATTTTACCCTAGGCCGCTCCT TACGGTGACGGACTTCAGGCACTCCCAGCTTCCATGGCTTGACGGGCGGTGTGTACAAGG CCCGGGAACGTATTCACCGGATCATGGCTGATATCCGATTACTAGCGATTCCAGCTTCAC GGAGTCGAGTTGCAGACTCCGATCCGAACTGAGACCGGTTTTATAGATTCGCTCTACCTC GCGGTATGGCTGCTCATTGTACCGGCCATTGTAGCACGTGTGTAGCCCAGGACGTAAGGG CCGTGATGATTTGACGTCATCCCCACCTTCCTCACGGTTTGCACCGGCAGTCTTGTTAGA GTTCCCGACATTACTCGCTGGCAACTAACAACA…	27F 1492R or 1525R or 1387R
PORF_31	CP011071.1 GU118862.1	Roik, Rahn, Hentschel	N/A	Porites lutea	N/A	N/A	reef flat, andaman sea, thailand	N/A	MarineBroth 18g/L; 19,8g/L TropicMarineSalt; 1g/L Taurine (Sigma Art.Nr.T8691); 17g/L Agar (ca.32ppt Salz)	Bacteriodetes	Flavobacteria	Flavobacteriales	Flavobacteriaceae	Muricauda	lutaonensis	95.24% 99.72%	CGTACGGCTaCCTTGTTACGACTTAGCCCTAGTTACCGGTCTTGCcCTAGGCcGCTCCTC GCGGTGACgGACTtCAGGCACTCCCGGCTTCCATGGCTTGACGGGCGGTGTGTACAAGGC CCGGGAACGTATTCACCGCACCATGGCTGATGTGCGATTACTAGCGATTCCAGCTTCACG GGGTCGAGTTGCAGACCCCGATCCGAACTGAGACCGGCTTTGTAGATCCGCTCCCCCTCA CGGGGTGGCTTCCCTCTGTACCGGCCATTGTAGCACGTGTGTGGCCCAGGACGTAAGGGC CGTGATGATTTGACGTCGTCCCCACCTTCCTCACGGTTTGCACCGGCAGTCCCGTTAGAG TCCCCATCTTTACATGCTGGCAACTAACGGCAG…	27F 1492R or 1525R or 1387R
PORF_35	AY848823.1	Roik, Rahn, Hentschel	N/A	Porites lutea	N/A	N/A	reef flat, andaman sea, thailand	N/A	MarineBroth 18g/L; 19,8g/L TropicMarineSalt; 17g/L Agar (ca.32ppt Salz)	Bacteriodetes	Flavobacteria	Flavobacteriales	Flavobacteriaceae	Winogradskyella	poriferorum	0.9705	GGCACTCCCAGCTTCCATGGCTTGACGGGCGGTGTGTACAAGGCCCGGGAACGTATTCAC CGGATCATGGCTGATATCCGATTACTAGCGATTCCAGCTTCACGGAGTCGAGTTGCAGAC TCCGATCCGAACTGAGATATAGTTTATAGATTCGCTCCTTCTCGCGAAGTGGCTGCTCAT TGTCTATACCATTGTAGCACGTGTGTAGCCCAGGACGTAAGGGCCGTGATGATTTGACGT CATCCCCACCTTCCTCACGGTTTGCACCGGCAGTCTTGCTAGAGTTCCCATCTTTACATG CTGGCAACTAACAACAGGGGTTGCGCTCGTTATAGGACTTAACCTGACACCTCACGGCAC GAGCTGACGACAACCATGCAGCACCTTGTAGAT…	27F 1492R
PORF_40	NR_149249.1 KR080554.1	Roik, Rahn, Hentschel	N/A	Porites lutea	N/A	N/A	reef flat, andaman sea, thailand	N/A	MarineBroth 18g/L; 19,8g/L TropicMarineSalt; 1g/L Taurine (Sigma Art.Nr.T8691); 17g/L Agar (ca.32ppt Salz)	Bacteriodetes	Flavobacteria	Flavobacteriales	Flavobacteriaceae	Seonamhaeicola	algicola	0.9304	CGATTTTACCCTAGGCCGCTCCTTGCGGTGACGGACTTCAGGCACTCCCAGCTTCCATGG CTTGACGGGCGGTGTGTACAAGGCCCGGGAACGTATTCACCGGATCATGGCTGATATCCG ATTACTAGCGATTCCAGCTTCACGGGGTCGAGTTGCAGACCCCGATCCGAACTGAGACCG GTTTTCTAGATTCGCTCTGCCTTGCGGCATGGCTGCTCATTGTACCGGCCATTGTAGCAC GTGTGTAGCCCAGGACGTAAGGGCCGTGATGATTTGACGTCATCCCCACCTTCCTCACGG TTTGCACCGGCAGTCTTGTTAGAGTTCCCGACTTCACTCGCTGGCAACTAACAACAGGGG TTGCGCTCGTTATAGGACTTAACCTGACACCTC…	27F 1492R
Culture 8	DQ312231	N. Webster et al., 2006	https://academic.oup.com/femsec/article/59/1/81/480026	Alcyonium antarcticum	N/A	N/A	McMurdo Sound, Ross Sea, Antarctica. Collection sites were McMurdo Station intake jetty (MM) (S77°51.02′, E166°39.56′), Scott Base (SB) (S77°51.05′, E166°45.54′) and Cape Armitage (CA) (S77°51.55′, E166°40.74′)	4	1/10 strength Nutrient Agar in seawater	Bacteroidetes	Flavobacteriia	Flavobacteriales	Flavobacteriaceae	Brizionia	sp.	93	GACCGGCGCACGGGTGCGTAACGCTATACATCTACCTTTACAGTGGGATAGCCTTTAGAAATAAGATAATACCGCATAGTTGGCATCATAAAGATTTATCGGTAAAAGATGAGTATGGTTCTATTAGCTAGATGGTGTGGTAACGGCCACCATGGCTACGATAGATAGGGGCCCTGAGAGGGGGATCCCCCACACTGGTACTGAGACACGGACCAGACTCCTACGGGAGGCAGCAGTGAGGAATATTGGACAATGGGCGAGAGCCTGATCCAGCCATGCCGCGTGCAGGACGACTGCCTATGGGTTGTAAACTGCTTTTATAAGGAAGAACACCCGCGTGGGGCTGACGGTACTTAAGAATAAGGATCGGCTAACTCCGTGCCAGCAGCCGCGGTAATA…	27f 1406r
Culture 9	DQ312232	N. Webster et al., 2006	https://academic.oup.com/femsec/article/59/1/81/480026	Alcyonium antarcticum	N/A	N/A	McMurdo Sound, Ross Sea, Antarctica. Collection sites were McMurdo Station intake jetty (MM) (S77°51.02′, E166°39.56′), Scott Base (SB) (S77°51.05′, E166°45.54′) and Cape Armitage (CA) (S77°51.55′, E166°40.74′)	4	Marine agar	Bacteroidetes	Cytophagia	Cytophagales	Cyclobacteriaceae	Algoriphagus	sp.	94	AGAGTGGCGAACGGGTGCGTAACGCTATGCACCTACCCATACAGGGGGATAGCCCGGAGAAATTGGATAATACCCCATGGTAGGCATTTTAAAGATTCATCGGTATAGGATGGGCATGGTCTGATTAGCTAGTTGGCGGTGTAACGGACACCAAGGCTACGATCAGTAGGGGTTCTGAGAGGAAGGTCCCCCACACTGGCACTGAGATACGGGCCAGACTCCTACGGGAGGCAGCAGTAGGGAATATTGGGCAATGGACGAGAGTCTGACCCAGCCATGCCGCGTGCAGGAAGACGGCGTCTGCGTTGTAAACTGCTTTTATCGGGAAGAAAATGCCTGCGGAAATGCCGGTACCGATGAATAAGCACCGGCTAACTCCGTGCCAGCAGCCGCGGTAAT…	27f 1406r
6229-C3	HM173311	Gray et al., 2011	https://academic.oup.com/femsec/article/76/1/109/520994#95148612	Paragorgia arborea	N/A	N/A	Cape Moffet Garden (51151.6940 N/1761 49.9960 W)	21 and 4	Vibrio-specific thiosulfate–citrate–bile salts (TCBS) agar, and glycerol artificial seawater agar (GASWA)	Bacteroidetes	Flavobacteriia	Flavobacteriales	Flavobacteriaceae	Flavobacterium	sp.	99	GCAAGTCGAGGGGTATGGTTCTTCGGAACCAGAGACCGGCGCACGGGTGCGTAACGCGTATGCAATCTACCTTTCACAGAGGGATAGCCCAGAGAAATTTGGATTAATACCTCATAGTATATTGGTCTCGCATGAGATTGTTATTAAAGATTTATCGGTGAAAGATGAGCATGCGTCCCATTAGTTAGTTGGTAAGGTAACGGCTTACCAAGACTACGATGGGTAGGGGTCCTGAGAGGGAGATCCCCCACACTGGTACTGAGACACGGACCAGACTCCTACGGGAGGCAGCAGTGAGGAATATTGGACAATGGGCGCAAGCCTGATCCAGCCATGCCGCGTGCAGGATGACGGTCCTATGGATTGTAAACTGCTTTTATACGAGAAGAAACACTGGTT…	Eco8F 1492R
w1cb16	DQ416613	Koren & Rosenberg (2006)	https://aem.asm.org/content/72/8/5254#sec-7	Oculina patagonica	N/A	N/A	Sedot Yam, in the Mediterranean off the coast of Israel	N/A	Marine agar	Bacteroidetes	Flavobacteriia	Flavobacteriales	Flavobacteriaceae	Polaribacter	sp.	100	GACGCTCATGGACGAAAGCGTGGGGAGCGAACAGGATTAGATACCCTGGTAGTCCACGCCGTAAACGATGGACACTAGTTGTTGGGATTTATCTCAGTGACTAAGCGAAAGTGATAAGTGTCCCACCTGGGGAGTACGATCGCAAGATTGAAACTCAAAGGAATTGACGGGGGCCCGCACAAGCGGTGGAGCATGTGGTTTAATTCGATGATACGCGAGGAACCTTACCAGGGCTTAAATGTAGTCTGACAGCTTTAGAGATAGAGTTTTCTTCGGACAGATTACAAGGTGCTGCATGGTTGTCGTCAGCTCGTGCCGTGAGGTGTCAGGTTAAGTCCTATAACGAGCGCAACCCTTGTCGTTAGTTGCCAGCATGTAAAGATGGGGACTCTAACGAGA…	8F 1492R
w3cb14	DQ416664	Koren & Rosenberg (2006)	https://aem.asm.org/content/72/8/5254#sec-7	Oculina patagonica	N/A	N/A	Sedot Yam, in the Mediterranean off the coast of Israel	N/A	Marine agar	Bacteroidetes	Flavobacteriia	Flavobacteriales	Flavobacteriaceae	Polaribacter	sp.	98	CGGCAGGCTTAACACATGCAAGTCGAGGGGTAACAGGGGAGCTTGCTTCCGCTGACGACCGGCGCACGGGTGCGTAACGCGTATAGAACCTACCTTTTACAGAGGGATAGCCTTTAGAAATGAAGATTAATACCTCATAGTATTGCGAGATGGCATCATTTTGTAATTAAAGATTTATCGGTAAAAGATGGCTATGCGTCCTATTAGCTAGATGGAGAGGTAACGGCTCCCCATGGCAATGATAGGTAGGGGTCCTGAGAGGGAGATCCCCCACACTGGTACTGAGACACGGACCAGACTCCTACGGGAGGCAGCAGTGAGGAATATTGGGCAATGGAGGCAACTCTGACCCAGCCATGCCGCGTGCAGGAAGACTGCCCTATGGGTTGTAAACTGCTT…	8F 1492R
3D706	JF411512	Chiu et al., 2012	https://academic.oup.com/femsec/article/79/2/380/470106#95160564	Platygyra carnosus	N/A	N/A	Hoi Ha Wan Marine Park (HHWMP) and Port Shelter (PS)	20	Custom media: ASW + agar, peptone, yeast extract	Bacteroidetes	Flavobacteriia	Flavobacteriales	Flavobacteriaceae	Mesoflavibacter	sp.	99	CGCTTACCATGCAAGTCGAGGGGTAACAGAAAAAAGCTTGCTTTTTTGCTGACGACCGGCGAACGGGTGCGTAACGCGTATGCAATCTACCTTTTGCTAAGGGATAGCCCAGAGAAATTTGGATTAATACCTTATAGTATACTTACTTGGCATCGAGAAAGTATTAAAGATTACGGCAAAAGATGAGCATGCGTTCTATTAGCTAGTTGGTGTGGTAACGGCATACCAAGGCAACGATAGATAGGGGTCCTGAGAGGGAGATCCCCCACACTGGTACTGAGACACGGACCAGACTCCTACGGGAGGCAGCAGTGAGGAATATTGGACAATGGAGGCAACTCTGATCCAGCCATGCCGCGTGCAGGAAGACTGCCCTATGGGTTGTAAACTGCTTTTATA…	26F 785R, 355F 1055R, 927F 1492R
UST991130-045	AF465362	Harder et al., 2003	https://academic.oup.com/femsec/article/43/3/337/480129#90285825	Dendronephthya sp..	5-10	N/A	Port Shelter, Hong Kong (N 22P 20Q, E 114P 20Q)	30	Nutrient agar (NA)	Bacteroidetes	Cytophagia	Cytophagales	Cytophagaceae	Flexibacter	sp.	98	AGGAGATTTGGTCAATGGAGGCAACTCTGAACCAGCCTGCCGCGTGCAGGAAGACTGCCCTATGGGTTGTAAACTGCTTTTATACAGGAAGAAACTTATCCACGTGTGGGTAACTGACGGTACTGTAAGAATAAGCACCGGCTAACTCCGTGCCAGCAGCCGCGGTAATACGGAGGGTGCAAGCGTTATCCGGAATCATTGGGTTTAAAGGGTCCGCAGGCGGTCAATTAAGTCAGAGGTGAAATCCTACAGCTTAACTGTAGAACTGCCTTTGATACTGGTTGACTTGAGTCATATGGAAGTAGATAGAATGTGTAGTGTAGCGGTGAAATGCATAGATATTACACAGAATACCGATTGCGAAGGCAGTCTACTACGTATGTACTGACGCTCATGGAC…	355F 1055R
UST991130-047	AF465364	Harder et al., 2003	https://academic.oup.com/femsec/article/43/3/337/480129#90285825	Dendronephthya sp..	5-10	N/A	Port Shelter, Hong Kong (N 22P 20Q, E 114P 20Q)	30	Nutrient agar (NA)	Bacteroidetes	Flavobacteriia	Flavobacteriales	Flavobacteriaceae	Tenacibaculum	sp.	99	GGAGATTTGGTCAATGGAGGCAACTCTGAACCAGCCTGCCGCGTGCAGGAAGACTGCCCTATGGGTTGTAAACTGCTTTTATACAGGAAGAAACAGATCTACGTGTAGGTCCTTGACGGTACTGTAAGAATAAGCACCGGCTAACTCCGTGCCAGCAGCCGCGGTAATACGGAGGGTGCAAGCGTTATCCGGAATCATTGGGTTTAAAGGGTCCGCAGGCGGTCAATTAAGTCAGAGGTGAAATCCCATAGCTTAACTATGGAACTGCCTTTGATACTGGTTGACTTGAGTTATACGGAAGTAGATAGAATAAGTAGTGTAGCGGTGAAATGCATAGATATTACTTAGAATACCGATTGCGAAGGCAGTCTACTACGTATATACTGACGCTCATGGACG…	355F 1055R
b1cb8	EF207070	Koren & Rosenberg, 2008	https://idp.springer.com/authorize/casa?redirect_uri=https://link.springer.com/content/pdf/10.1007/s00248-007-9297-z.pdf&casa_token=jdiZINfLaocAAAAA:_5iqjJkxgKk3hwOg-CUIzFUiKKLjDJ73_NBz9Ap1zXbBalZ0Kdt2ZnGDG7_MhJoX0R_HCEpwnTx8	Oculina patagonica	1–3	N/A	Sedot Yam, in the Mediterranean Sea off the coast of Israel	30	Marine agar, Vibrio-specific thiosulfate–citrate–bile salts (TCBS)	Bacteroidetes	Flavobacteriia	Flavobacteriales	Flavobacteriaceae			99	TAAAATATGTAGTGTAGCGGTGAAATGCATAGATATTACATAGAATACCAATTGCGAAGGCAGATCACTAATAATGTACTGACACTGATGGACGAAAGCGTGGGGAGCGAACGGGATTAGATACCCCGGTAGTCCACGCCGTAAACGATGGATACTAGCTGTTCGGCTTCGGCTGAGTGGCTAAGCGAAAGTGATAAGTATCCCACCTGGGGAGTACGTTCGCAAGAATGAAACTCAAAGGAATTGACGGGGGCCCGCACAAGCGGTGGAGCATGTGGTTTAATTCGATGATACGCGAGGAACCTTACCAGGGCTTAAATGTAAGTTGCATGATTTAGAGATAGATCTTTCTTCGGACTACTTACAAGGTGCTGCATGGTTGTCGTCAGCTCGTGCCGT…	8F 1492R
b1cb39	EF207076	Koren & Rosenberg, 2008	https://idp.springer.com/authorize/casa?redirect_uri=https://link.springer.com/content/pdf/10.1007/s00248-007-9297-z.pdf&casa_token=jdiZINfLaocAAAAA:_5iqjJkxgKk3hwOg-CUIzFUiKKLjDJ73_NBz9Ap1zXbBalZ0Kdt2ZnGDG7_MhJoX0R_HCEpwnTx9	Oculina patagonica	1–3	N/A	Sedot Yam, in the Mediterranean Sea off the coast of Israel	30	Marine agar, Vibrio-specific thiosulfate–citrate–bile salts (TCBS)	Bacteroidetes	Flavobacteriia	Flavobacteriales	Flavobacteriaceae			99	GAACATTTGGTGTAGCGGTGAAATGCATAGATATCACATAGAACACCGATCGCGAAGGCAGGTAACCAACAACGTACTGACGCTGATGGACGAAAGCGTGGGTAGCGAACGGGATTAGATACCCCGGTAGTCCACGCCGTAAACGATGGATACTAGCTGTCGGGTCTTCGGACTCGGCGGCCAAGCGAAAGTGATAAGTATCCCACCTGGGGAGTACGTTCGCAAGAATGAAACTCAAAGGAATTGACGGGGGCCCGCACAAGCGGTGGAGCATGTGGTTTAATTCGATGATACGCGAGGAACCTTACCAGGGCTTAAATGTAACGGGACAGGCTTAGAGATAGGCTTTTCTTCGGACTCGTTACAAGGTGCTGCATGGTTGTCGTCAGCTCGTGCCGT…	8F 1492R
b1cc2	EF207078	Koren & Rosenberg, 2008	https://idp.springer.com/authorize/casa?redirect_uri=https://link.springer.com/content/pdf/10.1007/s00248-007-9297-z.pdf&casa_token=jdiZINfLaocAAAAA:_5iqjJkxgKk3hwOg-CUIzFUiKKLjDJ73_NBz9Ap1zXbBalZ0Kdt2ZnGDG7_MhJoX0R_HCEpwnTx10	Oculina patagonica	1–3	N/A	Sedot Yam, in the Mediterranean Sea off the coast of Israel	30	Marine agar, Vibrio-specific thiosulfate–citrate–bile salts (TCBS)	Bacteroidetes	Flavobacteriia	Flavobacteriales	Flavobacteriaceae	Muricauda	sp.	99	TCCACGCCGTAAACGATGGATACTAGCTGTCGGGACTTCGGTCTCGGCGGCCAAGCGAAAGTGATAAGTATCCCACCTGGGGAGTACGTTCGCAAGAATGAAACTCAAAGGAATTGACGGGGGCCCGCACAAGCGGTGGAGCATGTGGTTTAATTCGATGATACGCGAGGAACCTTACCAGGGCTTAAATGCGGGCTGCATGGGACAGAGACGTCCCTTTCTTCGGACCGCCCGCAAGGTGCTGCATGGTTGTCGTCAGCTCGTGCCGTGAGGTGTCAGGTTAAGTCCTATAACGAGCGCAACCCCTACCGTTAGTTGCCAGCATGTAAAGATGGGGACTCTAACGGGACTGCCGGTGCAAACCGTGAGGAAGGTGGGGACGACGTCAAATCATCACGG…	8F 1492R
b2cc1	EF207091	Koren & Rosenberg, 2008	https://idp.springer.com/authorize/casa?redirect_uri=https://link.springer.com/content/pdf/10.1007/s00248-007-9297-z.pdf&casa_token=jdiZINfLaocAAAAA:_5iqjJkxgKk3hwOg-CUIzFUiKKLjDJ73_NBz9Ap1zXbBalZ0Kdt2ZnGDG7_MhJoX0R_HCEpwnTx11	Oculina patagonica	1–3	N/A	Sedot Yam, in the Mediterranean Sea off the coast of Israel	30	Marine agar, Vibrio-specific thiosulfate–citrate–bile salts (TCBS)	Bacteroidetes	Flavobacteriia	Flavobacteriales	Flavobacteriaceae	Aquimarina	sp.	97	AGTCCACGCCGTAAACGATGGTCACTAGCTGTTCGTATTTCGGTATGAGTGGCTAAGCGAAAGTGATAAGTGACCCACCTGGGGAGTACGTTCGCAAGAATGAAACTCAAAGGAATTGACGGGGGCCCGCACAAGCGGTGGAGCATGTGGTTTAATTCGATGATACGCGAGGAACCTTACCAGGGCTTAAATGTAGTTTGACAGGGGTAGAGATACCTTTTTCTTCGGACAGATTACAAGGTGCTGCATGGTTGTCGTCAGCTCGTGCCGTGAGGTGTCAGGTTAAGTCCTATAACGAGCGCAACCCCTGTTGTTAGTTGCCAGCACGTAATGGTGGGAACTCTAGCAAGACTGCCGGTGCAAACCGTGAGGAAGGTGGGGATGACGTCAAATCATCAC…	8F 1492R
b3ca6	EF207098	Koren & Rosenberg, 2008	https://idp.springer.com/authorize/casa?redirect_uri=https://link.springer.com/content/pdf/10.1007/s00248-007-9297-z.pdf&casa_token=jdiZINfLaocAAAAA:_5iqjJkxgKk3hwOg-CUIzFUiKKLjDJ73_NBz9Ap1zXbBalZ0Kdt2ZnGDG7_MhJoX0R_HCEpwnTx12	Oculina patagonica	1–3	N/A	Sedot Yam, in the Mediterranean Sea off the coast of Israel	30	Marine agar, Vibrio-specific thiosulfate–citrate–bile salts (TCBS)	Bacteroidetes	Flavobacteriia	Flavobacteriales	Flavobacteriaceae	Muricauda	sp.	98	ACGGGGGGCCCGCACAAGCGNGTGGAGCATGTGGTTTAATTCGATGATACGCGAGGAACCTTACCAGGGCTTAAATGCAGTCCTGCATAGGGTAGAGATACCCTTTTCTTCGGACCGATTGCAAGGTGCTGCATGGTTGTCGTCAGCTCGTGCCGTGAGGTGTCAGGTTAAGTCCTATAACGAGCGCAACCCCTGCCGTTAGTTGCCAGCATGTAAAGATGGGGACTCTAACGGGACTGCCGGTGCAAACCGTGAGGAAGGTGGGGACGACGTCAAATCATCACGGCCCTTACGTCCTGGGCCACACACGTGCTACAATGGCCGGTACAGAGGGAAGCCACCCCGCGAGGGGGAGCGGATCTACAAAGCCGGTCTCAGTTCGGATCGGGGTCTGCAACT…	8F 1492R
b3ca38	EF207106	Koren & Rosenberg, 2008	https://idp.springer.com/authorize/casa?redirect_uri=https://link.springer.com/content/pdf/10.1007/s00248-007-9297-z.pdf&casa_token=jdiZINfLaocAAAAA:_5iqjJkxgKk3hwOg-CUIzFUiKKLjDJ73_NBz9Ap1zXbBalZ0Kdt2ZnGDG7_MhJoX0R_HCEpwnTx13	Oculina patagonica	1–3	N/A	Sedot Yam, in the Mediterranean Sea off the coast of Israel	30	Marine agar, Vibrio-specific thiosulfate–citrate–bile salts (TCBS)	Bacteroidetes	Flavobacteriia	Flavobacteriales	Flavobacteriaceae	Muricauda	sp.	99	ATGAAACTCAAAGGGAATTGACGGGGGGCCCCGCACAAGCGGTGGAGCATGTGGTTTAATTCGATGATACGNGAGGAACCTTACCAGGGCTTAAATGCATTATGACAGGTCTAGAGATAGACTTTTCTTCGGACATTTTGCAAGGTGCTGCATGGTTGTCGTCAGCTCGTGCCGTGAGGTGTCAGGTTAAGTCCTATAACGAGCGCAACCCCTACCGTTAGTTGCCAGCGAGTGATGTCGGGGACTCTAACGGGACTGCCGGTGCAAACCGTGAGGAAGGTGGGGATGACGTCAAATCATCACGGCCCTTACGTCCTGGGCCACACACGTGCTACAATGGCCGGTACAGAGGGAAGCCACCCCGCAAGGGGGCGCGGATCTATAAAACCGGTCACAGTT…	8F 1492R
c1cb4	EF207113	Koren & Rosenberg, 2008	https://idp.springer.com/authorize/casa?redirect_uri=https://link.springer.com/content/pdf/10.1007/s00248-007-9297-z.pdf&casa_token=jdiZINfLaocAAAAA:_5iqjJkxgKk3hwOg-CUIzFUiKKLjDJ73_NBz9Ap1zXbBalZ0Kdt2ZnGDG7_MhJoX0R_HCEpwnTx14	Oculina patagonica	1–3	N/A	Sedot Yam, in the Mediterranean Sea off the coast of Israel	30	Marine agar, Vibrio-specific thiosulfate–citrate–bile salts (TCBS)	Bacteroidetes	Flavobacteriia	Flavobacteriales	Flavobacteriaceae	Aquimarina	sp.	99	TGAGTGGCTAAGCGAAAGTGATAAGTAACCCACCTGGGGAGTACGTTCGCAAGAATGAAACTCAAAGGAATTGACGGGGGCCCGCACAAGCGGTGGAGCATGTGGTTTAATTCGATGATACGCGAGGAACCTTACCAGGGCTTAAATGTAGATTGACAGGTTTAGAGATAGACTTTTCTTCGGACAATTTACAAGGTGCTGCATGGTTGTCGTCAGCTCGTGCCGTGAGGTGTCAGGTTAAGTCCTATAACGAGCGCAACCCCTGTTGTTAGTTGCCATCGAGTAATGTCGGGAACTCTAGCAAGACTGCCGGTGCAAACCGCGAGGAAGGTGGGGATGACGTCAAATCATCACGGCCCTTACGTCCTGGGCCACACACGTGCTACAATGGCCGGTACA…	8F 1492R
c1cb33	EF207124	Koren & Rosenberg, 2008	https://idp.springer.com/authorize/casa?redirect_uri=https://link.springer.com/content/pdf/10.1007/s00248-007-9297-z.pdf&casa_token=jdiZINfLaocAAAAA:_5iqjJkxgKk3hwOg-CUIzFUiKKLjDJ73_NBz9Ap1zXbBalZ0Kdt2ZnGDG7_MhJoX0R_HCEpwnTx15	Oculina patagonica	1–3	N/A	Sedot Yam, in the Mediterranean Sea off the coast of Israel	30	Marine agar, Vibrio-specific thiosulfate–citrate–bile salts (TCBS)	Bacteroidetes	Flavobacteriia	Flavobacteriales	Flavobacteriaceae	Aquimarina	sp.	99	GCGTGGGTAGCGAACAGGATTAGATACCCTGGTAGTCCCACGCCGTAAACGATGGTTACTAGCTGTTCGGATTTTTATCTGAGTGGCTAAGCGAAAGTGATAAGTAACCCACCTGGGGAGTACGTTCGCAAGAATGAAACTCAAAGGAATTGACGGGGGCCCGCACAAGCGGTGGAGCATGTGGTTTAATTCGATGATACGCGAGGAACCTTACCAGGGCTTAAATGTAGATTGACAGGTTTAGAGATAGACTTTCCTTCGGGCAATTTACAAGGTGCTGCATGGTTGTCGTCAGCTCGTGCCGTGAGGTGTCAGGTTAAGTCCTATAACGAGCGCAACCCCTGTTGTTAGTTGCCAGCGAGTAAAGTCGGGAACTCTAACAAGACTGCCGGTGCAAAC…	8F 1492R
c1cb46	EF207132	Koren & Rosenberg, 2008	https://idp.springer.com/authorize/casa?redirect_uri=https://link.springer.com/content/pdf/10.1007/s00248-007-9297-z.pdf&casa_token=jdiZINfLaocAAAAA:_5iqjJkxgKk3hwOg-CUIzFUiKKLjDJ73_NBz9Ap1zXbBalZ0Kdt2ZnGDG7_MhJoX0R_HCEpwnTx16	Oculina patagonica	1–3	N/A	Sedot Yam, in the Mediterranean Sea off the coast of Israel	30	Marine agar, Vibrio-specific thiosulfate–citrate–bile salts (TCBS)	Bacteroidetes	Flavobacteriia	Flavobacteriales	Flavobacteriaceae	Aquimarina	sp.	99	TGGTTTAATTCGATGATACGCGAGGAACCTTACCAGGGCTTAAATGTAGTCTGACAGGTCTAGAGATAGACTTTTCTTCGGACAGATTACAAGGTGCTGCATGGTTGTCGTCAGCTCGTGCCGTGAGGTGTCAGGTTAAGTCCTATAACGAGCGCAACCCCTGTTGTTAGTTGCCATCGAGTAATGTCGGGAACTCTAGCAAGACTGCCGGTGCAAACCGCGAGGAAGGTGGGGATGACGTCAAATCATCACGGCCCTTACGTCCTGGGCCACACACGTGCTACAATGGTAGGTACAGAGAGCAGCCACTTGGTGACAAGGAGCGAATCTATAAAGCCTATCACAGTTCGGATCGGAGTCTGCAACTCGACTCCGTGAAGCTGGAATCGCTAGTAATCG…	8F 1492R
c1cc5	EF207139	Koren & Rosenberg, 2008	https://idp.springer.com/authorize/casa?redirect_uri=https://link.springer.com/content/pdf/10.1007/s00248-007-9297-z.pdf&casa_token=jdiZINfLaocAAAAA:_5iqjJkxgKk3hwOg-CUIzFUiKKLjDJ73_NBz9Ap1zXbBalZ0Kdt2ZnGDG7_MhJoX0R_HCEpwnTx17	Oculina patagonica	1–3	N/A	Sedot Yam, in the Mediterranean Sea off the coast of Israel	30	Marine agar, Vibrio-specific thiosulfate–citrate–bile salts (TCBS)	Bacteroidetes	Flavobacteriia	Flavobacteriales	Flavobacteriaceae	Aquimarina	sp.	99	TCAGGTTAAGTCCTATAACGAGCGCAACCCCTGTTGTTAGTTGCCAGCNGAGTGATGTCGGGAACTCTAGCAAGACTGCCGGTGCAAACCGCGAGGAAGGTGGGGATGACGTCAAATCATCACGGCCCTTACGTCCTGGGCCACACACGTGCTACAATGGCCGGTACACAGAGCAGCCACTTGGTGACAAGGAGCGAATCTATAAAGCCGGTCACAGTTCGGATCGGAGTCTGCAACTCGACTCCGTGAAGCTGGAATCGCTAGTAATCGGATATCAGCCATGATCCGGTGAATACGTTCCCGGGCCTTGTACACACCGCCCGTCAAGCCATGGAAGCTGGGGGTAC	8F 1492R
c1cc62	EF207152	Koren & Rosenberg, 2008	https://idp.springer.com/authorize/casa?redirect_uri=https://link.springer.com/content/pdf/10.1007/s00248-007-9297-z.pdf&casa_token=jdiZINfLaocAAAAA:_5iqjJkxgKk3hwOg-CUIzFUiKKLjDJ73_NBz9Ap1zXbBalZ0Kdt2ZnGDG7_MhJoX0R_HCEpwnTx18	Oculina patagonica	1–3	N/A	Sedot Yam, in the Mediterranean Sea off the coast of Israel	30	Marine agar, Vibrio-specific thiosulfate–citrate–bile salts (TCBS)	Bacteroidetes	Flavobacteriia	Flavobacteriales	Flavobacteriaceae	Algibacter	sp.	99	TAGATATTACATAGAATACCAATGCGAAGGCAGATCACTAATAATGTATTGACACTGATGGACGAAAGCGTAGGTAGCGAACGGGATTAGATACCCCGGTAGTCTACGCCGTAAACGATGGATACTAGCTGTTCGGAACTTGCTTCTGAGTGGCTAAGCGAAAGTGATAAGTATCCCACCTGGGGAGTACGTTCGCAAGAATGAAACTCAAAGGAATTGACGGGGGCCCGCACAAGCGGTGGAGCATGTGGTTTAATTCGATGATACGCGAGGAACCTTACCAGGGCTTAAATGTAGATTGACAGGACTAGAGATAGTTTTTTCTTCGGACAATTTACAAGGTGCTGCATGGTTGTCGTCAGCTCGTGCCGTGAGGTGTCAGGTTAAGTCCTATAACGA…	8F 1492R
KMM 6029	AY651070	Nedashkovskaya et al., 2005	http://ijs.microbiologyresearch.org/content/journal/ijsem/10.1099/ijs.0.63381-0	Paragorgia arborea	128	N/A	Makarov Bay, Iturup Island, Kurile Islands, Sea of Okhotsk, Pacific Ocean	28	Marine agar	Bacteroidetes	Flavobacteriia	Flavobacteriales	Flavobacteriaceae	Bizionia	paragorgiae	99	CGCTAGCGGCAGGCTTAACACATGCAAGTCGAGGGGTAACGGGGTGCTTGCACCGCCGACGACCGGCGCACGGGTGAGTAACGCGTATACAATCTGCCTTGTACTGAGGGATAGCCCAGAGAAATTTGGATTAATACCTCATAGTATATGGCNNTCTCATGAAGATCATATTAAAGGTTACGGTACAAGATGAGTATGCGTTCTATTAGCTAGATGGTAAGGTAACGGCTTACCATGGCTACGATAGATAGGGGCCCTGAGAGGGGGATCCCCCACACTGGTACTGAGACACGGACCAGACTCCTACGGGAGGCAGCAGTGAGGAATATTGGACAATGGGCGAGAGCCTGATCCAGCCATGCCGCGTGCAGGATGACGGCCCTATGGGTTGTAAACTGC…	p27f p152Sr
LM0505	DQ517219	Brück et al., 2007	https://link.springer.com/article/10.1007/s10126-007-9009-2	Leptogorgia minimata	45	27	Jim Atria wreck site off Pompano Beach, Florida	27	nutrient agar (NA), diluted marine agar 2216 (MA, 5 sea water:1 marine agar), YM, and Sabouraud dextrose agar (SB) plates	Bacteroidetes	Sphingobacteriia	Sphingobacteriales	Sphingobacteriaceae	Sphingobacterium	sp.	97	GCTAATACCGCATACGACCTACGGGCGAAAGCAGGGGACCTTCGGGCCTTGCGCTATTAGATGAGCCTAGGTCGGATTAGCTAGTTGGTGGGGTAATGGCTCACCAAGGCGACGATCCGTAGCTGGTCTGAGAGGATGATCAGCCACACTGGAACTGAGACACGGCCCAGACTCCTACGGGAGGCAGCAGTGGGGAATATTGGACAATGGGCGAAAGCCTGATCCAGCCATGCCGCGTGTGTGAAGAAGGCCTTCGGGTTGTAAAGCACTTTTAGTA	FC27 RC1492
FL35	MW720784	Meyer	N/A	Montastraea cavernosa	N/A	N/A	USA: Looe Key Reef, Florida Keys; 24.563056 N 81.400833 W	30	CSA+pen	Bacteroidetes	Cytophagia	Cytophagales	Cytophagaceae	Euzebyella	saccharophila	0.99	CAACGATGAAGAGTTTGATCCTGGCTCAGGATGAACGCTAGCGGCAGGCCTAACACATGCAAGTCGAGGGGCAGCGGGGAAAAGCTTGCTTTTCCGCCGGCGACCGGCGCACGGGTGCGCAACGCGTATACAATCTGCCCCCTACTGCGGGATAGCCCAGAGAAATTTGGATTAACACCGCATGGTACCGTATCCCCGCATGGGGTTTACGGTTAAAGGTCACGGTAGGGGATGAGTATGCGTCCCATTAGCTAGATGGCGGGGTAACGGCCCACCATGGCGACGATGGGTAGGGGCCCTGAGAGGGGGATCCCCCACACTGGTACTGAGACACGGACCAGACTCCTACGGGAGGCAGCAGTGAGGAATATTGGACAATGGGCGGGAGCCTGATCCAGC…	retrieved from whole genome assembly (unpublished)
6229-C3	HM173311	Kellogg	N/A	Paragorgia arborea	N/A	N/A	N/A	N/A	GASWA	BActeroidetes	Flavobacteriia	Flavobacteriales	Flavobacteriaceae	Flavobacterium		99	GCAAGTCGAGGGGTATGGTTCTTCGGAACCAGAGACCGGCGCACGGGTGCGTAACGCGTATGCAATCTAC CTTTCACAGAGGGATAGCCCAGAGAAATTTGGATTAATACCTCATAGTATATTGGTCTCGCATGAGATTG TTATTAAAGATTTATCGGTGAAAGATGAGCATGCGTCCCATTAGTTAGTTGGTAAGGTAACGGCTTACCA AGACTACGATGGGTAGGGGTCCTGAGAGGGAGATCCCCCACACTGGTACTGAGACACGGACCAGACTCCT ACGGGAGGCAGCAGTGAGGAATATTGGACAATGGGCGCAAGCCTGATCCAGCCATGCCGCGTGCAGGATG ACGGTCCTATGGATTGTAAACTGCTTTTATACGAGAAGAAACAC…	Eco8F 1492R
HIMB1253	MW788369	Huggett and Rappe	N/A	Porites compressa	N/A	25	Coconut Island, 19.7296° N, 155.0685° W	24	MA2216	Bacteroidetes	Bacteroidia	Flavobacteriales	Flavobacteriaceae	Tenacibaculum		99.63	TGCAGTCGAGGGGCAGCATCAATTGCTTGCAATTGGATGGCGACCGGCGAACGGGTGCGTAACGCGTATAGAATCTGCCTTGTACAGGAGGATAGCCTTTAGAAATGAAGATTAATACTCCATAGTTTAGGGATGTGGCATCGCATTCTTAATAAAGATTTATCGGTACAAGATGACTATGCGTCCTATTAGCTAGATGGTAAGGTAACGGCTTACCATGGCTACGATAGGTAGGGGGTCTGAGAGGACTATCCCCCACACTGGTACTGAGACACGGACCAGACTCCTACGGGAGGCAGCAGTGAGGAATATTGGTCAATGGAGGCAACTCTGAACCAGCCATGCCGCGTGCAGGAAGACTGCCCTATGGGTTGTAAACTGCTTTTATACAGGAAGAAA…	27F/1492R
HIMB1254	MW788341	Huggett and Rappe	N/A	Porites compressa	N/A	25	Coconut Island, 19.7296° N, 155.0685° W	24	10% R2A	Bacteroidetes	Bacteroidia	Cytophagales	Flammeovirgaceae	Flammeovirga		99.6	TCTGCTTGCAGAATGTCGACGACCGGCGCACGGGTGCGTAACGCGTATACAACTTACCTTTATCTGGAGGATAGCCCGGAGAAATTCGGATTAATACTCCATAGTATTATAAAGTAGCATTGCTTAATAATTAAAGATTTATCGGATAAAGATAGGTATGCGTCCCATTAGCTAGTTGGTGCAGGTAACGGCTCACCAAGGCGACGATGGGTAGGGGTTCTGAGAGGAAGGTCCCCCACACTGGCACTGAGATACGGGCCAGACTCCTACGGGAGGCAGCAGTAGGGAATATTGGTCAATGGAGGCAACTCTGAACCAGCCATGCCGCGTGAACGATGAAGGCCTTCGGGTTGTAAAGTTCTTTTGTATGGGAAGAAACTCACCCNTGCGNGGGTGCTT…	27F/1492R
HIMB1258	MW788339	Huggett and Rappe	N/A	Porites compressa	N/A	25	Coconut Island, 19.7296° N, 155.0685° W	24	R2A	Bacteroidetes	Bacteroidia	Flavobacteriales	Flavobacteriaceae	Winogradskyella		99.65	GTAACATTGGTTGCTTGCAACCAGATGACGAGTGGCGCACGGGTGCGTAACGCGTATACAATCTGCCTCTTACAGGGGGATAGCCTTTGGAAACGAAGAATAATACCCCATAGTATGTAGATGCCGCATGGTATTTGCATTAAAGATTTATCGGTAAGAGATGAGTATGCGTCCTATTAGCTAGATGGTGTGGTAACGGCACACCATGGCAACGATAGGTAGGGGCCCTGAGAGGGGGATCCCCCACACTGGTACTGAGACACGGACCAGACTCCTACGGGAGGCAGCAGTGAGGAATATTGGACAATGGGCGAGAGCCTGATCCAGCCATGCCGCGTGCAGGAAGACTGCCCTATGGGTTGTAAACTGCTTTTGTACGGGAAGAAACCCGCCTACGTG…	27F/1492R
HIMB1266	MW788375	Huggett and Rappe	N/A	Porites compressa	N/A	25	Coconut Island, 19.7296° N, 155.0685° W	24	10% R2A	Bacteroidetes	Bacteroidia	Flavobacteriales	Flavobacteriaceae	Tenacibaculum	agarivorans	99.77	TGCAGTCGAGGGGTAACATTGTAGCTTGCTACAGATGACGACCGGCGAACGGGTGCGTAACGCGTATAGAATCTGCCTTGTACAGAGGGATAGCCTTTAGAAATGAAGATTAATACCTCATAGTACTGAGATGTGGCATCACGTTTTAGTTAAAGATTTATCGGTACAAGATGACTATGCGTCCTATTAGCTAGATGGTAAGGTAACGGCTTACCATGGCAACGATAGGTAGGGGGTCTGAGAGGATTATCCCCCACACTGGTACTGAGACACGGACCAGACTCCTACGGGAGGCAGCAGTGAGGAATATTGGTCAATGGAGGCAACTCTGAACCAGCCATGCCGCGTGCAGGAAGACTGCCCTATGGGTTGTAAACTGCTTTTATATGGGAAGAAACA…	27F/1492R
HIMB1267	MW788372	Huggett and Rappe	N/A	Porites compressa	N/A	25	Coconut Island, 19.7296° N, 155.0685° W	24	10% R2A	Bacteroidetes	Bacteroidia	Flavobacteriales	Flavobacteriaceae	Aquibacter		95.93	TGCAGTCGAGGGGTAACAGGGATTGCTTGCAATCCGCTGACGACCGGCGCACGGGTGCGTAACGCGTATACAATCTGCCTCTTACTGGGGGATAGCCCAGAGAAATTTGGATTAACACCCCATGGTATGATGACTTGGCATCAAGATATCATTAAAGGTTACGGTAAGAGATGAGTATGCGTCCTATTAGCTAGTAGGTATGGTAACGGCATACCTAGGCGACGATAGGTAGGGGCCCTGAGAGGGGGATCCCCCACACTGGTACTGAGACACGGACCAGACTCCTACGGGAGGCAGCAGTGAGGAATATTGGGCAATGGAGGCAACTCTGACCCAGCCATGCCGCGTGCAGGAAGACTGCCCTATGGGTTGTAAACTGCTTTTATACGGGAAGAAACA…	27F/1492R
HIMB1274	MW788373	Huggett and Rappe	N/A	Pocilopora damicornis	N/A	25	Coconut Island, 19.7296° N, 155.0685° W	24	R2A	Bacteroidetes	Bacteroidia	Flavobacteriales	Flavobacteriaceae	Aurantivirga		97.03	TGCAGTCGAGGGGTAACAGGGGTTGCTTGCAATCCGCTGACGACCGGCGCACGGGTGCGTAACGCGTATAGAACCTACCTTTTACTGAGGGATAGCCTTTAGAAATGAAGATTAATACCTCATAGTATTGAGAAATGGCATCATTTTTCAATTAAAGATTTATCGGTAAAAGATGGCTATGCGTTTTATTAGCTAGTAGGTAAGGTAACGGCTTACCTAGGCTACGATAAATAGGGGCCCTGAGAGGGGGATCCCCCACACTGGTACTGAGACACGGACCAGACTCCTACGGGAGGCAGCAGTGAGGAATATTGGTCAATGGAGGCAACTCTGAACCAGCCATGCCGCGTGCAGGAAGACGGCCCTATGGGTTGTAAACTGCTTTTATACAGGAAGAAA…	27F/1492R
HIMB1233	MW788374	Huggett and Rappe	N/A	Montipora capitata	N/A	25	Coconut Island, 19.7296° N, 155.0685° W	24	R2A	Bacteroidetes	Bacteroidia	Flavobacteriales	Flavobacteriaceae	Tenacibaculum		99.64	TGCAGTCGAGGGGTAACATTGTAGCTTGCTACAGATGACGACCGGCGAACGGGTGCGTAACGCGTATAGAATCTGCCTTGTACAGAGGGATAGCCTTTAGAAATGAAGATTAATACCTCATAGTACTGAGATGTGGCATCACGTTTTAGTTAAAGATTTATCGGTACAAGATGACTATGCGTCCTATTAGCTAGATGGTAAGGTAACGGCTTACCATGGCAACGATAGGTAGGGGGTCTGAGAGGATTATCCCCCACACTGGTACTGAGACACGGACCAGACTCCTACGGGAGGCAGCAGTGAGGAATATTGGTCAATGGAGGCAACTCTGAACCAGCCATGCCGCGTGCAGGAAGACTGCCCTATGGGTTGTAAACTGCTTTTATATGGGAAGAAACA…	27F/1492R
HIMB1234	MW788371	Huggett and Rappe	N/A	Montipora capitata	N/A	25	Coconut Island, 19.7296° N, 155.0685° W	24	R2A	Bacteroidetes	Bacteroidia	Flavobacteriales	Flavobacteriaceae	Lacinutrix		99.64	TGCAGTCGAGGGGTAACAGAGTAGCTTGCTATTGCTGACGACCGGCGCACGGGTGCGTAACGCGTATACAATCTGCCTTGTACTGAGGGATAGCCTTTGGAAACGAAGATTAATACCTCATAGTATTGCGACATCGCATGGTGATGCAATTAAAGGTTACGGTACAAGATGAGTATGCGTCCTATTAGCTAGATGGAGTGGTAACGGCACCCCATGGCAACGATAGGTAGGGGCCCTGAGAGGGGGATCCCCCACACTGGTACTGAGACACGGACCAGACTCCTACGGGAGGCAGCAGTGAGGAATATTGGACAATGGAGGCAACTCTGATCCAGCCATGCCGCGTGCAGGAAGACTGCCCTATGGGTTGTAAACTGCTTTTATACAGGAAGAAACAGA…	27F/1492R
HIMB1239	MW788370	Huggett and Rappe	N/A	Montipora capitata	N/A	25	Coconut Island, 19.7296° N, 155.0685° W	24	MA2216	Bacteroidetes	Bacteroidia	Flavobacteriales	Flavobacteriaceae	Mesoflavibacter		99.51	TGCAGTCGAGGGGTAACAGAGAAAAGCTTGCTTTTTTGCTGACGACCGGCGAACGGGTGCGTAACGCGTATGCAATCTACCTTTTGCTAAGGGATAGCCCAGAGAAATTTGGATTAATACCTTATAGTATACTTACTTGGCATCGAGAAAGTATTAAAGATTACGGCAAAAGATGAGCATGCGTTCTATTAGCTAGTTGGTGTGGTAACGGCACACCAAGGCAACGATAGATAGGGGTCCTGAGAGGGAGATCCCCCACACTGGTACTGAGACACGGACCAGACTCCTACGGGAGGCAGCAGTGAGGAATATTGGACAATGGAGGCAACTCTGATCCAGCCATGCCGCGTGCAGGAAGACTGCCCTATGGGTTGTAAACTGCTTTTATACAGGAAGAAA…	27F/1492R
002newf	MW820223	Medina	N/A	Symbiodiniaceae culture	N/A	N/A	Caribbean, Florida	28	Marine agar	Bacteroidetes	Flavobacteria	Flavobacteriales	Flavobacteriaceae	Muricauda	aquimarina	99	agagtttgatcctggctcaggatgaacgctagcggcaggcctaacacatgcaagtcgaggggcatcggggaaaagcttgcttttccgccggcgaccggcgcacgggtgcggaacgcgtatggaacctgcccctgtcaggggaatagcccagggaaacttggattaatgccccatggtaccgttatatcgcatgatattacggttaaagatttatcggacagggatggccatgcgtaccattagttagttggtggggtaacggctcaccaaggcagcgatggttaggggccctgagagggggatcccccacactggtactgagacacggaccagactcctacgggaggcagcagtgaggaatattggacaatgggcgggagcctgatccagccatgccgc…	Sequence pulled out of whole genome by RAST
002newc	MW820224	Medina	N/A	Symbiodiniaceae culture	N/A	N/A	Caribbean, Florida	28	Marine agar	Bacteroidetes	Sphingobacteria	Sphingobacteriales	Flammeovigaceae	Fabibacter	pacificus	100	tattacaatggagagtttgatcctggctcaggatgaacgctagcggcaggcctaatacatgcaagtcgaacggtaggtttttcttcggagaaactgagagtggcgcacgggtgcgtaacgcgtatgcaacctacccttaacagggggatagcccagagaaatttggattaataccccatagtattacaagatggcatctgaaagtaattaaagatttatcggttaaggatgggcatgcgtgacattagatagttggtgaggtaacggctcaccaagtcaacgatgtctaggggttctgagaggatgatcccccacactggtactgagatacggaccagactcctacgggaggcagcagtagggaatattggtcaatgggcgagagcctgaaccagccat…	Sequence pulled out of whole genome by RAST
CV35	MH814620	Peixoto	N/A	Acropora millepora	N/A	N/A	Aquarium	26	Luria bertani	Bacteroidetes	Flavobacteriia	Flavobacteriales	Flavobacteriaceae	Cellulophaga	lytica	99	CGAGGGGTAACAGAGGAGCTTGCTCTTGCTGACGACCGGCGCACGGGTGCGTAACGCGTATACAATCTGCCTTACACTAAGGGATAGCCCAGAGAAATTTGGATTAACACCTTATAGTTTATTTTTATGGCATCATTTAAATAATAAAGTTTACGGTGTAAGATGAGTATGCGTCCCATTAGTTTGTTGGTAAGGTAACGGCTTACCAAGACTACGATGGGTAGGGGCCCTGAGAGGGGGATCCCCCACACTGGTACTGAGACACGGACCAGACTCCTACGGGAGGCAGCAGTGAGGAATATTGGACAATGGAGGAGACTCTGATCCAGCCATGCCGCGTGCAGGAAGACGGTCCTATGGATTGTAAACTGCTTTTATACAGGAAGAATAAGGACTACG…	27f 1492r
1PC	MK167380	Peixoto	N/A	Surrounding seawater	N/A	N/A	N/A	N/A	Marine agar	Bacteroidetes	Flavobacteriia	Flavobacteriales	Flavobacteriaceae	Cellulophaga	lytica	99	CGCTCCTTGGCGGTGACGAACTTCAGGTACCCCCAGCTTCCATGGCTTGACGGGCGGTGTGTACAAGGCCCGGGAACGTATTCACCGGATCATGGCTGATATCCGATTACTAGCGATTCCAGCTTCACGGAGTCGAGTTGCAGACTCCGATCCGAACTGTGATAGGTTTTATAGATTCGCTCCTTATCGCTAAGTGGCTGCTCTCTGTACCTACCATTGTAGCACGTGTGTGGCCCAGGACGTAAGGGCCGTGATGATTTGACGTCATCCCCACCTTCCTCACGGTTTGCACCGGCAGTCTTGCTAGAGTCCCCACCATAATGTGCTGGTAACTAACAACAGGGGTTGCGCTCGTTATAGGACTTAACCTGACACCTCACGGCACGAGCTGACGACAAC…	27f 1492r
EL33	MF461393	Keller-Costa et al., 2017 FEMS Microbiol Ecol: 93 (12), fix143; Keller-Costa et al., 2016 MRA: 10.1128/genomeA.00855-16	https://doi.org/10.1093/femsec/fix143	Eunicella labiata	18	14	36.979778 N 7.989111 W; Pedra da Greta, Faro	18	Marine agar 1:2 diluted	Bacteroidetes	Flavobacteriia	Flavobacteriales	Flavobacteriaceae	Aquimarina	sp.	99	ACCTACCTTATAGTAAGGGATAGCCCAGAGAAATTTGGATTAATACCTTATAGTATCTTAAGTGAGCCTTCACTAAGGATTAAAGATTTATCGCTATAAGATGGCTATGCGTTCTATTAGCTAGTTGGTATGGTAACGGCATACCAAGGCTACGATAGATAGGGGTCCTGAGAGGGAGATCCCCCACACTGGTACTGAGACACGGACCAGACTCCTACGGGAGGCAGCAGTGAGGAATATTGGACAATGGAGGCAACTCTGATCCAGCCATGCCGCGTGTAGGAAGACTGCCCTATGGGTTGTAAACTACTTTTATAGAGGAAGAAACCATTCCACGTGTGGAATGCTGACGGTACTCTACGAATAAGGATCGGCTAACTCCGTGCCAGCAGCCGCGGT…	27f 1492r
EL43	MF461386	Keller-Costa et al., 2017 FEMS Microbiol Ecol: 93 (12), fix143	https://doi.org/10.1093/femsec/fix144	Eunicella labiata	18	14	36.979778 N 7.989111 W; Pedra da Greta, Faro	18	Marine agar 1:2 diluted	Bacteroidetes	Flavobacteriia	Flavobacteriales	Flavobacteriaceae	Aquimarina	megaterium	100	AGTCGAGGGGTAACATAGTTGCTTGCAACTGATGACGACCGGCGCACGGGTGCGTAACGCGTATAGTACCTACCTTATAGTAAGGGATAGCCCAGAGAAATTTGGATTAATACCTTATAGTATCCTAAGTGAGCCTTCACTAAGGATTAAAGATTTATCGCTATAAGATGGCTATGCGTTCTATTAGCTAGTTGGTATGGTAACGGCATACCAAGGCTACGATAGATAGGGGTCCTGAGAGGGAGATCCCCCACACTGGTACTGAGACACGGACCAGACTCCTACGGGAGGCAGCAGTGAGGAATATTGGACAATGGAGGCAACTCTGATCCAGCCATGCCGCGTGTAGGAAGACTGCCCTATGGGTTGTAAACTACTTTTATAGAGGAAGAAACCATT…	27f 1492r
Voolstra_H30	FJ360684.1.1470	Voolstra	N/A	Acropora hemprochii	N/A	25	22°15.100’N, 38°57.386’E	25	DMSP enriched minimal media	Bacteroidetes	Flavobacteriia	Flavobacteriales	Flavobacteriaceae	Meridianimaribacter	Meridianimaribacter flavus	99.206	AGGCACTCCCAGCTTCCATGGCTTGACGGGCGGTGTGTACAAGGCCCGGGAACGTATTCACCGGATCATGGCTGATATCCGATTACTAGCGATTCCAGCTTCACGGAGTCGAGTTGCAGACTCCGATCCGAACTGTGATAGGTTTTTAGGATTCGCTCCTGCTCACGCAGTGGCTGCCCTCTGTACCTACCATTGTAGCACGTGTGTAGCCCAGGACGTAAGGGCCGTGATGATTTGACGTCATCCCCACCTTCCTCACGGTTTGCACCGGCAGTCTTGCTAGAGTTCCCGACATTACTCGCTGGCAACTAACAACAGGGGTTGCGCTCGTTATAGGACTTAACCTGACACCTCACGGCACGAGCTGACGACAACCATGCAGCACCTTGTAAGTAGTCC…	1492R
Voolstra_C37	FJ652058.1.1271	Voolstra	N/A	Acropora humilis	N/A	25	22°15.100’N, 38°57.386’E	25	DMSP enriched minimal media	Bacteroidetes	Cytophagia	Cytophagales	Flammeovirgaceae	Roseivirga	Roseivirga sp. enrichment culture clone NE	99.891	GGTCCACCCAACTCCCATGGCTTGACGGGCGGTGTGTACAAGGTCCGGGAACGTATTCACCGCGCCATTGCTGATGCGCGATTACTAGCGATTCCACCTTCACGTGGTCGAGTTGCAGACCACGATCCGAACTGAGAAAGACTTTTTGAGATTGGCATCACGTTACCGTGTAGCTACCCTTTGTATCTCCCATTGTAGCACGTGTGTAGCCCTGGGCGTAAGGGCCATGATGACTTGACGTCGTCCCCTCCTTCCTCTCTGCTTGCGCAGGCAGTCCTGTTAGAGTCCCCATCATAACATGCTGGCAACTAACAGTAGGGGTTGCGCTCGTTGCGGGACTTAACCCAACACCTCACGGCACGAGCTGACGACAGCCATGCAGCACCTTGCTTCGTGTCC…	1492R
Voolstra_C42	CP003156.1917540.1918950	Voolstra	N/A	Acropora humilis	N/A	25	22°15.100’N, 38°57.386’E	25	DMSP enriched minimal media	Bacteroidetes	Flavobacteriia	Flavobacteriales	Cryomorphaceae	Owenweeksia	Owenweeksia hongkongensis DSM 17368	96.326	CAGGCACCCCCAGCTTCCATGGCTTGACGGGCGGTGTGTACAAGGCCCGGGAACGTATTCACCGCGCCATGGCTGATGCGCGATTACTAGCGATTCCAGCTTCATGGAGTCGAGTTGCAGACTCCAATCCGAACTGAGATAGTGTTTAGAGATTAGCATCACATCGCTGTGTAGCTGCCCTTTGTCACTACCATTGTAGCACGTGTGTGGCCCTGGACGTAAGGGCCGTGATGATTTGACGTCATCCCCACCTTCCTCACCGCTTGCGCGGGCAGTTTTCCTAGAGTCCCCGGCCGAACCGCTGGCAACTAAGAATAGGGGTTGCGCTCGTTATGGGACTTAACCCGACACCTCACGGCACGAGCTGACGACAACCATGCAGCACCTTGTAAATTGTCC…	1492R
ApWi04	N/A	Sharp	N/A	Astrangia poculata	N/A	N/A	N/A	N/A	DIFCO 2216	Bacteroidetes	Flavobacteriia	Flavobacteriales	Flavobacteriaceae	Flavobacterium	piscis	98.8	CGGCGCACGGGTGCGTAACGCGTATGCAATCTACCTTTCACAGAGGGATAGCCCAGAGAAATTTGGATTAATACCTCATAGTATATCGAGTTGGCATCAACATGATATTAAAGATTTATCGGTGAAAGATGAGCATGCGTCCCATTAGCTAGTTGGTATGGTAACGGCATACCAAGGCTACGATGGGTAGGGGTCCTGAGAGGGAGATCCCCCACACTGGTACTGAGACACGGACCAGACTCCTACGGGAGGCAGCAGTGAGGAATATTGGACAATGGGCGCAAGCCTGATCCAGCCATGCCGCGTGCAGGATGACGGTCCTATGGATTGTAAACTGCTTTTATACGAGAAGAAACACTCCTTCGTGAAGGAGCTTGACGGTATCGTAAGAATAAGGAT…	27F 1492R
ApWi20	N/A	Sharp	N/A	Astrangia poculata	N/A	N/A	N/A	N/A	DIFCO 2216	Bacteroidetes	Flavobacteriia	Flavobacteriales	Flavobacteriaceae	Flavobacterium	piscis	98.8	GGTGCGTAACGCGTATGCAATCTACCTTTCACAGAGGGATAGCCCAGAGAAATTTGGATTAATACCTCATAGTATATCGAGTTGGCATCAACATGATATTAAAGATTTATCGGTGAAAGATGAGCATGCGTCCCATTAGCTAGTTGGTATGGTAACGGCATACCAAGGCTACGATGGGTAGGGGTCCTGAGAGGGAGATCCCCCACACTGGTACTGAGACACGGACCAGACTCCTACGGGAGGCAGCAGTGAGGAATATTGGACAATGGGCGCAAGCCTGATCCAGCCATGCCGCGTGCAGGATGACGGTCCTATGGATTGTAAACTGCTTTTATACGAGAAGAAACACTCCTTCGTGAAGGAGCTTGACGGTATCGTAAGAATAAGGATCGGCTAACT…	27F 1492R
ApWi38	N/A	Sharp	N/A	Astrangia poculata	N/A	N/A	N/A	N/A	DIFCO 2216	Bacteroidetes	Flavobacteriia	Flavobacteriales	Flavobacteriaceae	Flavobacterium	piscis	98.8	TTGGATTAATACCTCATAGTATATCGAGTTGGCATCAACATGATATTAAAGATTTATCGGTGAAAGATGAGCATGCGTCCCATTAGCTAGTTGGTATGGTAACGGCATACCAAGGCTACGATGGGTAGGGGTCCTGAGAGGGAGATCCCCCACACTGGTACTGAGACACGGACCAGACTCCTACGGGAGGCAGCAGTGAGGAATATTGGACAATGGGCGCAAGCCTGATCCAGCCATGCCGCGTGCAGGATGACGGTCCTATGGATTGTAAACTGCTTTTATACGAGAAGAAACACTCCTTCGTGAAGGAGCTTGACGGTATCGTAAGAATAAGGATCGGCTAACTCCGTGCCAGCAGCCGCGGTAATACGGAGGATCCAAGCGTTATCCGGAATCATT…	27F 1492R
ApWi44	N/A	Sharp	N/A	Astrangia poculata	N/A	N/A	N/A	N/A	DIFCO 2216	Bacteroidetes	Flavobacteriia	Flavobacteriales	Flavobacteriaceae	Salinimicrobium	marinum	99.6	TGGCGAACGGGTGAGTAACACGTGAGCAACCTGCCCCTGACTCTGGGATAAGCGCTGGAAACGGCGTCTAATACTGGATACGAGACGTGATCGCATGGTCAACGTTTGGAAAGATTTTTCGGTTGGGGATGGGCTCGCGGCCTATCAGCTTGTTGGTGAGGTAATGGCTCACCAAGGCGTCGACGGGTAGCCGGCCTGAGAGGGTGACCGGCCACACTGGGACTGAGACACGGCCCAGACTCCTACGGGAGGCAGCAGTGGGGAATATTGCACAATGGGCGCAAGCCTGATGCAGCAACGCCGCGTGAGGGATGACGGCCTTCGGGTTGTAAACCTCTTTTAGCAGGGAAGAAGCGAGAGTGACGGTACCTGCAGAAAAAGCACCGGCTAACTACGTGC…	27F 1492R
ApWi50	N/A	Sharp	N/A	Astrangia poculata	N/A	N/A	N/A	N/A	DIFCO 2216	Bacteroidetes	Flavobacteriia	Flavobacteriales	Flavobacteriaceae	Flavobacterium	piscis	98.8	GACCGGCGCACGGGTGCGCAACGCGTATGCAATCTACCTCTTACTAAGGGATAGCCCAGAGAAATTTGGATTAATATCTTATGTGATATTAGACTGGCATCGGTTTAATATTAAAGGTT-A-CGGTAAGAGATGAGCATGCGTCTCATTAGTTAGTTGGTAAGGTAACGGCTTACCAAGACTTCGATGAGTAGGGGTCCTGAGAGGGAGATCCCCCACACTGGTACTGAGACACGGACCAGACTCCTACGGGAGGCAGCAGTGAGGAATATTGGACAATGGACGGAAGTCTGATCCAGCCATGCCGCGTGTAGGAAGACTGCCCTATGGGTTGTAAACTACTTTTATACAGGAAGAATAAGATCTACGTGTAGATTGATGACGGTACTGTAAGAATAAG…	27F 1492R
ApWi56	N/A	Sharp	N/A	Astrangia poculata	N/A	N/A	N/A	N/A	DIFCO 2216	Bacteroidetes	Flavobacteriia	Flavobacteriales	Flavobacteriaceae	Flavobacterium	piscis	98.8	CGGCGCACGGGTGCGTAACGCGTATGCAATCTACCTTTCACAGAGGGATAGCCCAGAGAAATTTGGATTAATACCTCATAGTATATCGAGTTGGCATCAACATGATATTAAAGATTTATCGGTGAAAGATGAGCATGCGTCCCATTAGCTAGTTGGTATGGTAACGGCATACCAAGGCTACGATGGGTAGGGGTCCTGAGAGGGAGATCCCCCACACTGGTACTGAGACACGGACCAGACTCCTACGGGAGGCAGCAGTGAGGAATATTGGACAATGGGCGCAAGCCTGATCCAGCCATGCCGCGTGCAGGATGACGGTCCTATGGATTGTAAACTGCTTTTATACGAGAAGAAACACTCCTTCGTGAAGGAGCTTGACGGTATCGTAAGAATAAGGAT…	27F 1492R
ApWi71	N/A	Sharp	N/A	Astrangia poculata	N/A	N/A	N/A	N/A	DIFCO 2216	Bacteroidetes	Flavobacteriia	Flavobacteriales	Flavobacteriaceae	Salinimicrobium	marinum	99.6	GCGTTGGAAACGACGTCTAATACCGGATATGACCTGTGACGGCATCGTCTGCAGGTGGAAAGAATTTTGGTCAAGGATGGACTCGCGGCCTATCAGGTAGTTGGTGAGGTAATGGCTCACCAAGCCGACGACGGGTAGCCGGCCTGAGAGGGTGACCGGCCACACTGGGACTGAGACACGGCCCAGACTCCTACGGGAGGCAGCAGTGGGGAATATTGCACAATGGGCGAAAGCCTGATGCAGCAACGCCGCGTGAGGGATGACGGCCTTCGGGTTGTAAACCTCTTTTAGTTGGGAAGAAGGGAGCTTGCTCTTGACGGTACCAGCAGAAAAAGCACCGGCTAACTACGTGCCAGCAGCCGCGGTAATACGTAGGGTGCAAGCGTTGTCCGGAATTAT…	27F 1492R
ApWi85	N/A	Sharp	N/A	Astrangia poculata	N/A	N/A	N/A	N/A	DIFCO 2216	Bacteroidetes	Flavobacteriia	Flavobacteriales	Flavobacteriaceae	Salinimicrobium	marinum	99.6	GATAAGCCTGGGAAACCGGGTCTAATACCGGATATGAATCCTGCCGCATGGTGGGGGTTGGAAAGTTTTTCGGGGCAGGATGAGCCCGCGGCCTATCAGCTTGTTGGTGGGGTAATGGCCTACCAAGGCGACGACGGGTAGCCGGCCTGAGAGGGTGATCGGCCACACTGGGACTGAGACACGGCCCAGACTCCTACGGGAGGCAGCAGTGGGGAATATTGCACAATGGGCGAAAGCCTGATGCAGCGACGCCGCGTGGGGGATGACGGTCTTCGGATTGTAAACCCCTTTCAGTAGGGACGAAGCGCAAGTGACGGTACCTGCAGAAGAAGCACCGGCTAACTACGTGCCA	27F 1492R
ApWi96	N/A	Sharp	N/A	Astrangia poculata	N/A	N/A	N/A	N/A	DIFCO 2216	Bacteroidetes	Flavobacteriia	Flavobacteriales	Flavobacteriaceae	Salinimicrobium	marinum	99.6	GGTGAGGTAATGGCTCACCAAGGCGTCGACGGGTAGCCGGCCTGAGAGGGTGACCGGCCACACTGGGACTGAGACACGGCCCAGACTCCTACGGGAGGCAGCAGTGGGGAATATTGCACAATGGGCGCAAGCCTGATGCAGCAACGCCGCGTGAGGGATGACGGCCTTCGGGTTGTAAACCTCTTTTAGCAGGGAAGAAGCGAGAGTGACGGTACCTGCAGAAAAAGCACCGGCTAACTACGTGCCAGCAGCCGCGGTAATACGTAGGGTGCAAGCGTTATCCGGAATTATTGGGCGTAAAGAGCTCGTAGGCGGTTTGTCGCGTCTGCTGTGAAATCTGGGGGCTCAACCCCCAGCCTGCAGTGGGTACGGGCAGACTAGAGTGCGGTAGGGGAGATT…	27F 1492R
ApSp08	N/A	Sharp	N/A	Astrangia poculata	N/A	N/A	N/A	N/A	DIFCO 2216	Bacteroidetes	Flavobacteriia	Flavobacteriales	Flavobacteriaceae	Maribacter	aquivivus	99.4	GCACGGGTGCGCACCGCGTATGGAACCTACCTTGTACAGGGGAATAGCCTTTGGAAACGAAGATTAATGCCCCGTGGTACCACGCCCCGGCATCGGGATGTGGTTAAAGCCTTCGGGCGGTACAAGATGGCCATGCGTCCCATTAGCTTGTTGGTAAGGTAACGGCTTACCAAGGCTACGATGGGTAGGGGCCCTGAGAGGGGGGTCCCCCACACTGGTACTGAGACACGGACCAGACTCCTACGGGAGGCAGCAGTGAGGAATATTGGACAATGGAGGAGACTCTGATCCAGCCATGCCGCGTGCAGGAAGAATGCCCTATGGGTAGTAAACTGCTTTTATACAGGAAGAAAAAGAGCTACGTGTAGCTTACTGACGGTACTGTAAGAATAAGGACCG…	27F 1492R
ApSp11	N/A	Sharp	N/A	Astrangia poculata	N/A	N/A	N/A	N/A	DIFCO 2216	Bacteroidetes	Flavobacteriia	Flavobacteriales	Flavobacteriaceae	Cellulophaga	baltica	99.8	GCTTGCTCCGCTGACGACCGGCGCACGGGTGCGCAACGCGTATGCAATCTACCTCTTACTAAGGGATAGCCCAGAGAAATTTGGATTAATATCTTATGTGATATTAGACTGGCATCGGTTTAATATTAAAGGTTACGGTAAGAGATGAGCATGCGTCTCATTAGTTAGTTGGTAAGGTAACGGCTTACCAAGACTTCGATGAGTAGGGGTCCTGAGAGGGAGATCCCCCACACTGGTACTGAGACACGGACCAGACTCCTACGGGAGGCAGCAGTGAGGAATATTGGACAATGGACGGAAGTCTGATCCAGCCATGCCGCGTGTAGGAAGACTGCCCTATGGGTTGTAAACTACTTTTATACAGGAAGAATAAGATCTACGTGTAGATTGATGACGGTA…	27F 1492R
ApSp12	N/A	Sharp	N/A	Astrangia poculata	N/A	N/A	N/A	N/A	DIFCO 2216	Bacteroidetes	Flavobacteriia	Flavobacteriales	Flavobacteriaceae	Flavobacterium	micromati	97.5	GGGTGCGTAACGCGTATGCAATCTACCTTTCACAGAGGGATAGCCCAGAGAAATTTGGATTAATACCTCATAGTATATCGAGTTGGCATCAACATGATATTAAAGATTTATCGGTGAAAGATGAGCATGCGTCCCATTAGCTAGTTGGTATGGTAACGGCATACCAAGGCTACGATGGGTAGGGGTCCTGAGAGGGAGATCCCCCACACTGGTACTGAGACACGGACCAGACTCCTACGGGAGGCAGCAGTGAGGAATATTGGACAATGGGCGCAAGCCTGATCCAGCCATGCCGCGTGCAGGATGACGGTCCTATGGATTGTAAACTGCTTTTATACGAGAAGAAACACTCCTTCGTGAAGGAGCTTGACGGTATCGTAAGAATAAGGATCGGCTAAC…	27F 1492R
ApSp17	N/A	Sharp	N/A	Astrangia poculata	N/A	N/A	N/A	N/A	DIFCO 2216	Bacteroidetes	Flavobacteriia	Flavobacteriales	Flavobacteriaceae	Flavobacterium	micromati	97.5	GGTGCGTAACGCGTATGCAATCTACCTTTCACAAAGGGATAGCCCAGAGAAATTTGGATTAATACCTTATAGTAATACGCCTTGGCATCAAGATGTATTTAAAGATTTATCGGTGAAAGATGAGCATGCGTCCCATTAGCTAGTTGGTATGGTAACGGCATACCAAGGCTACGATGGGTAGGGGTCCTGAGAGGGAGATCCCCCACACTGGTACTGAGACACGGACCAGACTCCTACGGGAGGCAGCAGTGAGGAATATTGGACAATGGGCGCAAGCCTGATCCAGCCATGCCGCGTGCAGGATGACGGTCCTATGGATTGTAAACTGCTTTTATACAGGAAGAAACACCTCTACGTGTAGAGACTTGACGGTACTGTAAGAATAAGGATCGGCTAACT…	27F 1492R
ApSp19	N/A	Sharp	N/A	Astrangia poculata	N/A	N/A	N/A	N/A	DIFCO 2216	Bacteroidetes	Flavobacteriia	Flavobacteriales	Flavobacteriaceae	Flavobacterium	micromati	97.5	GCGTAACGCGTATGCAATCTACCTTTCACAGAGGGATAGCCCAGAGAAATTTGGATTAATACCTCATAGTATATCGAGTTGGCATCAACATGATATTAAAGATTTATCGGTGAAAGATGAGCATGCGTCCCATTAGCTAGTTGGTATGGTAACGGCATACCAAGGCTACGATGGGTAGGGGTCCTGAGAGGGAGATCCCCCACACTGGTACTGAGACACGGACCAGACTCCTACGGGAGGCAGCAGTGAGGAATATTGGACAATGGGCGCAAGCCTGATCCAGCCATGCCGCGTGCAGGATGACGGTCCTATGGATTGTAAACTGCTTTTATACGAGAAGAAACACTCCTTCGTGAAGGAGCTTGACGGTATCGTAAGAATAAGGATCGGCTAACTCCG…	27F 1492R
ApSp23	N/A	Sharp	N/A	Astrangia poculata	N/A	N/A	N/A	N/A	DIFCO 2216	Bacteroidetes	Flavobacteriia	Flavobacteriales	Flavobacteriaceae	Flavobacterium	fluminis	99.8	TAAAGTCACAACGGTGAAAGATGAGCATGCGTCCCATTAGCTAGTTGGTAAGGTAACGGCTTACCAAGGCAACGATGGGTAGGGGTCCTGAGAGGGAGATCCCCCACACTGGTACTGAGACACGGACCAGACTCCTACGGGAGGCAGCAGTGAGGAATATTGGTCAATGGGCGCAAGCCTGAACCAGCCATGCCGCGTGCAGGATGACGGTCCTATGGATTGTAAACTGCTTTTGTACGAGAAGAAACAACATTACGTGTAATGTCTTGACGGTATCGTAAGAATAAGGATCGGCTAACTCCGTGCCAGCAGCCGCGGTAATACGGAGGATCCAAGCGTTATCCGGAATCATTGGGTTTAAAGGGTCCGTAGGCGGTTTAGTAAGTCAGTGGTGAAAGC…	27F 1492R
ApSp27	N/A	Sharp	N/A	Astrangia poculata	N/A	N/A	N/A	N/A	DIFCO 2216	Bacteroidetes	Cytophagia	Cytophagales	Flammeovirgceae	Roseivirga	seohaensis	98.6	AGAGAGTGGCGAACGGGTGCGTAACGCGTATGCAACCTACCTTGTACAGGGGAATAGCCCGGAGAAATTCGGATTAATGCCCCATAGTATCACCAGATGGCATCTGAAGGTGATTAAAGATTTATCGGTACAAGATGGGCATGCGTGACATTAGTTAGTTGGCGGGGTAACGGCCCACCAAGACTATGATGTCTAGGGGTTCTGAGAGGATGATCCCCCACACTGGTACTGAGATACGGACCAGACTCCTACGGGAGGCAGCAGTAGGGAATATTGGTCAATGGGCGAGAGCCTGAACCAGCCATGCCGCGTGCAGGATGACGGCCTTCTGGGTTGTAAACTGCTTTTATACGGGAAGAAAAAACCTTTGCGAAGGGAATTGCCGGTACCGTATGAATA…	27F 1492R
ApSp35	N/A	Sharp	N/A	Astrangia poculata	N/A	N/A	N/A	N/A	DIFCO 2216	Bacteroidetes	Flavobacteriia	Flavobacteriales	Flavobacteriaceae	Zobellia	laminariae	100	GTTGACGACCGGCGCACGGGTGCGCAACGCGTATACAATCTACCCCCTACTGTGGGATAGCCCAGAGAAATTTGGATTAAGACCACATGGTACCATTTTACGGCATCGTATTAATGGTTAAAGGTTACGGTAGGGGATGAGTATGCGTCCCATTAGTTAGTTGGCGAGGTAACGGCTCACCAAGACCGCGATGGGTAGGGGCCCTGAGAGGGGGATCCCCCACACTGGTACTGAGACACGGACCAGACTCCTACGGGAGGCAGCAGTGAGGAATATTGGACAATGGGCGGGAGCCTGATCCAGCCATGCCGCGTGCAGGAAGAATGCCCTATGGGTAGTAAACTGCTTTTATACGGGAAGAAAAAGAGCTACGTGTAGCTTACTGACGGTACCGTAAGA…	27F 1492R
ApSp38	N/A	Sharp	N/A	Astrangia poculata	N/A	N/A	N/A	N/A	DIFCO 2216	Bacteroidetes	Flavobacteriia	Flavobacteriales	Flavobacteriaceae	Maribacter	aquivivus	99.4	GCTTGCTCCGCTGACGACCGGCGCACGGGTGCGCACCGCGTATGGAACCTACCTTGTACAGGGGAATAGCCTTTGGAAACGAAGATTAATGCCCCGTGGTACCACGCCCCGGCATCGGGATGTGGTTAAAGCCTTCGGGCGGTACAAGATGGCCATGCGTCCCATTAGCTTGTTGGTAAGGTAACGGCTTACCAAGGCTACGATGGGTAGGGGCCCTGAGAGGGGGGTCCCCCACACTGGTACTGAGACACGGACCAGACTCCTACGGGAGGCAGCAGTGAGGAATATTGGACAATGGAGGAGACTCTGATCCAGCCATGCCGCGTGCAGGAAGAATGCCCTATGGGTAGTAAACTGCTTTTATACAGGAAGAAAAAGAGCTACGTGTAGCTTACTGAC…	27F 1492R
ApSp45	N/A	Sharp	N/A	Astrangia poculata	N/A	N/A	N/A	N/A	DIFCO 2216	Bacteroidetes	Flavobacteriia	Flavobacteriales	Flavobacteriaceae	Salinimicrobium	marinum	97.8	GGCGCACGGGTGCGTAACGCGTATACAATCTACCTTGTAGAGGGGGATAGCCCGGGGAAACCCGGATTAATACCCCATAGTACTTAGAGACAGCATTGTTTTTAGGTTAAACATTTATGGCTACAAGATGAGTATGCGTCCTATTAGTTAGTTGGTAAGGTAACGGCTTACCAAGACTTCGATAGGTAGGGGTCCTGAGAGGGAGATCCCCCACACTGGTACTGAGACACGGACCAGACTCCTACGGGAGGCAGCAGTGAGGAATATTGGACAATGGGCGAGAGCCTGATCCAGCCATGCCGCGTGCAGGAAGACGGCCCTATGGGTTGTAAACTGCTTTTATACGGGAAGAAACACTCCTTCGTGAAGGAGCTTGACGGTACCGTAAGAATAAGGATC…	27F 1492R
ApSp47	N/A	Sharp	N/A	Astrangia poculata	N/A	N/A	N/A	N/A	DIFCO 2216	Bacteroidetes	Flavobacteriia	Flavobacteriales	Flavobacteriaceae	Flavobacterium	fluminis	99.8	AAAGTCACAACGGTGAAAGATGAGCATGCGTCCCATTAGCTAGTTGGTAAGGTAACGGCTTACCAAGGCAACGATGGGTAGGGGTCCTGAGAGGGAGATCCCCCACACTGGTACTGAGACACGGACCAGACTCCTACGGGAGGCAGCAGTGAGGAATATTGGTCAATGGGCGCAAGCCTGAACCAGCCATGCCGCGTGCAGGATGACGGTCCTATGGATTGTAAACTGCTTTTGTACGAGAAGAAACAACATTACGTGTAATGTCTTGACGGTATCGTAAGAATAAGGATCGGCTAACTCCGTGCCAGCAGCCGCGGTAATACGGAGGATCCAAGCGTTATCCGGAATCATTGGGTTTAAAGGGTCCGTAGGCGGTTTAGTAAGTCAGTGGTGAAAGCC…	27F 1492R
ApSp51	N/A	Sharp	N/A	Astrangia poculata	N/A	N/A	N/A	N/A	DIFCO 2216	Bacteroidetes	Flavobacteriia	Flavobacteriales	Flavobacteriaceae	Maribacter	aquivivus	99.4	GGTGCGCACCGCGTATGGAACCTACCTTGTACAGGGGAATAGCCCAGGGAAACTTGGATTAATGCCCCGTGGTACCATGACCCGGCATCGGGATATGGTTAAAGCCTTCGGGCGGTACAAGATGGCCATGCGTCCCATTAGTTTGTTGGTAAGGTAACGGCTTACCAAGACTACGATGGGTAGGGGCCCTGAGAGGGGGATCCCCCACACTGGTACTGAGACACGGACCAGACTCCTACGGGAGGCAGCAGTGAGGAATATTGGACAATGGAGGAGACTCTGATCCAGCCATGCCGCGTGCAGGAAGAATGCCCTATGGGTAGTAAACTGCTTTTATACGGGAAGAAAAAGAGCTACGTGTAGCTTACTGACGGTACCGTAAGAATAAGGACCGGCTAA…	27F 1492R
ApSp54	N/A	Sharp	N/A	Astrangia poculata	N/A	N/A	N/A	N/A	DIFCO 2216	Bacteroidetes	Cytophagia	Cytophagales	Flammeovirgceae	Roseivirga	seohaensis	98.6	TGGCGCACGGGTGCGTAACGCGTAACCAACCTGCCCTTGACTGGGGGATAGCCCGCCGAAAGGCGGATTAATACCGCATAAACCAACAGCGCGGCATCGCGCAATTGGTAAAGATTTATTGGTCAAGGATGGGGTTGCGTGACATTAGCTAGTTGGCGGGGTAACGGCCCACCAAGGCGACGATGTCTAGGGGACCTGAGAGGGTGATCCCCCACACTGGCACTGAGATACGGGCCAGACTCCTACGGGAGGCAGCAGTAGGGAATATTGGGCAATGGACGAGAGTCTGACCCAGCCATGCCGCGTGCAGGATGAAGGCCTTCTGGGTTGTAAACTGCTTTTCTCAGGGAAGAAAAAGGGGATGCGTCCTCAACTGACGGTACCTGAGGAATAAGCACC…	27F 1492R
ApSp55	N/A	Sharp	N/A	Astrangia poculata	N/A	N/A	N/A	N/A	DIFCO 2216	Bacteroidetes	Flavobacteriia	Flavobacteriales	Flavobacteriaceae	Cellulophaga	baltica	99.8	CCGCTGACGACCGGCGCACGGGTGCGCAACGCGTATGCAATCTACCTCTTACTAAGGGATAGCCCAGAGAAATTTGGATTAATATCTTATGTGATATTAGACTGGCATCGGTTTAATATTAAAGGTTACGGTAAGAGATGAGCATGCGTCTCATTAGTTAGTTGGTAAGGTAACGGCTTACCAAGACTTCGATGAGTAGGGGTCCTGAGAGGGAGATCCCCCACACTGGTACTGAGACACGGACCAGACTCCTACGGGAGGCAGCAGTGAGGAATATTGGACAATGGACGGAAGTCTGATCCAGCCATGCCGCGTGTAGGAAGACTGCCCTATGGGTTGTAAACTACTTTTATACAGGAAGAATAAGATCTACGTGTAGATTGATGACGGTACTGTAAG…	27F 1492R
ApSp66	N/A	Sharp	N/A	Astrangia poculata	N/A	N/A	N/A	N/A	DIFCO 2216	Bacteroidetes	Cytophagia	Cytophagales	Flammeovirgceae	Roseivirga	seohaensis	98.6	GAACGGGTGCGTAACGCGTATGCAACCTACCTTGTACAGGGGAATAGCCCGGAGAAATTCGGATTAATGCCCCATAGTATCACCAGATGGCATCTGAAGGTGATTAAAGATTTATCGGTACAAGATGGGCATGCGTGACATTAGTTAGTTGGCGGGGTAACGGCCCACCAAGACTATGATGTCTAGGGGTTCTGAGAGGATGATCCCCCACACTGGTACTGAGATACGGACCAGACTCCTACGGGAGGCAGCAGTAGGGAATATTGGTCAATGGGCGAGAGCCTGAACCAGCCATGCCGCGTGCAGGATGACGGCCTTCTGGGTTGTAAACTGCTTTTATACGGGAAGAAAAAACCTTTGCGAAGGGAATTGCCGGTACCGTATGAATAAGCACCGGCT…	27F 1492R
ApSp67	N/A	Sharp	N/A	Astrangia poculata	N/A	N/A	N/A	N/A	DIFCO 2216	Bacteroidetes	Flavobacteriia	Flavobacteriales	Flavobacteriaceae	Maribacter	aquivivus	99.4	GGTGCGCACCGCGTATGGAACCTACCTTGTACAGGGGAATAGCCCAGGGAAACTTGGATTAATGCCCCGTAGTACCACGCTCTGGCATCAGGATGTGGTTAAAGCCTTCGGGCGGTACAAGATGGCCATGCGTCCCATTAGTTTGTTGGTAAGGTAACGGCTTACCAAGACTACGATGGGTAGGGGCCCTGAGAGGGGGATCCCCCACACTGGTACTGAGACACGGACCAGACTCCTACGGGAGGCAGCAGTGAGGAATATTGGACAATGGAGGAGACTCTGATCCAGCCATGCCGCGTGCAGGAAGAATGCCCTATGGGTAGTAAACTGCTTTTATACAGGAAGAAAAAGAGCTACGTGTAGCTTACTGACGGTACTGTAAGAATAAGGACCGGCTAA…	27F 1492R
ApSp68	N/A	Sharp	N/A	Astrangia poculata	N/A	N/A	N/A	N/A	DIFCO 2216	Bacteroidetes	Flavobacteriia	Flavobacteriales	Flavobacteriaceae	Cellulophaga	fucicola	97.4	ATGAGAGCGGCGCACGGGTGCGTAACGCGTATACAATCTACCTTTTGCTACGGGATAGCCCAGAGAAATTTGGATTAACACCGCATAGTATATGAGAATCGCATGGTTTTCATATTAAAGGTTACGGCAGAAGATGAGTATGCGTCCTATTAGCTTGTTGGTAAGGTAACGGCTTACCAAGGCAACGATAGGTAGGGGCCCTGAGAGGGGGATCCCCCACACTGGTACTGAGACACGGACCAGACTCCTACGGGAGGCAGCAGTGAGGAATATTGGACAATGGAGGCAACTCTGATCCAGCCATGCCGCGTGCAGGAAGACTGCCCTATGGGTTGTAAACTGCTTTTATACAGGAAGAAACAATCTCACGTGTGAGATCTTGACGGTACTGTAAGAATA…	27F 1492R
ApSp70	N/A	Sharp	N/A	Astrangia poculata	N/A	N/A	N/A	N/A	DIFCO 2216	Bacteroidetes	Flavobacteriia	Flavobacteriales	Flavobacteriaceae	Flavobacterium	micromati	97.5	GGGTGCGTAACGCGTATGCAATCTACCTTTCACAGAGGGATAGCCCAGAGAAATTTGGATTAATACCTCATAGTATATCGAGTTGGCATCAACATGATATTAAAGATTTATCGGTGAAAGATGAGCATGCGTCCCATTAGCTAGTTGGTATGGTAACGGCATACCAAGGCTACGATGGGTAGGGGTCCTGAGAGGGAGATCCCCCACACTGGTACTGAGACACGGACCAGACTCCTACGGGAGGCAGCAGTGAGGAATATTGGACAATGGGCGCAAGCCTGATCCAGCCATGCCGCGTGCAGGATGACGGTCCTATGGATTGTAAACTGCTTTTATACGAGAAGAAACACTCCTTCGTGAAGGAGCTTGACGGTATCGTAAGAATAAGGATCGGCTAAC…	27F 1492R
ApSp71	N/A	Sharp	N/A	Astrangia poculata	N/A	N/A	N/A	N/A	DIFCO 2216	Bacteroidetes	Flavobacteriia	Flavobacteriales	Flavobacteriaceae	Zobellia	laminariae	100	GTCTAGCTTGCTAGATGTTGACGACCGGCGCACGGGTGCGCAACGCGTATACAATCTACCCCCTACTGTGGGATAGCCCAGAGAAATTTGGATTAAGACCACATAGTACTATATTACGGCATCGTATTTATAGTTAAAGGTTACGGTAGGGGATGAGTATGCGTCCCATTAGTTAGTTGGCGAGGTAACGGCTCACCAAGACCGCGATGGGTAGGGGCCCTGAGAGGGGGATCCCCCACACTGGTACTGAGACACGGACCAGACTCCTACGGGAGGCAGCAGTGAGGAATATTGGACAATGGACGAGAGTCTGATCCAGCCATGCCGCGTGCAGGAAGAATGCCCTATGGGTAGTAAACTGCTTTTATACGGGAAGAAAAAGAGCTACGTGTAGCTTAC…	27F 1492R
ApSp77	N/A	Sharp	N/A	Astrangia poculata	N/A	N/A	N/A	N/A	DIFCO 2216	Bacteroidetes	Cytophagia	Cytophagales	Flammeovirgceae	Roseivirga	seohaensis	98.6	AAATTCGGATTAATGCCCCATAGTATCACCAGATGGCATCTGAAGGTGATTAAAGATTTATCGGTACAAGATGGGCATGCGTGACATTAGTTAGTTGGCGGGGTAACGGCCCACCAAGACTATGATGTCTAGGGGTTCTGAGAGGATGATCCCCCACACTGGTACTGAGATACGGACCAGACTCCTACGGGAGGCAGCAGTAGGGAATATTGGTCAATGGGCGAGAGCCTGAACCAGCCATGCCGCGTGCAGGATGACGGCCTTCTGGGTTGTAAACTGCTTTTATACGGGAAGAAAAAACCTTTGCGAAGGGAATTGCCGGTACCGTATGAATAAGCACCGGCTAACTCCGTGCCAGCAGCCGCGGTAATACGGAGGGTGCAAGCGTTGTCCGGATTT…	27F 1492R
ApSp78	N/A	Sharp	N/A	Astrangia poculata	N/A	N/A	N/A	N/A	DIFCO 2216	Bacteroidetes	Flavobacteriia	Flavobacteriales	Flavobacteriaceae	Salinimicrobium	marinum	97.8	GCACGTCTTCGGATGGTGGCGACCGGCGCACGGGTGCGTAACGCGTATACAATCTACCTTTTACAGGGGCATAGCCCGGGGAAACCCGGATTAATATCCCATGGTATCAAGACATGGCATCATGATTTGATTAAAGCTTCGGCGGTAAAAGATGAGTATGCGTCCTATTAGTTAGTTGGTAAGGTAACGGCTTACCAAGGCAGCGATAGGTAGGGGTCCTGAGAGGGAGATCCCCCACACTGGTACTGAGACACGGACCAGACTCCTACGGGAGGCAGCAGTGAGGAATATTGGACAATGGGCGAGAGCCTGATCCAGCCATGCCGCGTGCAGGAAGACGGCCCTATGGGTTGTAAACTGCTTTTACAGAGGAAGAAACACCCCCTCGTGAGGGGGCTT…	27F 1492R
ApSp79	N/A	Sharp	N/A	Astrangia poculata	N/A	N/A	N/A	N/A	DIFCO 2216	Bacteroidetes	Flavobacteriia	Flavobacteriales	Flavobacteriaceae	Zobellia	laminariae	100	CTTGCTAGATGTTGACGACCGGCGCACGGGTGCGCAACGCGTATACAATCTACCCCCTACTGTGGGATAGCCCAGAGAAATTTGGATTAAGACCACATAGTACTATATTACGGCATCGTATTTATAGTTAAAGGTTACGGTAGGGGATGAGTATGCGTCCCATTAGTTAGTTGGCGAGGTAACGGCTCACCAAGACCGCGATGGGTAGGGGCCCTGAGAGGGGGATCCCCCACACTGGTACTGAGACACGGACCAGACTCCTACGGGAGGCAGCAGTGAGGAATATTGGACAATGGACGAGAGTCTGATCCAGCCATGCCGCGTGCAGGAAGAATGCCCTATGGGTAGTAAACTGCTTTTATACGGGAAGAAAAAGAGCTACGTGTAGCTTACTGACGG…	27F 1492R
ApSp87	N/A	Sharp	N/A	Astrangia poculata	N/A	N/A	N/A	N/A	DIFCO 2216	Bacteroidetes	Flavobacteriia	Flavobacteriales	Flavobacteriaceae	Cellulophaga	fucicola	97.4	GCTTGCTCTGCTGACGACCGGCGCACGGGTGCGTAACGCGTATACAATCTGCCTTACACTAAGGGATAGCCCAGAGAAATTTGGATTAATACCTTATAGTTTATTAGGATGGCATCATTTTAATAATAAAGATTACGGTGTAAGATGAGTATGCGTCCCATTAGTTTGTTGGTAAGGTAACGGCTTACCAAGACTACGATGGGTAGGGGCCCTGAGAGGGGGATCCCCCACACTGGTACTGAGACACGGACCAGACTCCTACGGGAGGCAGCAGTGAGGAATATTGGACAATGGGCGAGAGCCTGATCCAGCCATGCCGCGTGCAGGAAGACGGTCCTATGGATTGTAAACTGCTTTTATACAGGAAGAATAAGGACTACGTGTAGTCTGGTGACGGTA…	27F 1492R
ApSp94	N/A	Sharp	N/A	Astrangia poculata	N/A	N/A	N/A	N/A	DIFCO 2216	Bacteroidetes	Flavobacteriia	Flavobacteriales	Flavobacteriaceae	Flavobacterium	micromati	97.5	GGGTGCGTAACGCGTATGCAATCTACCTTTCACAGAGGGATAGCCCAGAGAAATTTGGATTAATACCTCATAGTATATCGAGTTGGCATCAACATGATATTAAAGATTTATCGGTGAAAGATGAGCATGCGTCCCATTAGCTAGTTGGTATGGTAACGGCATACCAAGGCTACGATGGGTAGGGGTCCTGAGAGGGAGATCCCCCACACTGGTACTGAGACACGGACCAGACTCCTACGGGAGGCAGCAGTGAGGAATATTGGACAATGGGCGCAAGCCTGATCCAGCCATGCCGCGTGCAGGATGACGGTCCTATGGATTGTAAACTGCTTTTATACGAGAAGAAACACTCCTTCGTGAAGGAGCTTGACGGTATCGTAAGAATAAGGATCGGCTAAC…	27F 1492R
ApSp95	N/A	Sharp	N/A	Astrangia poculata	N/A	N/A	N/A	N/A	DIFCO 2216	Bacteroidetes	Flavobacteriia	Flavobacteriales	Flavobacteriaceae	Flavobacterium	micromati	97.5	GTAAGTGCTTGCACTTATGAGACCGGCGCACGGGTGCGTAACGCGTATGCAATCTACCTTGTTCAAAGGGATAGCCCAGAGAAATTTGGATTAATACCTTATAGTATTATAAAATGGCATCATTTAATAATTAAAGATTTATCGGAACAAGATGAGCATGCGTCCCATTAGCTAGTTGGTATGGTAACGGCATACCAAGGCAATGATGGGTAGGGGTCCTGAGAGGGAGATCCCCCACACTGGTACTGAGACACGGACCAGACTCCTACGGGAGGCAGCAGTGAGGAATATTGGACAATGGGCGCAAGCCTGATCCAGCCATGCCGCGTGCAGGAAGACGGTCCTATGGATTGTAAACTGCTTTTATACAGGAAGAAACACCTCTACGTGTAGAGACTT…	27F 1492R
2-PAM-O1	N/A	Kuek	N/A	Pocillopora acuta	N/A	N/A	N/A	N/A	Minimal basal agar	Bacteroidetes	Flavobacteriia	Flavobacteriales	Flavobacteriaceae	Aquimarina	penaei	96.70	TGCAGTCGAGGGGTAACAGAGATTGCTTGCAATCTGCTGACGACCGGCGCACGGGTGCGTAACGCGTATAGAACCTACCT TATATTGGGGGATAGCCCAGAGAAATTTGGATTAATACCCCATAGTATATTGAGATGGCATCGTTTTAATATTAAAGATT TATCGATATAAGATGGCTATGCGTTCTATTAGCTAGTTGGTTAGGTAACGGCTGACCAAGGCGACGATAGATAGGGGTCC TGAGAGGGAGATCCCCCACACTGGTACTGAGACACGGACCAGACTCCTACGGGAGGCAGCAGTGAGGAATATTGGACAAT GGAGGCAACTCTGATCCAGCCATGCCGCGTGCAGGAAGACTGCCCTATGGGTTGTAAACTGCTTTTATAGAGGAA…	27f 1492r
2-PAM-W3	N/A	Kuek	N/A	Pocillopora acuta	N/A	N/A	N/A	N/A	Minimal basal agar	Bacteroidetes	Flavobacteriia	Flavobacteriales	Flavobacteriaceae	Muricauda	pacifica	95.13	TGCAGTCGAGGGGTAACAGGAAAAAGCTTGCTTTTTTGCTGACGACCGGCGCACGGGTGCGGAACGCGTATGGAACCTGC CCCTGTCAGGGGAATAGCCCAGAGAAATTTGGATTAATGCCCCATGGTAACATTATATCGCATGATATTTTGTTTAAAGA TTTATCGGACAGGGATGGCCATGCGTACCATTAGCTTGTTGGTGAGGTAACGGCTCACCAAGGCAACGATGGTTAGGGGC CCTGAGAGGGGGATCCCCCACACTGGTACTGAGACACGGACCAGACTCCTACGGGAGGCAGCAGTGAGGAATATTGGACA ATGGTCGGGAGACTGATCCAGCCATGCCGCGTGCAGGATGACTGCCCTATGGGTTGTAAACTGCTTTTATACGGG…	27f 1492r
2-PAM-Y1	N/A	Kuek	N/A	Pocillopora acuta	N/A	N/A	N/A	N/A	Minimal basal agar	Bacteroidetes	Flavobacteriia	Flavobacteriales	Flavobacteriaceae	Aquimarina	salinaria	97.29	GCAGTCGAGGGGTAACAGGTAGTGCTTGCACTATGCTGACGACCGGCGCACGGGTGCGTAACGCGTATAGAACCTACCTT ATATTGGGGGATAGCCCAGAGAAATTTGGATTAATACCCCATAGTATGCTGAAGTGGCATCGCTTTAGTATTAAAGATTT ATCGATATAAGATGGCTATGCGTTCTATTAGCTAGTTGGTATGGTAACGGCATACCAAGGCTACGATAGATAGGGGTCCT GAGAGGGAGATCCCCCACACTGGTACTGAGACACGGACCAGACTCCTACGGGAGGCAGCAGTGAGGAATATTGGACAATG GAGGCAACTCTGATCCAGCCATGCCGCGTGCAGGAAGACTGCCCTATGGGTTGTAAACTGCTTTTATAGAGGAAG…	27f 1492r
2-PAT-O2	N/A	Kuek	N/A	Pocillopora acuta	N/A	N/A	N/A	N/A	Minimal basal agar	Bacteroidetes	Flavobacteriia	Flavobacteriales	Flavobacteriaceae	Maribacter	cobaltidurans	95.62	GCAGTCGAGGGGTAACAGGGAGTGCTTGCACTCCGCTGACGACCGGCGCACGGGTGCGCACCGCGTATGGAACCTACCTT TTACAGGGGGATAGCCCAGGGAAACTTGGATTAATACCCCGTAGTACCTATTTCCGGCATTGGGGATCGGTTAAAGGCTT CGGCCGGTAGAAGATGGCCATGCGTCCCATTAGCTAGTTGGTAAGGTAACGGCTTACCAAGGCGACGATGGGTAGGGGCC CTGAGAGGGGGATCCCCCACACTGGTACTGAGACACGGACCAGACTCCTACGGGAGGCAGCAGTGAGGAATATTGGACAA TGGGCGGGAGCCTGATCCAGCCATGCCGCGTGCAGGAAGAATGCCCTATGGGTAGTAAACTGCTTTTATACGGGA…	27f 1492r
2-PAT-Y2	N/A	Kuek	N/A	Pocillopora acuta	N/A	N/A	N/A	N/A	Minimal basal agar	Bacteroidetes	Flavobacteriia	Flavobacteriales	Flavobacteriaceae	Muricauda	lutea	93.97	TATGCTTGCAACCAGATGACGAGTGGCGCACGGGTGCGGAACGCGTATCGAACCTGCCCCCTTCAGGAGGATAGCCCATG GAAACGTGGATTAATACTCCATAGTACCATGATGTTGCATGACATTGTGGTTAAAGATTTATCGGAAGGGGATGGCGATG CGTACCATTAGTTAGTTGGTAAGGTAACGGCTTACCAAGGCAACGATGGTTAGGGGCCCTGAGAGGGGGATCCCCCACAC TGGTACTGAGACACGGACCAGACTCCTACGGGAGGCAGCAGTGAGGAATATTGGACAATGGTGGGAACACTGATCCAGCC ATGCCGCGTGCAGGATGACTGCCCTATGGGTTGTAAACTGCTTTTATACGGGAAGAAACCCGGGTACGTGTACCC…	27f 1492r
2-SPT-Y1	N/A	Kuek	N/A	Stylophora pistillata	N/A	N/A	N/A	N/A	Minimal basal agar	Bacteroidetes	Flavobacteriia	Flavobacteriales	Flavobacteriaceae	Aquimarina	spongiae	99.21	TGCAGTCGAGGGGTAACAGGAGATTGCTTGCAATCTTGCTGACGACCGGCGCACGGGTGCGTAACGCGTATAGAACCTAC CTTATATTGGGGGATAGCCCAGAGAAATTTGGATTAATACCCCATGGTATGCTAGAGTGGCATCACTTTAGTATTAAAGA TTTATCGATATAAGATGGCTATGCGTTCTATTAGCTAGTTGGTAAGGTAACGGCTCACCAAGGCGACGATAGATAGGGGT CCTGAGAGGGAGATCCCCCACACTGGTACTGAGACACGGACCAGACTCCTACGGGAGGCAGCAGTGAGGAATATTGGACA ATGGAGGCAACTCTGATCCAGCCATGCCGCGTGCAGGAAGACTGCCCTATGGGTTGTAAACTGCTTTTATAGAGG…	27f 1492r
3-AMM-3	N/A	Kuek	N/A	Acropora millepora	N/A	N/A	N/A	N/A	Minimal basal agar	Bacteroidetes	Flavobacteriia	Flavobacteriales	Flavobacteriaceae	Aquimarina	hainanensis	99.93	TGCAGTCGAGGGGTAACAGGAGATTGCTTGCAATCTTGCTGACGACCGGCGCACGGGTGCGTAACGCGTATAGAACCTAC CTTTAAGTAAGGGATAGCCCAGAGAAATTTGGATTAATACCTTATAGTATTATTTGATTGCATAATTAAATAATTAAAGA TTTATCGCTTAGAGATGGCTATGCGTTCTATTAGCTAGTTGGTATGGTAACGGCATACCAAGGCTACGATAGATAGGGGT CCTGAGAGGGAGATCCCCCACACTGGTACTGAGACACGGACCAGACTCCTACGGGAGGCAGCAGTGAGGAATATTGGACA ATGGAGGCAACTCTGATCCAGCCATGCCGCGTGTAGGAAGACTGCCCTATGGGTTGTAAACTACTTTTATAGAGG…	27f 1492r
3-AMM-6	N/A	Kuek	N/A	Acropora millepora	N/A	N/A	N/A	N/A	Minimal basal agar	Bacteroidetes	Flavobacteriia	Flavobacteriales	Flavobacteriaceae	Kordia	periserrulae	97.47	CAGTCGAGGGGCAGCATGGATTGCTTGCAATCTGATGGCGACCGGCGCACGGGTGCGTAACGCGTATGAAACCTACCTAA TACAGGGGGATAGCCCAGAGAAATTTGGATTAATACCCCATGGTACTGTTATCTCGCATGGGATAATAGTTAAAGATTTA TCGGTATTAGATGGTCATGCGTTCTATTAGTTAGTTGGTAAGGTAACGGCTTACCAAGACATCGATAGATAGGGGCCCTG AGAGGGGGATCCCCCACACTGGTACTGAGACACGGACCAGACTCCTACGGGAGGCAGCAGTGAGGAATATTGGACAATGG AGGCAACTCTGATCCAGCCATGCCGCGTGAAGGAAGACTGCCCTATGGGTTGTAAACTTCTTTTATAGAGGAAGA…	27f 1492r
3-AMT-5	N/A	Kuek	N/A	Acropora millepora	N/A	N/A	N/A	N/A	Minimal basal agar	Bacteroidetes	Flavobacteriia	Flavobacteriales	Flavobacteriaceae	Meridianimaribacter	flavus	95.33	GCAGTCGAGGGGTAACAGGAAGAAGCTTGCTTTTTTGCTGACGACCGGCGCACGGGTGCGTAACGCGTATACATCTACCT CTTACTGAGGGATAGCCCAGAGAAATTTGGATTAACACCTCATAGTATGATGATTCGGCATCGGATTTTCATTAAAGGTT ACGGTAAGAGATGAGTATGCGTTCTATTAGCTAGTAGGTATGGTAACGGCATACCTAGGCAACGATAGATAGGGGCCCTG AGAGGGGGATCCCCCACACTGGTACTGAGACACGGACCAGACTCCTACGGGAGGCAGCAGTGAGGAATATTGGTCAATGG GCGCAAGCCTGAACCAGCCATGCCGCGTGCAGGAAGACTGCCCTATGGGTTGTAAACTGCTTTTATACAGGAAGA…	27f 1492r
3-AMT-7	N/A	Kuek	N/A	Acropora millepora	N/A	N/A	N/A	N/A	Minimal basal agar	Bacteroidetes	Flavobacteriia	Flavobacteriales	Flavobacteriaceae	Tenacibaculum	litopenaei	99.78	GCAGTCGAGGGGCAGCGTAGATTGCTTGCAATCTGACGGCGACCGGCGAACGGGTGCGTAACGCGTATAGAATCTGCCTT GTACAGGAGGATAGCCTTTAGAAATGAAGATTAATACTCCATAATGCTRAGAGATGGCATCATTTTTTAGTTAAAGATTT ATCGGTACAAGATGACTATGCGTCCTATTAGCTAGATGGTAAGGTAACGGCTTACCATGGCAACGATAGGTAGGGGGTCT GAGAGGATTATCCCCCACACTGGTACTGAGACACGGACCAGACTCCTACGGGAGGCAGCAGTGAGGAATATTGGTCAATG GGCGCAAGCCTGAACCAGCCATGCCGCGTGCAGGATGACTGCCCTATGGGTTGTAAACTGCTTTTATACAGGAAG…	27f 1492r
3-ATM-5	N/A	Kuek	N/A	Acropora tenuis	N/A	N/A	N/A	N/A	Minimal basal agar	Bacteroidetes	Flavobacteriia	Flavobacteriales	Flavobacteriaceae	Eudoraea	chungangensis	99.21	GCAGTCGAACGGTAACAGGGAATTGCTTGCAATCCGCTGACGAGTGGCGCACGGGTGCGCAACGCGTATAGAACCTACCC TGTACAGGGGGATAGCCCAGAGAAATTTGGATTAATACCCCGTAGTACCTATAAGAGGCATTTTTTATAGGTTATAGTTT TCGAACGGTATAGGATGGCTATGCGTCTTATTAGCTAGTAGGTAAGGTAACGGCTTACCTAGGCTACGATAAGTAGGGGC CCTGAGAGGGGGATCCCCCACACTGGTACTGAGACACGGACCAGACTCCTACGGGAGGCAGCAGTGAGGAATATTGGACA ATGGGCGGAAGCCTGATCCAGCCATGCCGCGTGCAGGAAGACGGCCCTATGGGTTGTAAACTGCTTTTATACGGG…	27f 1492r
3-ATM-6	N/A	Kuek	N/A	Acropora tenuis	N/A	N/A	N/A	N/A	Minimal basal agar	Bacteroidetes	Flavobacteriia	Flavobacteriales	Flavobacteriaceae	Aquimarina	zeaxanthinifaciens	91.46	TGCAGTCGAGGGGTAACAGGGATTGCTTGCAATCCGCTGACGACCGGCGCACGGGTGCGTAACGCGTATACATCTACCTT TTGCTGCGGGATAGCCCAGAGAAATTTGGATTAACACCGCATGGTATGTATTTACGGCATCGTAGATACATTAAAGGTTA CGGCAAAAGATGAGTATGCGTTCTATTAGCTAGATGGTAAGGTAACGGCTTACCATGGCTACGATAGATAGGGGCCCTGA GAGGGGGATCCCCCACACTGGTACTGAGACACGGACCAGACTCCTACGGGAGGCAGCAGTGAGGAATATTGGACAATGGA GGGAACTCTGATCCAGCCATGCCGCGTGCAGGAAGACTGCCCTATGGGTTGTAAACTGCTTTTATACAGGAAGAA…	27f 1492r
3-ATM-8	N/A	Kuek	N/A	Acropora tenuis	N/A	N/A	N/A	N/A	Minimal basal agar	Bacteroidetes	Flavobacteriia	Flavobacteriales	Flavobacteriaceae	Aquimarina	seongsanensis	96.18	GCAGTCGAGGGGTAACATTAGTGCTTGCACTAGATGACGACCGGCGCACGGGTGCGTAACGCGTATAGAACCTACCTTTT ACTGGAGAATAGCCCAGAGAAATTTGGATTAATGCTCCATAGTATGTTGATTTGGCATCGGATTGACATTAAAGATTTAT TGGTAAAAGATGGCTATGCGTTCTATTAGCTAGTTGGTGTGGTAACGGCATACCAAGGCTACGATAGATAGGGGTCCTGA GAGGGAGATCCCCCACACTGGTACTGAGACACGGACCAGACTCCTACGGGAGGCAGCAGTGAGGAATATTGGACAATGGA GGCAACTCTGATCCAGCCATGCCGCGTGCAGGAAGACTGCCCTATGGGTTGTAAACTGCTTTTATAGAGGAAGAA…	27f 1492r
3-ATT-2	N/A	Kuek	N/A	Acropora tenuis	N/A	N/A	N/A	N/A	Minimal basal agar	Bacteroidetes	Flavobacteriia	Flavobacteriales	Flavobacteriaceae	Croceitalea	eckloniae	96.04	TGCAGTCGAGGGGCAGCACGGATTGCTTGCAATCTGGTGGCGACCGGCGCACGGGTGCGGAACGCGTATGGAACCTGCCC CTGTCAGGGGAATAGCCCAGAGAAATTTGGATTAATGCCCCATGGTATCGGGATATCGCATGATATTCTGATTAAAGATT TATCGGACAGGGATGGCCATGCGTACCATTAGCTAGTTGGTGAGGTAACGGCTTACCAAGGCAACGATGGTTAGGGGCCC TGAGAGGGGGATCCCCCACACTGGTACTGAGACACGGACCAGACTCCTACGGGAGGCAGCAGTGAGGAATATTGGACAAT GGGCGGGAGCCTGATCCAGCCATGCCGCGTGCAGGATGACTGCCCTATGGGTTGTAAACTGCTTTTATACGGGAA…	27f 1492r
AMM-P-4	N/A	Kuek	N/A	Acropora millepora	N/A	N/A	N/A	N/A	Minimal basal agar	Bacteroidetes	Flavobacteriia	Flavobacteriales	Flavobacteriaceae	Aquimarina	spongiae	98.86	TGCAGTCGAGGGGTAACAGGAGATTGCTTGCAATCTTGCTGACGACCGGCGCACGGGTGCGTAACGCGTATAGAACCTAC CTTATATTGGGGGATAGCCCAGAGAAATTTGGATTAATACCCCATAGTATGCTGAATTGGCATCAGTTTAGTATTAAAGA TTTATCGATATAAGATGGCTATGCGTTCTATTAGCTAGTTGGTAAGGTAACGGCTCACCAAGGCGACGATAGATAGGGGT CCTGAGAGGGAGATCCCCCACACTGGTACTGAGACACGGACCAGACTCCTACGGGAGGCAGCAGTGAGGAATATTGGACA ATGGAGGCAACTCTGATCCAGCCATGCCGCGTGCAGGAAGACTGCCCTATGGGTTGTAAACTGCTTTTATAGAGG…	27f 1492r
AMM-S-14	N/A	Kuek	N/A	Acropora millepora	N/A	N/A	N/A	N/A	Minimal basal agar	Bacteroidetes	Flavobacteriia	Flavobacteriales	Flavobacteriaceae	Tenacibaculum	litopenaei	99.71	CATGCAGTCGAGGGGCAGCGTAGATTGCTTGCAATCTGACGGCGACCGGCGAACGGGTGCGTAACGCGTATAGAATCTGC CTTGTACAGGAGGATAGCCTTTAGAAATGAAGATTAATACTCCATAATGCTGAGAGATGGCATCATTTTTTAGTTAAAGA TTTATCGGTACAAGATGACTATGCGTCCTATTAGCTAGATGGTAAGGTAACGGCTTACCATGGCAACGATAGGTAGGGGG TCTGAGAGGATTATCCCCCACACTGGTACTGAGACACGGACCAGACTCCTACGGGAGGCAGCAGTGAGGAATATTGGTCA ATGGGCGCAAGCCTGAACCAGCCATGCCGCGTGCAGGATGACTGCCCTATGGGTTGTAAACTGCTTTTATACAGG…	27f 1492r
AM-O-28	N/A	Kuek	N/A	Acropora millepora	N/A	N/A	N/A	N/A	Minimal basal agar	Bacteroidetes	Flavobacteriia	Flavobacteriales	Flavobacteriaceae	Tenacibaculum	skagerrakense	99.56	TGCAGTCGAGGGGTAGCAGGGAAAAGCTTGCTTTTTTGCTGACGACCGGCGAACGGGTGCGTAACGCGTATAGAATCTGC CTTGTACAGGAGGATAGCCTTTAGAAATGAAGATTAATACTCCATAGTGTATAGAAGTGGCATCACTTTTTTACTAAAGA TTTATTGGTACAAGATGACTATGCGTCCTATTAGCTAGATGGTAAGGTAACGGCTTACCATGGCTACGATAGGTAGGGGG TCTGAGAGGACTATCCCCCACACTGGTACTGAGACACGGACCAGACTCCTACGGGAGGCAGCAGTGAGGAATATTGGTCA ATGGAGGCAACTCTGAACCAGCCATGCCGCGTGCAGGAAGACTGCCCTATGGGTTGTAAACTGCTTTTATACAGG…	27f 1492r
AMT13	N/A	Kuek	N/A	Acropora millepora	N/A	N/A	N/A	N/A	Minimal basal agar	Bacteroidetes	Flavobacteriia	Flavobacteriales	Flavobacteriaceae	Tenacibaculum	aiptasiae	99.56	TGCAGTCGAGGGGTAACAGGAGAAAGCTTGCTTTTTTGCTGACGACCGGCGAACGGGTGCGTAACGCGTATAGAATCTGC CTTGTACAGGAGGATAGCCTTTAGAAATGAAGATTAATACTCCATAATATTGGGAAGTGGCATCACTATCTAATTAAACA TTTATGGGTACAAGATGACTATGCGTCCTATTAGCTAGATGGTAAGGTAACGGCTTACCATGGCAACGATAGGTAGGGGG TCTGAGAGGATTATCCCCCACACTGGTACTGAGACACGGACCAGACTCCTACGGGAGGCAGCAGTGAGGAATATTGGTCA ATGGAGGCAACTCTGAACCAGCCATGCCGCGTGCAGGAAGACTGCCCTATGGGTTGTAAACTGCTTTTATACAGG…	27f 1492r
AMT14	N/A	Kuek	N/A	Acropora millepora	N/A	N/A	N/A	N/A	Minimal basal agar	Bacteroidetes	Flavobacteriia	Flavobacteriales	Flavobacteriaceae	Tenacibaculum	jejuense	98.27	TGCAGTCGAGGGGCAGCATCAATTGCTTGCAATTGGATGGCGACCGGCGCACGGGTGCGTAACGCGTATAGAATCTGCCT TGTACAGGAGGATAGCCTTTAGAAATGAAGATTAATACTCCATAATGTTGAGATATGGCATCATATTTTAATTAAAGATT TATCGGTACAAGATGACTATGCGTCCTATTAGCTAGATGGTAAGGTAACGGCTTACCATGGCTACGATAGGTAGGGGGTC TGAGAGGATTATCCCCCACACTGGTACTGAGACACGGACCAGACTCCTACGGGAGGCAGCAGTGAGGAATATTGGTCAAT GGAGGCAACTCTGAACCAGCCATGCCGCGTGTAGGAAGACTGCCCTATGGGTTGTAAACTACTTTTATATGGGAA…	27f 1492r
AT-O-23	N/A	Kuek	N/A	Acropora tenuis	N/A	N/A	N/A	N/A	Minimal basal agar	Bacteroidetes	Flavobacteriia	Flavobacteriales	Flavobacteriaceae	Tenacibaculum	skagerrakense	99.56	GCAGTCGAGGGGTAGCAGGGAAAAGCTTGCTTTTTTGCTGACGACCGGCGAACGGGTGCGTAACGCGTATAGAATCTGCC TTGTACAGGAGGATAGCCTTTAGAAATGAAGATTAATACTCCATAGTGTATAGAAGTGGCATCACTTTTTTACTAAAGAT TTATTGGTACAAGATGACTATGCGTCCTATTAGCTAGATGGTAAGGTAACGGCTTACCATGGCTACGATAGGTAGGGGGT CTGAGAGGACTATCCCCCACACTGGTACTGAGACACGGACCAGACTCCTACGGGAGGCAGCAGTGAGGAATATTGGTCAA TGGAGGCAACTCTGAACCAGCCATGCCGCGTGCAGGAAGACTGCCCTATGGGTTGTAAACTGCTTTTATACAGGA…	27f 1492r
Fun-124	DQ107404	Lampert et al, 2006	https://academic.oup.com/femsec/article/58/1/99/470800	Fungia scutaria	N/A	25	Gulf of Eilat, northern Red Sea	25	Marine agar	Firmicutes	Bacilli	Bacillales	Staphylococcaceae	Staphylococcus	sp.	99	GGCGGCCTAATACATGCAAGTCGAGCGAACAGATAAGGAGCTTGCTCCTTTGACGTTAGCGGCGGACGGGTGAGTAACACGTGGATAACCTACCTATAAGACTGGGATAACTTCGGGAAACCGGAGCTAATACCGGATAACATATTGAACCGCATGGTTCAATAGTGAAAGGCGGCTTTGCTGTCACTTATAGATGGATCCGCGCCGTATTAGCTAGTTGGTAAGGTAACGGCTTACCAAGGCAACGATACGTAGCCGACCTGAGAGGGTGATCGGCCACACTGGAACTGAGACACGGTCCAGACTCCTACGGGAGGCAGCAGTAGGGAATCTTCCGCAATGGGCGAAAGCCTGACGGAGCAACGCCGCGTGAGTGATGAAGGTCTTCGGATCGTAAAA…	8-27f 1492r
AmSamW5	GU903197	Wilson et al., 2012	https://academic.oup.com/femsec/article/80/2/509/527606#95181137	Acropora sp.	N/A	N/A	Vatia Bay, on the north side of the island of Tutuila (140°14′S, 1700°40′W), American Samoa,	N/A	marine agar and Vibrio-specific thiosulphate citrate bile sucrose (TCBS) agar	Firmicutes	Bacilli	Bacillales	Bacillaceae	Bacillus	sp.	99	GCTCCGGAGTTAGCGGCGGACGGGTGAGTAACACGTAGGTAACCTGCCCCTTAGACTGGGATAACTCCGGGAAACCGGAGCTAATACGGGATAATAAAGAGAATCGCCTGATTTTCTTTTGAAAGACGGCGTCTAGCTGTCACTAAGGGATGGACCTGCGGCGCATTAGCTAGTTGGTAAGGTAACGGCTTACCAAGGCGACGATGCGTAGCCGACCTGAGAGGGTGATCGGCCACACTGGGACTGAGACACGGCCCAGACTCCTACGGGAGGCAGCAGTAGGGAATCTTCCGCAATGGACGAAAGTCTGACGGAGCAACGCCGCGTGAGTGAGGAAGGCCTTCGGGTCGTAAAGCTCTGTTGTGAGGGAAGAACAAGTGCCGGCGTAACTACCGGCAC…	63F 1389R
AmSamW23	GU903214	Wilson et al., 2012	https://academic.oup.com/femsec/article/80/2/509/527606#95181138	Acropora sp.	N/A	N/A	Vatia Bay, on the north side of the island of Tutuila (140°14′S, 1700°40′W), American Samoa,	N/A	marine agar and Vibrio-specific thiosulphate citrate bile sucrose (TCBS) agar	Firmicutes	Bacilli	Bacillales	Bacillaceae	Bacillus	sp.	100	GTCAGCGGCGGACGGGTGAGTAACACGTGGGCAACCTGCCTGTGAGACTGGGATAACTTCGGGAAACCGGAGCTAATACCGGATAATATAAGGAACCTCCTGGTTCTTTATTGAAAGATGGTTTCGGCTATCACTCACAGATGGGCCCGCGGCGCATTAGCTAGTTGGTGAGGTAACGGCTCACCAAGGCGACGATGCGTAGCCGACCTGAGAGGGTGATCGGCCACACTGGGACTGAGACACGGCCCAGACTCCTACGGGAGGCAGCAGTAGGGAATCTTCCACAATGGACGAAAGTCTGATGGAGCAACGCCGCGTGAGCGATGAAGGCCTTCGGGTCGTAAAGCTCTGTTGTTAGGGAAGAACAAGTGCGAGAGTAACTGCTCGCACCTTGACGGT…	63F 1389R
AmSamW35	GU903223	Wilson et al., 2012	https://academic.oup.com/femsec/article/80/2/509/527606#95181139	Acropora sp.	N/A	N/A	Vatia Bay, on the north side of the island of Tutuila (140°14′S, 1700°40′W), American Samoa,	N/A	marine agar and Vibrio-specific thiosulphate citrate bile sucrose (TCBS) agar	Firmicutes	Bacilli	Bacillales	Bacillaceae	Bacillus	sp.	99	GGTAGCGGCGGACGGGTGAGTAACACGTGGGCAACCTGCCTGTGAGACTGGGATAACTTCGGGAAACCGGAGCTAATACCGGATAATATAAGGAACCTCCTGGTTCTTTATTGAAAGATGGTTTCGGCTATCACTCACAGATGGGCCCGCGGCGCATTAGCTAGTTGGTGAGGTAACGGCTCACCAAGGCGACGATGCGTAGCCGACCTGAGAGGGTGATCGGCCACACTGGGACTGAGACACGGCCCAGACTCCTACGGGAGGCAGCAGTAGGGAATCTTCCACAATGGACGAAAGTCTGATGGAGCAACGCCGCGTGAGCGATGAAGGCCTTCGGGTCGTAAAGCTCTGTTGTTAGGGAAGAACAAGTGCGAGAGTAACTGCTCGCACCTTGACGGT…	63F 1389R
AmSamW37	GU903225	Wilson et al., 2012	https://academic.oup.com/femsec/article/80/2/509/527606#95181140	Acropora sp.	N/A	N/A	Vatia Bay, on the north side of the island of Tutuila (140°14′S, 1700°40′W), American Samoa,	N/A	marine agar and Vibrio-specific thiosulphate citrate bile sucrose (TCBS) agar	Firmicutes	Bacilli	Bacillales	Bacillaceae	Oceanobacillus	sp.	99	GCTGATCCCTTCGGGGGTGACGCTTGTGGAATGAGCGGCGGACGGGTGAGTAACACGTGGGCAACCTGCCTGTAAGACTGGGATAACCCCGGGAAACCGGGGCTAATACCGGATAATACTTTCTTTTGCATAAAGGAAAGTTGAAAGGCGGCTTCGGCTGTCACTTACAGATGGGCCCGCGGCGCATTAGCTAGTTGGTGAGGTAACGGCTCACCAAGGCGACGATGCGTAGCCGACCTGAGAGGGTGATCGGCCACACTGGGACTGAGACACGGCCCAGACTCCTACGGGAGGCAGCAGTAGGGAATCTTCCGCAATGGACGAAAGTCTGACGGAGCAACGCCGCGTGAGTGATGAAGGTTTTCGGATCGTAAAACTCTGTTGTTAGGGAAGAACAAG…	63F 1389R
AmSamW39	GU903227	Wilson et al., 2012	https://academic.oup.com/femsec/article/80/2/509/527606#95181141	Acropora sp.	N/A	N/A	Vatia Bay, on the north side of the island of Tutuila (140°14′S, 1700°40′W), American Samoa,	N/A	marine agar and Vibrio-specific thiosulphate citrate bile sucrose (TCBS) agar	Firmicutes	Bacilli	Bacillales	Bacillaceae	Bacillus	sp.	100	GAGTTAGCGGCGGACGGGTGAGTAACACGTAGGTAACCTGCCCCTTAGACTGGGATAACTCCGGGAAACCGGAGCTAATACGGGATAATAAAGAGAATCGCCTGATTTTCTTTTGAAAGACGGCGTCTAGCTGTCACTAAGGGATGGACCTGCGGCGCATTAGCTAGTTGGTAAGGTAACGGCTTACCAAGGCGACGATGCGTAGCCGACCTGAGAGGGTGATCGGCCACACTGGGACTGAGACACGGCCCAGACTCCTACGGGAGGCAGCAGTAGGGAATCTTCCGCAATGGACGAAAGTCTGACGGAGCAACGCCGCGTGAGTGAGGAAGGCCTTCGGGTCGTAAAGCTCTGTTGTGAGGGAAGAACAAGTGCCGGCGTAACTACCGGCACCTTGAC…	63F 1389R
AmSamW62	GU903249	Wilson et al., 2012	https://academic.oup.com/femsec/article/80/2/509/527606#95181142	Acropora sp.	N/A	N/A	Vatia Bay, on the north side of the island of Tutuila (140°14′S, 1700°40′W), American Samoa,	N/A	marine agar and Vibrio-specific thiosulphate citrate bile sucrose (TCBS) agar	Firmicutes	Bacilli	Bacillales	Bacillaceae	Bacillus	sp.	100	TTGAAGGTCAGCGGCGGACGGGTGAGTAACACGTGGGCAACCTGCCTGTGAGACTGGGATAACTTCGGGAAACCGGAGCTAATACCGGATAATATAAGGAACCTCCTGGTTCTTTATTGAAAGATGGTTTCGGCTATCACTCACAGATGGGCCCGCGGCGCATTAGCTAGTTGGTGAGGTAACGGCTCACCAAGGCGACGATGCGTAGCCGACCTGAGAGGGTGATCGGCCACACTGGGACTGAGACACGGCCCAGACTCCTACGGGAGGCAGCAGTAGGGAATCTTCCACAATGGACGAAAGTCTGATGGAGCAACGCCGCGTGAGCGATGAAGGCCTTCGGGTCGTAAAGCTCTGTTGTTAGGGAAGAACAAGTGCGAGAGTAACTGCTCGCACCTT…	63F 1389R
AmSamW63	GU903250	Wilson et al., 2012	https://academic.oup.com/femsec/article/80/2/509/527606#95181143	Acropora sp.	N/A	N/A	Vatia Bay, on the north side of the island of Tutuila (140°14′S, 1700°40′W), American Samoa,	N/A	marine agar and Vibrio-specific thiosulphate citrate bile sucrose (TCBS) agar	Firmicutes	Bacilli	Bacillales	Bacillaceae	Bacillus	sp.	99	TGCTCGGAGTTAGCGGCGGACGGGTGAGTAACACGTAGGTAACCTGCCCCTTAGACTGGGATAACTCCGGGAAACCGGAGCTAATACGGGATAATAAAGAGAATCGCCTGATTTTCTTTTGAAAGACGGCGTCTAGCTGTCACTAAGGGATGGACCTGCGGCGCATTAGCTAGTTGGTAAGGTAACGGCTTACCAAGGCGACGATGCGTAGCCGACCTGAGAGGGTGATCGGCCACACTGGGACTGAGACACGGCCCAGACTCCTACGGGAGGCAGCAGTAGGGAATCTTCCGCAATGGACGAAAGTCTGACGGAGCAACGCCGCGTGAGTGAGGAAGGCCTTCGGGTCGTAAAGCTCTGTTGTGAGGGAAGAACAAGTGCCGGCGTAACTACCGGCAC…	63F 1389R
AmSamW86	GU903269	Wilson et al., 2012	https://academic.oup.com/femsec/article/80/2/509/527606#95181144	Acropora sp.	N/A	N/A	Vatia Bay, on the north side of the island of Tutuila (140°14′S, 1700°40′W), American Samoa,	N/A	marine agar and Vibrio-specific thiosulphate citrate bile sucrose (TCBS) agar	Firmicutes	Bacilli	Bacillales	Bacillaceae	Bacillus	sp.	99	TTTGAAGGTCAGCGGCGGACGGGTGAGTAACACGTGGGCAACCTGCCTGTGAGACTGGGATAACTTCGGGAAACCGGAGCTAATACCGGATAATATAAGGAACCTCCTGGTTCTTTATTGAAAGATGGTTTCGGCTATCACTCACAGATGGGCCCGCGGCGCATTAGCTAGTTGGTGAGGTAACGGCTCACCAAGGCGACGATGCGTAGCCGACCTGAGAGGGTGATCGGCCACACTGGGACTGAGACACGGCCCAGACTCCTACGGGAGGCAGCAGTAGGGAATCTTCCACAATGGACGAAAGTCTGATGGAGCAACGCCGCGTGAGCGATGAAGGCCTTCGGGTCGTAAAGCTCTGTTGTTAGGGAAGAACAAGTGCGAGAGTAACTGCTCGCACCT…	63F 1389R
AmSamHH1	GU903192	Wilson et al., 2012	https://academic.oup.com/femsec/article/80/2/509/527606#95181145	Acropora sp.	N/A	N/A	Vatia Bay, on the north side of the island of Tutuila (140°14′S, 1700°40′W), American Samoa,	N/A	marine agar and Vibrio-specific thiosulphate citrate bile sucrose (TCBS) agar	Firmicutes	Bacilli	Bacillales	Staphylococcaceae	Staphylococcus	sp.	100	AGCCTTGCTCCTTTGACGTTAGCGGCGGACGGGTGAGTAACACGTGGGTAACCTACCTATAAGACTGGGATAACTTCGGGAAACCGGAGCTAATACCGGATAACATTTGGAACCGCATGGTTCTAAAGTGAAAGATGGTTTTGCTATCACTTATAGATGGACCCGCGCCGTATTAGCTAGTTGGTAAGGTAACGGCTTACCAAGGCGACGATACGTAGCCGACCTGAGAGGGTGATCGGCCACACTGGAACTGAGACACGGTCCAGACTCCTACGGGAGGCAGCAGTAGGGAATCTTCCGCAATGGGCGAAAGCCTGACGGAGCAACGCCGCGTGAGTGATGAAGGGTTTCGGCTCGTAAAACTCTGTTATTAGGGAAGAACAAACGTGTAAGTAACTG…	63F 1389R
AmSamHH9	GU903201	Wilson et al., 2012	https://academic.oup.com/femsec/article/80/2/509/527606#95181146	Acropora sp.	N/A	N/A	Vatia Bay, on the north side of the island of Tutuila (140°14′S, 1700°40′W), American Samoa,	N/A	marine agar and Vibrio-specific thiosulphate citrate bile sucrose (TCBS) agar	Firmicutes	Bacilli	Bacillales	Staphylococcaceae	Staphylococcus	sp.	100	TGCTCCTTTGACGTTAGCGGCGGACGGGTGAGTAACACGTGGGTAACCTACCTATAAGACTGGGATAACTTCGGGAAACCGGAGCTAATACCGGATAACATTTGGAACCGCATGGTTCTAAAGTGAAAGATGGTTTTGCTATCACTTATAGATGGACCCGCGCCGTATTAGCTAGTTGGTAAGGTAACGGCTTACCAAGGCGACGATACGTAGCCGACCTGAGAGGGTGATCGGCCACACTGGAACTGAGACACGGTCCAGACTCCTACGGGAGGCAGCAGTAGGGAATCTTCCGCAATGGGCGAAAGCCTGACGGAGCAACGCCGCGTGAGTGATGAAGGGTTTCGGCTCGTAAAACTCTGTTATTAGGGAAGAACAAACGTGTAAGTAACTGTGCAC…	63F 1389R
AmSamHH14	GU903206	Wilson et al., 2012	https://academic.oup.com/femsec/article/80/2/509/527606#95181147	Acropora sp.	N/A	N/A	Vatia Bay, on the north side of the island of Tutuila (140°14′S, 1700°40′W), American Samoa,	N/A	marine agar and Vibrio-specific thiosulphate citrate bile sucrose (TCBS) agar	Firmicutes	Bacilli	Bacillales	Staphylococcaceae	Staphylococcus	sp.	100	CCTTTGACGTTAGCGGCGGACGGGTGAGTAACACGTGGGTAACCTACCTATAAGACTGGGATAACTTCGGGAAACCGGAGCTAATACCGGATAACATTTGGAACCGCATGGTTCTAAAGTGAAAGATGGTTTTGCTATCACTTATAGATGGACCCGCGCCGTATTAGCTAGTTGGTAAGGTAACGGCTTACCAAGGCGACGATACGTAGCCGACCTGAGAGGGTGATCGGCCACACTGGAACTGAGACACGGTCCAGACTCCTACGGGAGGCAGCAGTAGGGAATCTTCCGCAATGGGCGAAAGCCTGACGGAGCAACGCCGCGTGAGTGATGAAGGGTTTCGGCTCGTAAAACTCTGTTATTAGGGAAGAACAAATGTGTAAGTAACTGTGCACATCT…	63F 1389R
AmSamHH51i	GU903238	Wilson et al., 2012	https://academic.oup.com/femsec/article/80/2/509/527606#95181148	Acropora sp.	N/A	N/A	Vatia Bay, on the north side of the island of Tutuila (140°14′S, 1700°40′W), American Samoa,	N/A	marine agar and Vibrio-specific thiosulphate citrate bile sucrose (TCBS) agar	Firmicutes	Bacilli	Bacillales	Staphylococcaceae	Salinicoccus	sp.	99	TGACGCGAGTGGCGGACGGGTGAGTAACACGTAGGCAACCTGCCCATCAGACCGGGATAACCACGGGAAACCGTGGCTAATACCGGATAATCCTTTTCTTCACAGGAAGGAAAGTTGAAAGGCGGCTTCGGCTGTCACTGATGGATGGGCCTGCGGCGCATTAGCTAGTTGGTGGGGTAAGGGCCCACCAAGGCGACGATGCGTAGCCGACCTGAGAGGGTGATCGGCCACACTGGGACTGAGACACGGCCCAGACTCCTACGGGAGGCAGCAGTAGGGAATCTTCCGCAATGGACGCAAGTCTGACGGAGCAACGCCGCGTGAGTGAAGAAGGGTTTCGGCTCGTAAAACTCTGTTGTCAGGGAAGAACGTCCCCGTGAGTAACTGCACGGGGAGTGA…	63F 1389R
AmSamHD7	GU903199	Wilson et al., 2012	https://academic.oup.com/femsec/article/80/2/509/527606#95181149	Acropora sp.	N/A	N/A	Vatia Bay, on the north side of the island of Tutuila (140°14′S, 1700°40′W), American Samoa,	N/A	marine agar and Vibrio-specific thiosulphate citrate bile sucrose (TCBS) agar	Firmicutes	Bacilli	Bacillales	Bacillaceae	Bacillus	sp.	99	TCCGGAGTTAGCGGCGGACGGGTGAGTAACACGTAGGTAACCTGCCCCTTAGACTGGGATAACTCCGGGAAACCGGAGCTAATACGGGATAATAAAGAGAATCGCCTGATTTTCTTTTGAAAGACGGCGTCTAGCTGTCACTAAGGGATGGACCTGCGGCGCATTAGCTAGTTGGTAAGGTAACGGCTTACCAAGGCGACGATGCGTAGCCGACCTGAGAGGGTGATCGGCCACACTGGGACTGAGACACGGCCCAGACTCCTACGGGAGGCAGCAGTAGGGAATCTTCCGCAATGGACGAAAGTCTGACGGAGCAACGCCGCGTGAGTGAGGAAGGCCTTCGGGTCGTAAAGCTCTGTTGTGAGGGAAGAACAAGTGCCGGCGTAACTACCGGCACCT…	63F 1389R
AmSamHD52i	GU903239	Wilson et al., 2012	https://academic.oup.com/femsec/article/80/2/509/527606#95181150	Acropora sp.	N/A	N/A	Vatia Bay, on the north side of the island of Tutuila (140°14′S, 1700°40′W), American Samoa,	N/A	marine agar and Vibrio-specific thiosulphate citrate bile sucrose (TCBS) agar	Firmicutes	Bacilli	Bacillales	Planococcaceae	Planococcus	sp.	99	GGGGACTGCTCAGCGTTTAGCGGCGGACGGGTGAGTAACACGTGGGCAACCTGCCCTGCAGATCGGGATAACTCCGGGAAACCGGTGCTAATACCGAATAGTTTGAAGCCTCTCCTGAGGCTTCACGGAAAGACGGTTTCCGCTGTCACTGCAGGATGGGCCCGCGGCGCATTAACTAGTTGGTGGGGTAACGGCCCACCAAGGCCACGATGCGTAACCCACCTGAGAGGGTGACCGGCCACACTGGGACTGAAACACGGCCCAAACTCCTACCGGAGGCAGCAGTAGGGAATCTTCCGCAATGGACGCAAGTCTGACGGAACAACCCCCCGTGAGTGACGAAAGTTTTCGGATCGTAAAACTCTGTTGTGAGGGAAGAACACGTACCAACTAACTATT…	63F 1389R
AmSamHD52ii	GU903240	Wilson et al., 2012	https://academic.oup.com/femsec/article/80/2/509/527606#95181151	Acropora sp.	N/A	N/A	Vatia Bay, on the north side of the island of Tutuila (140°14′S, 1700°40′W), American Samoa,	N/A	marine agar and Vibrio-specific thiosulphate citrate bile sucrose (TCBS) agar	Firmicutes	Bacilli	Bacillales	Staphylococcaceae	Jeotgalicoccus	sp.	100	GATCGAGCGGCGGACGGGTGAGTAACACGTAGGCAACCTACCCTTGAGATTGGGATAACTACCGGAAACGGTAGCTAATACCGGATACGACTTTTCCACATAAGTGGAATGGTTAAAAGGCGGATTTATCTGCCGCTCATGGATGGGCCTGCGGTGCATTAGCTAGTTGGTGAGGTAGTGGCTCACCAAGGCGACGATGCATAGCCGACCTGAGAGGGTGATCGGCCACACTGGGACTGAGACACGGCCCAGACTCCTACGGGAGGCAGCAGTAGGGAATCTTCCGCAATGGACGAAAGTCTGACGGAGCAACGCCGCGTGAGTGATGAAGGGTTTCGGCTCGTAAAACTCTGTTGTTAAGGAAGAACACTTGAGGTAGTAACTGGCCTTGAGATGACG…	63F 1389R
AmSamHD59	GU903246	Wilson et al., 2012	https://academic.oup.com/femsec/article/80/2/509/527606#95181152	Acropora sp.	N/A	N/A	Vatia Bay, on the north side of the island of Tutuila (140°14′S, 1700°40′W), American Samoa,	N/A	marine agar and Vibrio-specific thiosulphate citrate bile sucrose (TCBS) agar	Firmicutes	Bacilli	Bacillales	Bacillaceae	Bacillus	sp.	99	CTTGCTCCGGAGTTAGCGGCGGACGGGTGAGTAACACGTAGGTAACCTGCCCCTTAGACTGGGATAACTCCGGGAAACCGGAGCTAATACGGGATAATAAAGAGAATCGCCTGATTTTCTTTTGAAAGACGGCGTCTAGCTGTCACTAAGGGATGGACCTGCGGCGCATTAGCTAGTTGGTAAGGTAACGGCTTACCAAGGCGACGATGCGTAGCCGACCTGAGAGGGTGATCGGCCACACTGGGACTGAGACACGGCCCAGACTCCTACGGGAGGCAGCAGTAGGGAATCTTCCGCAATGGACGAAAGTCTGACGGAGCAACGCCGCGTGAGTGAGGAAGGCCTTCGGGTCGTAAAGCTCTGTTGTGAGGGAAGAACAAGTGCCGGCGTAACTACCGG…	63F 1389R
AmSamHD81	GU903265	Wilson et al., 2012	https://academic.oup.com/femsec/article/80/2/509/527606#95181153	Acropora sp.	N/A	N/A	Vatia Bay, on the north side of the island of Tutuila (140°14′S, 1700°40′W), American Samoa,	N/A	marine agar and Vibrio-specific thiosulphate citrate bile sucrose (TCBS) agar	Firmicutes	Bacilli	Bacillales	Bacillaceae	Bacillus	sp.	99	AGCTGCTCCGGAGTTAGCGGCGGACGGGTGAGTAACACGTAGGTAACCTGCCCCTTAGACTGGGATAACTCCGGGAAACCGGAGCTAATACGGGATAATAAAGAGAATCGCCTGATTTTCTTTTGAAAGACGGCGTCTAGCTGTCACTAAGGGATGGACCTGCGGCGCATTAGCTAGTTGGTAAGGTAACGGCTTACCAAGGCGACGATGCGTAGCCGACCTGAGAGGGTGATCGGCCACACTGGGACTGAGACACGGCCCAGACTCCTACGGGAGGCAGCAGTAGGGAATCTTCCGCAATGGACGAAAGTCTGACGGAGCAACGCCGCGTGAGTGAGGAAGGCCTTCGGGTCGTAAAGCTCTGTTGTGAGGGAAGAACAAGTGCCGGCGTAACTACCG…	63F 1389R
AmSamDD20	GU903210	Wilson et al., 2012	https://academic.oup.com/femsec/article/80/2/509/527606#95181154	Acropora sp.	N/A	N/A	Vatia Bay, on the north side of the island of Tutuila (140°14′S, 1700°40′W), American Samoa,	N/A	marine agar and Vibrio-specific thiosulphate citrate bile sucrose (TCBS) agar	Firmicutes	Bacilli	Bacillales	Staphylococcaceae	Staphylococcus	sp.	99	AAGGAGCTTGCTCCTCTGACGTTAGCGGCGGACGGGTGAGTAACACGTGGGTAACCTACCTATAAGACTGGGATAACTTCGGGAAACCGGAGCTAATACCGGATAATATTTTGAACCGCATGGTTCAATAGTGAAAGATGGCTTTGCTATCACTTATAGATGGACCCGCGCCGTATTAGCTAGTTGGTAAGGTAACGGCTTACCAAGGCGACGATACGTAGCCGACCTGAGAGGGTGATCGGCCACACTGGAACTGAGACACGGTCCAGACTCCTACGGGAGGCAGCAGTAGGGAATCTTCCGCAATGGGCGAAAGCCTGACGGAGCAACGCCGCGTGAGTGATGAAGGTCTTCGGATCGTAAAACTCTGTTATTAGGGAAGAACATACGTGTAAGTAA…	63F 1389R
AmSamDD22i	GU903213	Wilson et al., 2012	https://academic.oup.com/femsec/article/80/2/509/527606#95181155	Acropora sp.	N/A	N/A	Vatia Bay, on the north side of the island of Tutuila (140°14′S, 1700°40′W), American Samoa,	N/A	marine agar and Vibrio-specific thiosulphate citrate bile sucrose (TCBS) agar	Firmicutes	Bacilli	Bacillales	Bacillaceae	Oceanobacillus	sp.	100	CCCTTCGGGGGTGACGCTTGTGGAATGAGCGGCGGACGGGTGAGTAACACGTGGGCAACCTGCCTGTAAGACTGGGATAACCCCGGGAAACCGGGGCTAATACCGGATAATACTTTCTTTTGCATAAAGGAAAGTTGAAAGGCGGCTTCGGCTGTCACTTACAGATGGGCCCGCGGCGCATTAGCTAGTTGGTGAGGTAACGGCTCACCAAGGCGACGATGCGTAGCCGACCTGAGAGGGTGATCGGCCACACTGGGACTGAGACACGGCCCAGACTCCTACGGGAGGCAGCAGTAGGGAATCTTCCGCAATGGACGAAAGTCTGACGGAGCAACGCCGCGTGAGTGATGAAGGTTTTCGGATCGTAAAACTCTGTTGTTAGGGAAGAACAAGTTGGAT…	63F 1389R
AmSamDD31	GU903220	Wilson et al., 2012	https://academic.oup.com/femsec/article/80/2/509/527606#95181156	Acropora sp.	N/A	N/A	Vatia Bay, on the north side of the island of Tutuila (140°14′S, 1700°40′W), American Samoa,	N/A	marine agar and Vibrio-specific thiosulphate citrate bile sucrose (TCBS) agar	Firmicutes	Bacilli	Bacillales	Incertae sedis	Exiguobacterium	sp.	99	TCGGGGGGACGTTGGCGGAATGAGCGGCGGACGGGTGAGTAACACGTAAAGAACCTGCCCTCAGGTCTGGGATAACCACGAGAAATCGGGGCTAATACCGGATGGGTCATCGGACCGCATGGTCCGAGGATGAAAGGCGCTTCGGCGTCGCCTGGGGATGGCTTTGCGGTGCATTAGCTAGTTGGTGGGGTAACGGCCCACCAAGGCGACGATGCATAGCCGACCTGAGAGGGTGATCGGCCACACTGGGACTGAGACACGGCCCAGACTCCTACGGGAGGCAGCAGTAGGGAATCTTCCACAATGGACGAAAGTCTGATGGAGCAACGCCGCGTGAACGATGAAGGCCCTCGGGTCGTAAAGTTCTGTTGTAAGGGAAGAACAAGTGCCGCAGGCAAT…	63F 1389R
AmSamDD33	GU903222	Wilson et al., 2012	https://academic.oup.com/femsec/article/80/2/509/527606#95181157	Acropora sp.	N/A	N/A	Vatia Bay, on the north side of the island of Tutuila (140°14′S, 1700°40′W), American Samoa,	N/A	marine agar and Vibrio-specific thiosulphate citrate bile sucrose (TCBS) agar	Firmicutes	Bacilli	Bacillales	Bacillaceae	Bacillus	sp.	100	TCAGCGGCGGACGGGTGAGTAACACGTGGGCAACCTGCCTGTGAGACTGGGATAACTTCGGGAAACCGGAGCTAATACCGGATAATATAAGGAACCTCCTGGTTCTTTATTGAAAGATGGTTTCGGCTATCACTCACAGATGGGCCCGCGGCGCATTAGCTAGTTGGTGAGGTAACGGCTCACCAAGGCGACGATGCGTAGCCGACCTGAGAGGGTGATCGGCCACACTGGGACTGAGACACGGCCCAGACTCCTACGGGAGGCAGCAGTAGGGAATCTTCCACAATGGACGAAAGTCTGATGGAGCAACGCCGCGTGAGCGATGAAGGCCTTCGGGTCGTAAAGCTCTGTTGTTAGGGAAGAACAAGTGCGAGAGTAACTGCTCGCACCTTGACGGTA…	63F 1389R
AmSamDD41	GU903229	Wilson et al., 2012	https://academic.oup.com/femsec/article/80/2/509/527606#95181158	Acropora sp.	N/A	N/A	Vatia Bay, on the north side of the island of Tutuila (140°14′S, 1700°40′W), American Samoa,	N/A	marine agar and Vibrio-specific thiosulphate citrate bile sucrose (TCBS) agar	Firmicutes	Bacilli	Bacillales	Bacillaceae	Oceanobacillus	sp.	100	CTGTAAGACTGGGATAACCCCGGGAAACCGGGGCTAATACCGGATAATACTTTCTTTTGCATAAAGGAAAGTTGAAAGGCGGCTTCGGCTGTCACTTACAGATGGGCCCGCGGCGCATTAGCTAGTTGGTGAGGTAACGGCTCACCAAGGCGACGATGCGTAGCCGACCTGAGAGGGTGATCGGCCACACTGGGACTGAGACACGGCCCAGACTCCTACGGGAGGCAGCAGTAGGGAATCTTCCGCAATGGACGAAAGTCTGACGGAGCAACGCCGCGTGAGTGATGAAGGTTTTCGGATCGTAAAACTCTGTTGTTAGG	63F 1389R
AmSamDD71	GU903257	Wilson et al., 2012	https://academic.oup.com/femsec/article/80/2/509/527606#95181159	Acropora sp.	N/A	N/A	Vatia Bay, on the north side of the island of Tutuila (140°14′S, 1700°40′W), American Samoa,	N/A	marine agar and Vibrio-specific thiosulphate citrate bile sucrose (TCBS) agar	Firmicutes	Bacilli	Bacillales	Bacillaceae	Bacillus	sp.	99	CTGCTCCTGAGGTTAGCGGCGGACGGGTGAGTAACACGTGGGCAACCTGCCTGTAAGACTGGGATAACTCCGGGAAACCGGGGCTAATACCGGATAACCCGTTCCACCTCATGGTGGAGCGGTAAAAGATGGCCTCTGGCTATCACTTACAGATGGGCCCGCGGCGCATTAGCTAGTTGGTAAGGTAACGGCTTACCAAGGCGACGATGCGTAGCCGACCTGAGAGGGTGATCGGCCACACTGGGACTGAGACACGGCCCAGACTCCTACGGGAGGCAGCAGTAGGGAATCTTCCGCAATGGACGAAAGTCT	63F 1389R
AmSamDD75	GU903261	Wilson et al., 2012	https://academic.oup.com/femsec/article/80/2/509/527606#95181160	Acropora sp.	N/A	N/A	Vatia Bay, on the north side of the island of Tutuila (140°14′S, 1700°40′W), American Samoa,	N/A	marine agar and Vibrio-specific thiosulphate citrate bile sucrose (TCBS) agar	Firmicutes	Bacilli	Bacillales	Staphylococcaceae	Staphylococcus	sp.	100	TCTTTGACGTTAGCGGCGGACGGGTGAGTAACACGTGGATAACCTACCTATAAGACTGGGATAACTTCGGGAAACCGGAGCTAATACCGGATAACATATTGAACCGCATGGTTCAATAGTGAAAGGCGGCTTTGCTGTCACTTATAGATGGATCCGCGCCGTATTAGCTAGTTGGTAAGGTGACGGCTTACCAAGGCAACGATACGTAGCCGACCTGAGAGGGTGATCGGCCACACTGGAACTGAGACACGGTCCAGACTCCTACGGGAGGCAGCAGTAGGGAATCTTCCGCAATGGGCGAAAGCCTGACGGAGCAACGCCGCGTGAGTGATGAAGGTCTTCGGATCGTAAAACTCTGTTATCAGGGAAGAACAAATGTGTAAGTAACTGTGCACATCT…	63F 1389R
AmSamDD80	GU903264	Wilson et al., 2012	https://academic.oup.com/femsec/article/80/2/509/527606#95181161	Acropora sp.	N/A	N/A	Vatia Bay, on the north side of the island of Tutuila (140°14′S, 1700°40′W), American Samoa,	N/A	marine agar and Vibrio-specific thiosulphate citrate bile sucrose (TCBS) agar	Firmicutes	Bacilli	Bacillales	Bacillaceae	Bacillus	sp.	99	TGCTCCGGAGTTAGCGGCGGACGGGTGAGTAACACGTAGGTAACCTGCCCCTTAGACTGGGATAACTCCGGGAAACCGGAGCTAATACGGGATAATAAAGAGAATCGCCTGATTTTCTTTTGAAAGACGGCGTCTAGCTGTCACTAAGGGATGGACCTGCGGCGCATTAGCTAGTTGGTAAGGTAACGGCTTACCAAGGCGACGATGCGTAGCCGACCTGAGAGGGTGATCGGCCACACTGGGACTGAGACACGGCCCAGACTCCTACGGGAGGCAGCAGTAGGGAATCTTCCGCAATGGACGAAAGTCTGACGGAGCAACGCCGCGTGAGTGAGGAAGGCCTTCGGGTCGTAAAGCTCTGTTGTGAGGGAAGAACAAGTGCCGGCGTAACTACCGGCA…	63F 1389R
R1ma	DQ530511	Ritchie (2006)	https://www.int-res.com/abstracts/meps/v322/p1-14/	Acropora palmata	N/A	N/A	Looe Key Reef, in the Florida Keys (24° 32.76’ N, 81° 24.21’ W and 24° 32.75’ N, 81° 24.35’ W)	24	glycerol artificial seawater agar (GASWA)	Firmicutes	Bacilli	Bacillales	Bacillaceae	Bacillus	sp.	100	AACCGAAGCTAATACCGGATAGGATCTTCTCCTTCATGGGAGATGATTGAAAGATGGTTTCGGCTATCACTTACAGATGGGCCCGCGGTGCATTAGCTAGTTGGTGAGGTAACGGCTCACCAAGGCAACGATGCATAGCCGACCTGAGAGGGTGATCGGCCACACTGGGACTGAGACACGGCCCAGACTCCTACGGGAGGCAGCAGTAGGGAATCTTCCGCAATGGACGAAAGTCTGACGGAGCAACGCCGCGTGAGTGATGAAGGCTTTCGGGTCGTAAAACTCTGTTGTTAGGGAAGAACAAGTACAAGAGTAACTGCTTGTACCTTGACGGTACCTAACCAGAAAGCCACGGCTAACTACGTGCCAGCAGCCGCGGTAATACGTAGGTGGCAAGCG…	R1n U2
R1t9	DQ530521	Ritchie (2006)	https://www.int-res.com/abstracts/meps/v322/p1-14/	Acropora palmata	N/A	N/A	Looe Key Reef, in the Florida Keys (24° 32.76’ N, 81° 24.21’ W and 24° 32.75’ N, 81° 24.35’ W)	24	glycerol artificial seawater agar (GASWA)	Firmicutes	Bacilli	Bacillales	Incertae sedis	Exiguobacterium	sp.	100	ATACCGGATGGGTCATCGGACCGCATGGTCCGAGGATGAAAGGCGCTTCGGCGTCGCCTGGGGATGGCTTTGCGGTGCATTAGCTAGTTGGTGGGGTAATGGCCCACCAAGGCGACGATGCATAGCCGACCTGAGAGGGTGATCGGCCACACTGGGACTGAGACACGGCCCAGACTCCTACGGGAGGCAGCAGTAGGGAATCTTCCACAATGGACGAAAGTCTGATGGAGCAACGCCGCGTGAACGATGAAGGCCTTCGGGTCGTAAAGTTCTGTTGTAAGGGAAGAACAAGTGCCGCAGGCAATGGCGGCACCTTGACGGTACCTTGCGAGAAAGCCACGGCTAACTACGTGCCAGCAGCCGCGGTAATACGTAGGTGGCAAGCGTTGTCCGGAATTA…	R1n U2
SCSAAB0001	JQ647873	Zhang et al., 2012	https://academic.oup.com/femsle/article/336/2/122/539000	Antipathes dichotoma	N/A	N/A	Sanya coral reef conservation (18°11′N, 109°25′E) in the South China Sea	N/A	Custom media, see reference for details	Firmicutes	Bacilli	Bacillales	Bacillaceae	Bacillus	sp.	99	CGGCAATGCGCTGCTATACATGCAGTCGAGCGGACAGAAGGGAGCTTGCTCCCGGATGTTAGCGGCGGACGGGTGAGTAACACGTGGGTAACCTGCCTGTAAGACTGGGATAACTCCGGGAAACCGGAGCTAATACCGGATAGTTCCTTGAACCGCATGGTTCAAGGATGAAAGACGGTTTCGGCTGTCACTTACAGATGGACCCGCGGCGCATTAGCTAGTTGGTGAGGTAACGGCTCACCAAGGCGACGATGCGTAGCCGACCTGAGAGGGTGATCGGCCACACTGGGACTGAGACACGGCCCAGACTCCTACGGGAGGCAGCAGTAGGGAATCTTCCGCAATGGACGAAAGTCTGACGGAGCAACGCCGCGTGAGTGATGAAGGTTTTCGGATCGT…	27F 1525R
SCSAAB0007	JQ647874	Zhang et al., 2012	https://academic.oup.com/femsle/article/336/2/122/539001	Antipathes dichotoma	N/A	N/A	Sanya coral reef conservation (18°11′N, 109°25′E) in the South China Sea	N/A	Custom media, see reference for details	Firmicutes	Bacilli	Bacillales	Bacillaceae	Bacillus	sp.	99	GCAAGTGCGGGTGCTATACATGCAGTCGAGCGGACAGATGGGAGCTTGCTCCCTGATGTTAGCGGCGGACGGGTGAGTAACACGTGGGTAACCTGCCTGTAAGACTGGGATAACTCCGGGAAACCGGGGCTAATACCGGATGGTTGTCTGAACCGCATGGTTCAGACATAAAAGGTGGCTTCGGCTACCACTTACAGATGGACCCGCGGCGCATTAGCTAGTTGGTGAGGTAACGGCTCACCAAGGCGACGATGCGTAGCCGACCTGAGAGGGTGATCGGCCACACTGGGACTGAGACACGGCCCAGACTCCTACGGGAGGCAGCAGTAGGGAATCTTCCGCAATGGACGAAAGTCTGACGGAGCAACGCCGCGTGAGTGATGAAGGTTTTCGGATCGT…	27F 1525R
SCSAAB0009	JQ647875	Zhang et al., 2012	https://academic.oup.com/femsle/article/336/2/122/539002	Antipathes dichotoma	N/A	N/A	Sanya coral reef conservation (18°11′N, 109°25′E) in the South China Sea	N/A	Custom media, see reference for details	Firmicutes	Bacilli	Bacillales	Bacillaceae	Bacillus	sp.	99	GGCAAATGGCGCTGCTATACATGCAGTCGAGCGGATCAAGGGAGCTTGCTCCCTGAGATCAGCGGCGGACGGGTGAGTAACACGTGGGTAACCTGCCTGTAAGACTGGGATAACTCCGGGAAACCGGGGCTAATACCGGATAACTCAGTTCCTCGCATGAGGAACTGTTGAAAGGTGGCTTTTCGCTACCACTTACAGATGGACCCGCGGCGCATTAGCTAGTTGGTGAGGTAACGGCTCACCAAGGCGACGATGCGTAGCCGACCTGAGAGGGTGATCGGCCACACTGGGACTGAGACACGGCCCAGACTCCTACGGGAGGCAGCAGTAGGGAATCTTCCGCAATGGACGAAAGTCTGACGGAGCAACGCCGCGTGAGTGAAGAAGGTTTTCGGATCG…	27F 1525R
SCSAAB0010	JQ647876	Zhang et al., 2012	https://academic.oup.com/femsle/article/336/2/122/539003	Antipathes dichotoma	N/A	N/A	Sanya coral reef conservation (18°11′N, 109°25′E) in the South China Sea	N/A	Custom media, see reference for details	Firmicutes	Bacilli	Bacillales	Bacillaceae	Bacillus	sp.	99	CGGCAATGGCGCTGCTATACATGCAGTCGAGCGACTGATTAGAAGCTTGCTTCTATGACGTTAGCGGCGGACGGGTGAGTAACACGTGGGCAACCTGCCTGTAAGACTGGGATAACTTCGGGAAACCGAAGCTAATACCGGATAGGATCTTCTCCTTCATGGGAGATGATTGAAAGATGGTTTCGGCTATCACTTACAGATGGGCCCGCGGTGCATTAGCTAGTTGGTGAGGTAACGGCTCACCAAGGCAACGATGCATAGCCGACCTGAGAGGGTGATCGGCCACACTGGGACTGAGACACGGCCCAGACTCCTACGGGAGGCAGCAGTAGGGAATCTTCCGCAATGGACGAAAGTCTGACGGAGCAACGCCGCGTGAGTGATGAAGGCTTTCGGGTC…	27F 1525R
SCSAAB0011	JQ647877	Zhang et al., 2012	https://academic.oup.com/femsle/article/336/2/122/539004	Antipathes dichotoma	N/A	N/A	Sanya coral reef conservation (18°11′N, 109°25′E) in the South China Sea	N/A	Custom media, see reference for details	Firmicutes	Bacilli	Bacillales	Bacillaceae	Bacillus	sp.	99	GGCAGGGCGCTGCTATAATGCAGTCGAGCGACTGATTAGAAGCTTGCTTCTATGACGTTAGCGGCGGACGGGTGAGTAACACGTGGGCAACCTGCCTGTAAGACTGGGATAACTCCGGGAAACCGGAGCTAATACCGGATAACATTTTCTCTTGCATAAGAGAAAATTGAAAGATGGTTTCGGCTATCACTTACAGATGGGCCCGCGGTGCATTAGCTAGTTGGTGAGGTAACGGCTCACCAAGGCAACGATGCATAGCCGACCTGAGAGGGTGATCGGCCACACTGGGACTGAAACACGGCCCAAACTCCTACGGGAGGCAGCAGTAGGGAATCTTCCGCAATGGACGAAAGTCTGACGGAGCAACGCCGCGTGAGTGATGAAGGCTTTCGGGTCGTA…	27F 1525R
SCSAAB0013	JQ647878	Zhang et al., 2012	https://academic.oup.com/femsle/article/336/2/122/539005	Antipathes dichotoma	N/A	N/A	Sanya coral reef conservation (18°11′N, 109°25′E) in the South China Sea	N/A	Custom media, see reference for details	Firmicutes	Bacilli	Bacillales	Bacillaceae	Bacillus	sp.	99	GGCAGTGCGGGGTGCTATACATGCAGTCGAGCGATCTGAGGGAGCTTGCTCCCAAATGGATTAGCGGCGGACGGGTGAGTAACACGTGGGTAACCTGCCTGTAAGATTGGGATAACTCCGGGAAACCGGAGCTAATACCGGATAACATTTCGAACCGCATGGTTCGAAATTGAAAGGTGGCTTTTGCTATCACTTACAGATGGACCCGCGGCGCATTAGCTAGTTGGTGAGGTAACGGCTCACCAAGGCGACGATGCGTAGCCGACCTGAGAGGGTGATCGGCCACACTGGGACTGAGACACGGCCCAGACTCCTACGGGAGGCAGCAGTAGGGAATCTTCCGCAATGGACGAAAGTCTGACGGAGCAACGCCGCGTGAACGATGAAGGCCTTCGGGTC…	27F 1525R
SCSAAB0014	JQ647879	Zhang et al., 2012	https://academic.oup.com/femsle/article/336/2/122/539006	Antipathes dichotoma	N/A	N/A	Sanya coral reef conservation (18°11′N, 109°25′E) in the South China Sea	N/A	Custom media, see reference for details	Firmicutes	Bacilli	Bacillales	Bacillaceae	Bacillus	sp.	99	AAGGGGTGCGGGTGCTATAATGCAGTCGAGCGGACAGAAGGGAGCTTGCTCCCGGATGTTAGCGGCGGACGGGTGAGTAACACGTGGGTAACCTGCCTGTAAGACTGGGATAACTCCGGGAAACCGGAGCTAATACCGGATAGTTCCTTGAACCGCATGGTTCAAGGATGAAAGACGGTTTCGGCTGTCACTTACAGATGGACCCGCGGCGCATTAGCTAGTTGGTGAGGTAACGGCTCACCAAGGCGACGATGCGTAGCCGACCTGAGAGGGTGATCGGCCACACTGGGACTGAGACACGGCCCAGACTCCTACGGGAGGCAGCAGTAGGGAATCTTCCGCAATGGACGAAAGTCTGACGGAGCAACGCCGCGTGAGTGATGAAGGTTTTCGGATCGT…	27F 1525R
SCSAAB0015	JQ647880	Zhang et al., 2012	https://academic.oup.com/femsle/article/336/2/122/539007	Antipathes dichotoma	N/A	N/A	Sanya coral reef conservation (18°11′N, 109°25′E) in the South China Sea	N/A	Custom media, see reference for details	Firmicutes	Bacilli	Bacillales	Bacillaceae	Bacillus	sp.	99	GGCAGTGCGGCTGCTATACATGCAGTCGAGCGGACAGATGGGAGCTTGCTCCCTGATGTTAGCGGCGGACGGGTGAGTAACACGTGGGTAACCTGCCTGTAAGACTGGGATAACTCCGGGAAACCGGGGCTAATACCGGATGGTTGTCTGAACCGCATGGTTCAGACATAAAAGGTGGCTTCGGCTACCACTTACAGATGGACCCGCGGCGCATTAGCTAGTTGGTGAGGTAACGGCTCACCAAGGCGACGATGCGTAGCCGACCTGAGAGGGTGATCGGCCACACTGGGACTGAGACACGGCCCAGACTCCTACGGGAGGCAGCAGTAGGGAATCTTCCGCAATGGACGAAAGTCTGACGGAGCAACGCCGCGTGAGTGATGAAGGTTTTCGGATCGT…	27F 1525R
SCSAAB0017	JQ647881	Zhang et al., 2012	https://academic.oup.com/femsle/article/336/2/122/539008	Antipathes dichotoma	N/A	N/A	Sanya coral reef conservation (18°11′N, 109°25′E) in the South China Sea	N/A	Custom media, see reference for details	Firmicutes	Bacilli	Bacillales	Bacillaceae	Thalassobacillus	sp.	99	CAGGGGGTGCTATACATGCAGTCGAGCGCAGGAAGCAAGCTGATCCCCTTCGGGGGTGACGCTTGTGGAATGAGCGGCGGACGGGTGAGTAACACGTGGGCAACCTGCCTGTAAGACTGGGATAACCCCGGGAAACCGGGGCTAATACCGGGTAATACCTGACTCCGCATGGAGTCGGGTTGAAAGATGGCTTCTTGCTATCACTTACAGATGGGCCCGCGGCGCATTAGCTAGTTGGTGAGGTAACGGCTCACCAAGGCAACGATGCGTAGCCGACCTGAGAGGGTGATCGGCCACACTGGGACTGAGACACGGCCCAGACTCCTACGGGAGGCAGCAGTAGGGAATCTTCCGCAATGGACGAAAGTCTGACGGAGCAACGCCGCGTGAACGATGAAG…	27F 1525R
SCSAAB0022	JQ647886	Zhang et al., 2012	https://academic.oup.com/femsle/article/336/2/122/539009	Antipathes dichotoma	N/A	N/A	Sanya coral reef conservation (18°11′N, 109°25′E) in the South China Sea	N/A	Custom media, see reference for details	Firmicutes	Bacilli	Bacillales	Paenibacillaceae	Paenibacillus	sp.	99	CGGCAGGGCGGCTGCTATACATGCAGTCGAGCGGACTTTACCTTCGGGTAAAGTTAGCGGCGGACGGGTGAGTAACACGTGGGTAACCTGCCCATAAGACCGGGATAACATTCGGAAACGAATGCTAATACCGGATACGCGAAACGGTCGCATGGCCGAATCGGGAAAGGCGGAGCAATCTGCCACTTATGGATGGACCCGCGGCGCATTAGCTAGTTGGTGGGGTAACGGCTCACCAAGGCGACGATGCGTAGCCGACCTGAGAGGGTGATCGGCCACACTGGGACTGAGACACGGCCCAGACTCCTACGGGAGGCAGCAGTAGGGAATCTTCCGCAATGGACGAAAGTCTGACGGAGCAACGCCGCGTGAGTGATGAAGGTTTTCGGATCGTAAAGC…	27F 1525R
SCSAAB0024	JQ647888	Zhang et al., 2012	https://academic.oup.com/femsle/article/336/2/122/539010	Antipathes dichotoma	N/A	N/A	Sanya coral reef conservation (18°11′N, 109°25′E) in the South China Sea	N/A	Custom media, see reference for details	Firmicutes	Bacilli	Bacillales	Staphylococcaceae	Staphylococcus	sp.	99	TAGCAAGGGCGGCGTGCTATACATGCAGTCGAGCGACGGATAAGGAGCTTGCTCCTTTGAAGTTAGCGGCGGACGGGTGAGTAACACGTGGGTAACCTACCTATAAGACTGGAATAACTTCGGGAAACCGGAGCTAATGCCGGATAACATTTGGAACCGCATGGTTCTAAAGTAAAAGATGGTTTTGCTATCACTTATAGATGGACCCGCGCCGTATTAGCTAGTTGGTAAGGTAACGGCTTACCAAGGCAACGATACGTAGCCGACCTGAGAGGGTGATCGGCCACACTGGAACTGAGACACGGTCCAGACTCCTACGGGAGGCAGCAGTAGGGAATCTTCCGCAATGGACGAAAGTCTGACGGAGCAACGCCGCGTGAGTGATGAAGGTTTTCGGAT…	27F 1525R
PC8	EU333116	Seemann et al., 2009	https://link.springer.com/article/10.1007%2Fs10482-009-9353-4	Palythoa caribaeorum	N/A	N/A	Curaçao, Netherland Antilles,	N/A	Blood agar	Firmicutes	Bacilli	Bacillales	Bacillaceae	Bacillus	sp.	99	ACATGCGAGTCGAGTCGAATGGATTAAGAGCTTGCTCTTATGAAGTTAGCGGCGGACGGGTGAGTAACACGTGGGTAACCTGCCCATAAGACTGGGATAACTCCGGGAAACCGGGGCTAATACCGGATAACATTTTGAACCGCATGGTTCGAAATTGAAAGGCGGCTTCGGCTGTCACTTATGGATGGACCCGCGTCGCATTAGCTAGTTGGTGAGGTAACGGCTCACCAAGGCAACGATGCGTAGCCGACCTGAGAGGGTGATCGGCCACACTGGGACTGAGACACGGCCCAGACTCCTACGGGAGGCAGCAGTAGGGAATCTTCCGCAATGGACGAAAGTCTGACGGAGCAACGCCGCGTGAGTGATGAAGGCTTTCGGGTCGTAAAACTCTGTTGT…	(27f 1492r
Pc10	EU333117	Seemann et al., 2009	https://link.springer.com/article/10.1007%2Fs10482-009-9353-5	Palythoa caribaeorum	N/A	N/A	Curaçao, Netherland Antilles,	N/A	Blood agar	Firmicutes	Bacilli	Bacillales	Bacillaceae	Bacillus	sp.	99	GGNTGAAGCTGGACGGCGTGCCTAATACATGCAAGTCGAGCGAATGGGATTAAGAGCTTGCTCTTATGAAGTTAGCGGCGGACGGGTGAGTAACACGTGGGTAACCTGCCCATAAGACTGGGATAACTCCGGGAAACCGGGGCTAATACCGGATAACATTTTGAACCGCATGGTTCGAAATTGAAAGGCGGCTTCGGCTGTCACTTATGGATGGACCCGCGTCGCATTAGCTAGTTGGTGAGGTAACGGCTCACCAAGGCAACGATGCGTAGCCGACCTGAGAGGGTGATCGGCCACACTGGGACTGAGACACGGCCCAGACTCCTACGGGAGGCAGCAGTAGGGAATCTTCCGCAATGGACGAAAGTCTGACGGAGCAACGCCGCGTGAGTGATGAAG…	(27f 1492r
Pc14	EU333118	Seemann et al., 2009	https://link.springer.com/article/10.1007%2Fs10482-009-9353-6	Palythoa caribaeorum	N/A	N/A	Curaçao, Netherland Antilles,	N/A	Blood agar	Firmicutes	Bacilli	Bacillales	Bacillaceae	Bacillus	sp.	99	AGTCGAGACGAATGGGATTAAGAGCTTGCTCTTATGAAGTTAGCGGCGGACGGGTGAGTAACACGTGGGTAACCTGCCCATAAGACTGGGATAACTCCGGGAAACCGGGGCTAATACCGGATAACATTTTGAACCGCATGGTTCGAAATTGAAAGGCGGCTTCGGCTGTCACTTATGGATGGACCCGCGTCGCATTAGCTAGTTGGTGAGGTAACGGCTCACCAAGGCAACGATGCGTAGCCGACCTGAGAGGGTGATCGGCCACACTGGGACTGAGACACGGCCCAGACTCCTACGGGAGGCAGCAGTAGGGAATCTTCCGCAATGGACGAAAGTCTGACGGAGCAACGCCGCGTGAGTGATGAAGGCTTTCGGGTCGTAAAACTCTGTTGTTAGGGA…	(27f 1492r
Pc24	EU333119	Seemann et al., 2009	https://link.springer.com/article/10.1007%2Fs10482-009-9353-7	Palythoa caribaeorum	N/A	N/A	Curaçao, Netherland Antilles,	N/A	Blood agar	Firmicutes	Bacilli	Bacillales	Staphylococcaceae	Staphylococcus	sp.	99	TGCCTAATACATGCAAGTCGAGCGAACAGACGAGGAGCTTGCTCCTTTGACGTTAGCGGCGGACGGGTGAGTAACACGTGGGTAACCTACCTATAAGACTGGGATAACTTCGGGAAACCGGAGCTAATACCGGATAATATTTCGAACCGCATGGTTCGATAGTGAAAGATGGCTCTGCTATCACTTATAGATGGACCTGCGCCGTATTAGCTAGTTGGTAAGGTAACGGCTTACCAAGGCAACGATACGTAGCCGACCTGAGAGGGTGATCGGCCACACTGGAACTGAGACACGGTCCAGACTCCTACGGGAGGCAGCAGTAGGGAATCTTCCGCAATGGGCGAAAGCCTGACGGAGCAACGCCGCGTGAGTGATGAAGGTCTTCGGATCGTAAAACTC…	(27f 1492r
Pc26	EU333120	Seemann et al., 2009	https://link.springer.com/article/10.1007%2Fs10482-009-9353-8	Palythoa caribaeorum	N/A	N/A	Curaçao, Netherland Antilles,	N/A	Blood agar	Firmicutes	Bacilli	Bacillales	Bacillaceae	Bacillus	sp.	99	CTAATACATGCAAGTCGAGCGAATGGATTAAGAGCTTGCTCTTATGAAGTTAGCGGCGGACGGGTGAGTAACACGTGGGTAACCTGCCCATAAGACTGGGATAACTCCGGGAAACCGGGGCTAATACCGGATAACATTTTGAACCGCATGGTTCGAAATTGAAAGGCGGCTTCGGCTGTCACTTATGGATGGACCCGCGTCGCATTAGCTAGTTGGTGAGGTAACGGCTCACCAAGGCAACGATGCGTAGCCGACCTGAGAGGGTGATCGGCCACACTGGGACTGAGACACGGCCCAGACTCCTACGGGAGGCAGCAGTAGGGAATCTTCCGCAATGGACGAAAGTCTGACGGAGCAACGCCGCGTGAGTGATGAAGGCTTTCGGGTCGTAAAACTCTG…	(27f 1492r
Pc28	EU333121	Seemann et al., 2009	https://link.springer.com/article/10.1007%2Fs10482-009-9353-9	Palythoa caribaeorum	N/A	N/A	Curaçao, Netherland Antilles,	N/A	Blood agar	Firmicutes	Bacilli	Bacillales	Bacillaceae	Bacillus	sp.	99	CGTGCCTAATACATGCAAGTGCGAGCGAATGGATTAAGAGCTTGCTCTTATGAAGTTAGCGGCGGACGGGTGAGTAACACGTGGGTAACCTGCCCATAAGACTGGGATAACTCCGGGAAACCGGGGCTAATACCGGATAACATTTTGAACCGCATGGTTCGAAATTGAAAGGCGGCTTCGGCTGTCACTTATGGATGGACCCGCGTCGCATTAGCTAGTTGGTGAGGTAACGGCTCACCAAGGCAACGATGCGTAGCCGACCTGAGAGGGTGATCGGCCACACTGGGACTGAGACACGGCCCAGACTCCTACGGGAGGCAGCAGTAGGGAATCTTCCGCAATGGACGAAAGTCTGACGGAGCAACGCCGCGTGAGTGATGAAGGCTTTCGGGTCGTAAA…	(27f 1492r
Pc44	EU333122	Seemann et al., 2009	https://link.springer.com/article/10.1007%2Fs10482-009-9353-10	Palythoa caribaeorum	N/A	N/A	Curaçao, Netherland Antilles,	N/A	Blood agar	Firmicutes	Bacilli	Bacillales	Bacillaceae	Bacillus	sp.	99	GCCTAATACATGCAAGTGCGAGCGAATGGATTAAGAGCTTGCTCTTATGAAGTTAGCGGCGGACGGGTGAGTAACACGTGGGTAACCTGCCCATAAGACTGGGATAACTCCGGGAAACCGGGGCTAATACCGGATAACATTTTGAACCGCATGGTTCGAAATTGAAAGGCGGCTTCGGCTGTCACTTATGGATGGACCCGCGTCGCATTAGCTAGTTGGTGAGGTAACGGCTCACCAAGGCAACGATGCGTAGCCGACCTGAGAGGGTGATCGGCCACACTGGGACTGAGACACGGCCCAGACTCCTACGGGAGGCAGCAGTAGGGAATCTTCCGCAATGGACGAAAGTCTGACGGAGCAACGCCGCGTGAGTGATGAAGGCTTTCGGGTCGTAAAACT…	(27f 1492r
Pc53	EU333124	Seemann et al., 2009	https://link.springer.com/article/10.1007%2Fs10482-009-9353-11	Palythoa caribaeorum	N/A	N/A	Curaçao, Netherland Antilles,	N/A	Blood agar	Firmicutes	Bacilli	Bacillales	Bacillaceae	Bacillus	sp.	99	TAAGAGCTTGCTCTTATGAAGTTAGCGGCGGACGGGTGAGTAACACGTGGGTAACCTGCCCATAAGACTGGGATAACTCCGGGAAACCGGGGCTAATACCGGATAACATTTTGAACCGCATGGTTCGAAATTGAAAGGCGGCTTCGGCTGTCACTTATGGATGGACCCGCGTCGCATTAGCTAGTTGGTGAGGTAACGGCTCACCAAGGCAACGATGCGTAGCCGACCTGAGAGGGTGATCGGCCACACTGGGACTGAGACACGGCCCAGACTCCTACGGGAGGCAGCAGTAGGGAATCTTCCGCAATGGACGAAAGTCTGACGGAGCAACGCCGCGTGAGTGATGAAGGCTTTCGGGTCGTAAAACTCTGTTGTTAGGGAAGAACAAGTGCTAGTTGA…	(27f 1492r
Pc55	EU333125	Seemann et al., 2009	https://link.springer.com/article/10.1007%2Fs10482-009-9353-12	Palythoa caribaeorum	N/A	N/A	Curaçao, Netherland Antilles,	N/A	Blood agar	Firmicutes	Bacilli	Bacillales	Bacillaceae	Bacillus	sp.	99	CGAGTCGAATGGATTAAGAGCTTGCTCTTATGAAGTTAGCGGCGGACGGGTGAGTAACACGTGGGTAACCTGCCCATAAGACTGGGATAACTCCGGGAAACCGGGGCTAATACCGGATAACATTTTGAACCGCATGGTTCGAAATTGAAAGGCGGCTTCGGCTGTCACTTATGGATGGACCCGCGTCGCATTAGCTAGTTGGTGAGGTAACGGCTCACCAAGGCAACGATGCGTAGCCGACCTGAGAGGGTGATCGGCCACACTGGGACTGAGACACGGCCCAGACTCCTACGGGAGGCAGCAGTAGGGAATCTTCCGCAATGGACGAAAGTCTGACGGAGCAACGCCGCGTGAGTGATGAAGGCTTTCGGGTCGTAAAACTCTGTTGTTAGGGAAGAA…	(27f 1492r
Pc56	EU333126	Seemann et al., 2009	https://link.springer.com/article/10.1007%2Fs10482-009-9353-13	Palythoa caribaeorum	N/A	N/A	Curaçao, Netherland Antilles,	N/A	Blood agar	Firmicutes	Bacilli	Bacillales	Bacillaceae	Bacillus	sp.	99	ATCGAGTCGAATGGATTAAGAGCTTGCTCTTATGAAGTTAGCGGCGGACGGGTGAGTAACACGTGGGTAACCTGCCCATAAGACTGGGATAACTCCGGGAAACCGGGGCTAATACCGGATAACATTTTGAACCGCATGGTTCGAAATTGAAAGGCGGCTTCGGCTGTCACTTATGGATGGACCCGCGTCGCATTAGCTAGTTGGTGAGGTAACGGCTCACCAAGGCAACGATGCGTAGCCGACCTGAGAGGGTGATCGGCCACACTGGGACTGAGACACGGCCCAGACTCCTACGGGAGGCAGCAGTAGGGAATCTTCCGCAATGGACGAAAGTCTGACGGAGCAACGCCGCGTGAGTGATGAAGGCTTTCGGGTCGTAAAACTCTGTTGTTAGGGAAG…	(27f 1492r
Pc58	EU333127	Seemann et al., 2009	https://link.springer.com/article/10.1007%2Fs10482-009-9353-14	Palythoa caribaeorum	N/A	N/A	Curaçao, Netherland Antilles,	N/A	Blood agar	Firmicutes	Bacilli	Bacillales	Bacillaceae	Bacillus	sp.	99	CGAATGGATTAAGAGCTTGCTCTTATGAAGTTAGCGGCGGACGGGTGAGTAACACGTGGGTAACCTGCCCATAAGACTGGGATAACTCCGGGAAACCGGGGCTAATACCGGATAACATTTTGAACCGCATGGTTCGAAATTGAAAGGCGGCTTCGGCTGTCACTTATGGATGGACCCGCGTCGCATTAGCTAGTTGGTGAGGTAACGGCTCACCAAGGCAACGATGCGTAGCCGACCTGAGAGGGTGATCGGCCACACTGGGACTGAGACACGGCCCAGACTCCTACGGGAGGCAGCAGTAGGGAATCTTCCGCAATGGACGAAAGTCTGACGGAGCAACGCCGCGTGAGTGATGAAGGCTTTCGGGTCGTAAAACTCTGTTGTTAGGGAAGAACAAGT…	(27f 1492r
Pc60	EU333128	Seemann et al., 2009	https://link.springer.com/article/10.1007%2Fs10482-009-9353-15	Palythoa caribaeorum	N/A	N/A	Curaçao, Netherland Antilles,	N/A	Blood agar	Firmicutes	Bacilli	Bacillales	Bacillaceae	Bacillus	sp.	99	CGGCGTGCCTAATACATGCAAGTACGAAGCCGAATGGATTAAGAGCTTGCTCTTATGAAGTTAGCGGCGGACGGGTGAGTAACACGTGGGTAACCTGCCCATAAGACTGGGATAACTCCGGGAAACCGGGGCTAATACCGGATAACATTTTGAACCGCATGGTTCGAAATTGAAAGGCGGCTTCGGCTGTCACTTATGGATGGACCCGCGTCGCATTAGCTAGTTGGTGAGGTAACGGCTCACCAAGGCAACGATGCGTAGCCGACCTGAGAGGGTGATCGGCCACACTGGGACTGAGACACGGCCCAGACTCCTACGGGAGGCAGCAGTAGGGAATCTTCCGCAATGGACGAAAGTCTGACGGAGCAACGCCGCGTGAGTGATGAAGGCTTTCGGGTC…	(27f 1492r
Pc78	EU333130	Seemann et al., 2009	https://link.springer.com/article/10.1007%2Fs10482-009-9353-16	Palythoa caribaeorum	N/A	N/A	Curaçao, Netherland Antilles,	N/A	Blood agar	Firmicutes	Bacilli	Bacillales	Bacillaceae	Bacillus	sp.	99	ACATGCCAAGTGCGAGNCGAATGGGATTAAGAGCTTGCTCTTATGAAGTTAGCGGCGGACGGGTGAGTAACACGTGGGTAACCTGCCCATAAGACTGGGATAACTCCGGGAAACCGGGGCTAATACCGGATAACATTTTGAACCGCATGGTTCGAAATTGAAAGGCGGCTTCGGCTGTCACTTATGGATGGACCCGCGTCGCATTAGCTAGTTGGTGAGGTAACGGCTCACCAAGGCAACGATGCGTAGCCGACCTGAGAGGGTGATCGGCCACACTGGGACTGAGACACGGCCCAGACTCCTACGGGAGGCAGCAGTAGGGAATCTTCCGCAATGGACGAAAGTCTGACGGAGCAACGCCGCGTGAGTGATGAAGGCTTTCGGGTCGTAAAACTCTGT…	(27f 1492r
Pc80	EU333131	Seemann et al., 2009	https://link.springer.com/article/10.1007%2Fs10482-009-9353-17	Palythoa caribaeorum	N/A	N/A	Curaçao, Netherland Antilles,	N/A	Blood agar	Firmicutes	Bacilli	Bacillales	Bacillaceae	Bacillus	sp.	99	GAGTTTGATCCTGGCTCAGGATGAACGCTGGCGGCGTGCCTAATACATGCAAGTCGAGCGAATGGATTAAGAGCTTGCTCTTATGAAGTTAGCGGCGGACGGGTGAGTAACACGTGGGTAACCTGCCCATAAGACTGGGATAACTCCGGGAAACCGGGGCTAATACCGGATAACATTTTGAACCGCATGGTTCGAAATTGAAAGGCGGCTTCGGCTGTCACTTATGGATGGACCCGCGTCGCATTAGCTAGTTGGTGAGGTAACGGCTCACCAAGGCAACGATGCGTAGCCGACCTGAGAGGGTGATCGGCCACACTGGGACTGAGACACGGCCCAGACTCCTACGGGAGGCAGCAGTAGGGAATCTTCCGCAATGGACGAAAGTCTGACGGAGCAACG…	(27f 1492r
Pc94	EU333132	Seemann et al., 2009	https://link.springer.com/article/10.1007%2Fs10482-009-9353-18	Palythoa caribaeorum	N/A	N/A	Curaçao, Netherland Antilles,	N/A	Blood agar	Firmicutes	Bacilli	Bacillales	Bacillaceae	Bacillus	sp.	99	TAATACATGCCAAGTGCGAGNCGAATGGGATTAAGAGCTTGCTCTTATGAAGTTAGCGGCGGACGGGTGAGTAACACGTGGGTAACCTGCCCATAAGACTGGGATAACTCCGGGAAACCGGGGCTAATACCGGATAACATTTTGAACCGCATGGTTCGAAATTGAAAGGCGGCTTCGGCTGTCACTTATGGATGGACCCGCGTCGCATTAGCTAGTTGGTGAGGTAACGGCTCACCAAGGCAACGATGCGTAGCCGACCTGAGAGGGTGATCGGCCACACTGGGACTGAGACACGGCCCAGACTCCTACGGGAGGCAGCAGTAGGGAATCTTCCGCAATGGACGAAAGTCTGACGGAGCAACGCCGCGTGAGTGATGAAGGCTTTCGGGTCGTAAAACT…	(27f 1492r
Pc119	EU333134	Seemann et al., 2009	https://link.springer.com/article/10.1007%2Fs10482-009-9353-19	Palythoa caribaeorum	N/A	N/A	Curaçao, Netherland Antilles,	N/A	Blood agar	Firmicutes	Bacilli	Bacillales	Bacillaceae	Bacillus	sp.	99	GAGTTTGATCCTGGCTCAGGATGAACGCTGGCGGCGTGCCTAATACATGCAAGTCGAGCGAATGGATTAAGAGCTTGCTCTTATGAAGTTAGCGGCGGACGGGTGAGTAACACGTGGGTAACCTGCCCATAAGACTGGGATAACTCCGGGAAACCGGGGCTAATACCGGATAACATTTTGAACCGCATGGTTCGAAATTGAAAGGCGGCTTCGGCTGTCACTTATGGATGGACCCGCGTCGCATTAGCTAGTTGGTGAGGTAACGGCTCACCAAGGCAACGATGCGTAGCCGACCTGAGAGGGTGATCGGCCACACTGGGACTGAGACACGGCCCAGACTCCTACGGGAGGCAGCAGTAGGGAATCTTCCGCAATGGACGAAAGTCTGACGGAGCAACG…	(27f 1492r
Pc127	EU333135	Seemann et al., 2009	https://link.springer.com/article/10.1007%2Fs10482-009-9353-20	Palythoa caribaeorum	N/A	N/A	Curaçao, Netherland Antilles,	N/A	Blood agar	Firmicutes	Bacilli	Bacillales	Bacillaceae	Bacillus	sp.	99	AGTCGAGACGAATGGGATTAAGAGCTTGCTCTTATGAAGTTAGCGGCGGACGGGTGAGTAACACGTGGGTAACCTGCCCATAAGACTGGGATAACTCCGGGAAACCGGGGCTAATACCGGATAACATTTTGAACCGCATGGTTCGAAATTGAAAGGCGGCTTCGGCTGTCACTTATGGATGGACCCGCGTCGCATTAGCTAGTTGGTGAGGTAACGGCTCACCAAGGCAACGATGCGTAGCCGACCTGAGAGGGTGATCGGCCACACTGGGACTGAGACACGGCCCAGACTCCTACGGGAGGCAGCAGTAGGGAATCTTCCGCAATGGACGAAAGTCTGACGGAGCAACGCCGCGTGAGTGATGAAGGCTTTCGGGTCGTAAAACTCTGTTGTTAGGGA…	(27f 1492r
Pc145	EU333137	Seemann et al., 2009	https://link.springer.com/article/10.1007%2Fs10482-009-9353-21	Palythoa caribaeorum	N/A	N/A	Curaçao, Netherland Antilles,	N/A	Blood agar	Firmicutes	Bacilli	Bacillales	Bacillaceae	Bacillus	sp.	99	CGAGNCGAATGGNATTAAGAGCTTGCTCTTATGAAGTTAGCGGCGGACGGGTGAGTAACACGTGGGTAACCTGCCCATAAGACTGGGATAACTCCGGGAAACCGGGGCTAATACCGGATAACATTTTGAACCGCATGGTTCGAAATTGAAAGGCGGCTTCGGCTGTCACTTATGGATGGACCCGCGTCGCATTAGCTAGTTGGTGAGGTAACGGCTCACCAAGGCAACGATGCGTAGCCGACCTGAGAGGGTGATCGGCCACACTGGGACTGAGACACGGCCCAGACTCCTACGGGAGGCAGCAGTAGGGAATCTTCCGCAATGGACGAAAGTCTGACGGAGCAACGCCGCGTGAGTGATGAAGGCTTTCGGGTCGTAAAACTCTGTTGTTAGGGAAGA…	(27f 1492r
Pc217	EU333143	Seemann et al., 2009	https://link.springer.com/article/10.1007%2Fs10482-009-9353-22	Palythoa caribaeorum	N/A	N/A	Curaçao, Netherland Antilles,	N/A	Blood agar	Firmicutes	Bacilli	Bacillales	Bacillaceae	Bacillus	sp.	99	GAGTTTGATCCTGGCTCAGGATGAACGCTGGCGGCGTGCCTAATACATGCAAGTCGAGCGAATGGATTAAGAGCTTGCTCTTATGAAGTTAGCGGCGGACGGGTGAGTAACACGTGGGTAACCTGCCCATAAGACTGGGATAACTCCGGGAAACCGGGGCTAATACCGGATAACATTTTGAACCGCATGGTTCGAAATTGAAAGGCGGCTTCGGCTGTCACTTATGGATGGACCCGCGTCGCATTAGCTAGTTGGTGAGGTAACGGCTCACCAAGGCAACGATGCGTAGCCGACCTGAGAGGGTGATCGGCCACACTGGGACTGAGACACGGCCCAGACTCCTACGGGAGGCAGCAGTAGGGAATCTTCCGCAATGGACGAAAGTCTGACGGAGCAACG…	(27f 1492r
PaH2.09a1	GQ406747	Vizcaino et al. (2010)	https://link.springer.com/article/10.1007%2Fs00248-010-9644-4	Pseudopterogorgia americana	N/A	N/A	Media Luna reef (17° 93.481 N, 67° 04.782 W)	N/A	glycerol artificial seawater (GASW) agar	Firmicutes	Bacilli	Bacillales	Bacillaceae	Bacillus	sp.	99	TGCAGTCGAGCGAACTGATTAGAAGCTTGCTTCTATGACGTTAGCGGCGGACGGGTGAGTAACACGTGGGCAACCTGCCTGTAAGACTGGGATAACTTCGGGAAACCGAAGCTAATACCGGATAGGATCTTCTCCTTCATGGGAGATGATTGAAAGATGGTTTCGGCTATCACTTACAGATGGGCCCGCGGTGCATTAGCTAGTTGGTGAGGTAACGGCTCACCAAGGCAACGATGCATAGCCGACCTGAGAGGGTGATCGGCCACACTGGGACTGAGACACGGCCCAGACTCCTACGGGAGGCAGCAGTAGGGAATCTTCCGCAATGGACGAAAGTCTGACGGAGCAACGCCGCGTGAGTGATGAAGGCTTTCGGGTCGTAAAACTCTGTTGTTAGGG…	27F 1492R
PaH2.09a	GQ406746	Vizcaino et al. (2010)	https://link.springer.com/article/10.1007%2Fs00248-010-9644-4	Pseudopterogorgia americana	N/A	N/A	Media Luna reef (17° 93.481 N, 67° 04.782 W)	N/A	glycerol artificial seawater (GASW) agar	Firmicutes	Bacilli	Bacillales	Bacillaceae	Bacillus	sp.	99	GTCGAGCGAACTGATTAGAAGCTTGCTTCTATGACGTTAGCGGCGGACGGGTGAGTAACACGTGGGGCAACCTGCCTGTAAGACTGGGATAACTTCGGGAAACCGAAGCTAATACCGGATAGGATCTTCTCCTTCATGGGAGATGATTGAAAGATGGTTTCGGCTATCACTTACAGATGGGCCCGCGGTGCATTAGCTAGTTGGTGAGGTAACGGCTCACCAAGGCAACGATGCATAGCCGACCTGAGAGGGGTGATCGGCCACACTGGGACTGAGACACGGCCCCAGACTCCTACGGGAGGCAGCAGTAGGGAATCTTCCGCAATGGACGAAAGTCTGACGGAGCAACGCCGCGTGAGTGATGAAGGCTTTCGGGTCGTAAAACTCTGTTGTTAGGGA…	27F 1492R
S1cc4	DQ416567	Koren & Rosenberg (2006)	https://aem.asm.org/content/72/8/5254#sec-7	Oculina patagonica	N/A	N/A	Sedot Yam, in the Mediterranean off the coast of Israel	N/A	Marine agar	Firmicutes	Bacilli	Bacillales	Bacillaceae	Bacillus	sp.	99	GACGAACGCTGGCGGCGTGCCTAATACATGCAAGTCGAGCGAATCTTGAGGTGCTTGCACCTCTTGGTTAGCGGCGGACGGGTGAGTAACACGTGGGCAACCTGCCTGTAAGACTGGGATAACACCGGGAAACCGGTGCTAATACCGGATAATCCTTTTCCTCTCATGAGGAAAAGCTGAAAGTCGGTTTACGCTGACACTTACAGATGGGCCCGCGGCGCATTAGCTAGTTGGTGAGGTAACGGCTCACCAAGGCGACGATGCGTAGCCGACCTGAGAGGGTGATCGGCCACACTGGGACTGAGACACGGCCCAGACTCCTACGGGAGGCAGCAGTAGGGAATCTTCCGCAATGGACGAAAGTCTGACGGAGCAACGCCGCGTGAGCGATGAAGGCCT…	8F 1492R
S1cc86	DQ416601	Koren & Rosenberg (2006)	https://aem.asm.org/content/72/8/5254#sec-8	Oculina patagonica	N/A	N/A	Sedot Yam, in the Mediterranean off the coast of Israel	N/A	Marine agar	Firmicutes	Bacilli	Bacillales	Bacillaceae	Bacillus	sp.	100	TGTAACTGACGCTGAGGCGCGAAAGCGTGGGGAGCAAACAGGATTAGATACCCTGGTAGTCCACGCCGTAAACGATGAGTGCTAGGTGTTAGGGGTTTCGATGCCCGTAGTGCCGAAGTTAACACATTAAGCACTCCGCCTGGGGAGTACGGCCGCAAGGCTGAAACTCAAAGGAATTGACGGGGACCCGCACAAGCAGTGGAGCATGTGGTTTAATTCGAAGCAACGCGAAGAACCTTACCAGGTCTTGACATCCTTTGACCACCCAAGAGATTGGGCTTCCCCTTCGGGGGCAAAGTGACAGGTGGTGCATGGTTGTCGTCAGCTCGTGTCGTGAGATGTTGGGTTAAGTCCCGCAACGAGCGCAACCCTTGATCTTAGTTGCCAGCATTGAGTTGG…	8F 1492R
w2cb3	DQ416643	Koren & Rosenberg (2006)	https://aem.asm.org/content/72/8/5254#sec-9	Oculina patagonica	N/A	N/A	Sedot Yam, in the Mediterranean off the coast of Israel	N/A	Marine agar	Firmicutes	Bacilli	Bacillales	Bacillaceae	Bacillus	sp.	99	TTAGTGCTGCAGCTAACGCATTAAGCACTCCGCCTGGGGAGTACGGTCGCAAGACTGAAACTCAAAGGAATTGACGGGGGCCCGCACAAGCGGTGGAGCATGTGGTTTAATTCGAAGCAACGCGAAGAACCTTACCAGGTCTTGACATCCTCTGACAACCCTAGAGATAGGGCTTTCCCTTCGGGGACAGAGTGACAGGTGGTGCATGGTTGTCGTCAGCTCGTGTCGTGAGATGTTGGGTTAAGTCCCGCAACGAGCGCAACCCTTGATCTTAGTTGCCAGCATTCAGTTGGGCACTCTAAGGTGACTGCCGGTGACAAACCGGAGGAAGGTGGGGATGACGTCAAATCATCATGCCCCTTATGACCTGGGCTACACACGTGCTACAATGGACAGAAC…	8F 1492R
w2cc35	DQ416649	Koren & Rosenberg (2006)	https://aem.asm.org/content/72/8/5254#sec-10	Oculina patagonica	N/A	N/A	Sedot Yam, in the Mediterranean off the coast of Israel	N/A	Marine agar	Firmicutes	Bacilli	Bacillales	Bacillaceae	Bacillus	sp.	100	GCAAACAGGATTAGATACCCTGGTAGTCCACGCCGTAAACGATGAGTGCTAAGTGTTAGAGGGTTTCCGCCCTTTAGTGCTGCAGCTAACGCATTAAGCACTCCGCCTGGGGAGTACGGTCGCAAGACTGAAACTCAAAGGAATTGACGGGGGCCCGCACAAGCGGTGGAGCATGTGGTTTAATTCGAAGCAACGCGAAGAACCTTACCAGGTCTTGACATCCTCTGACAACCCTAGAGATAGGGCTTTCCCCTTCGGGGGACAGAGTGACAGGTGGTGCATGGTTGTCGTCAGCTCGTGTCGTGAGATGTTGGGTTAAGTCCCGCAACGAGCGCAACCCTTGATCTTAGTTGCCAGCATTCAGTTGGGCACTCTAAGGTGACTGCCGGTGACAAACCG…	8F 1492R
w3ca2	DQ416655	Koren & Rosenberg (2006)	https://aem.asm.org/content/72/8/5254#sec-11	Oculina patagonica	N/A	N/A	Sedot Yam, in the Mediterranean off the coast of Israel	N/A	Marine agar	Firmicutes	Bacilli	Bacillales				99	AAACGATGAGTGCTAAGTGTTAGGGGGTTTCCGCCCCTTAGTGCTGCAGCTAACGCATTAAGCACTCCGCCTGGGGAGTACGGCCGCAAGGCTGAAACTCAAAGGAATTGACGGGGGCCCGCACAAGCGGTGGAGCATGTGGTTTAATTCGAAGCAACGCGAAGAACCTTACCAGGTCTTGACATCCCACTGACCGGCTTAGAGATAAGTCTTTCCCTTCGGGGACAGTGGTGACAGGTGGTGCATGGTTGTCGTCAGCTCGTGTCGTGAGATGTTGGGTTAAGTCCCGCAACGAGCGCAACCCTTGATCTTAGTTGCCAGCATTTAGTTGGGCACTCTAAGGTGACTGCCGGTGACAAACCGGAGGAAGGTGGGGATGACGTCAAATCATCATGCCCC…	8F 1492R
w3cb16	DQ416665	Koren & Rosenberg (2006)	https://aem.asm.org/content/72/8/5254#sec-12	Oculina patagonica	N/A	N/A	Sedot Yam, in the Mediterranean off the coast of Israel	N/A	Marine agar	Firmicutes	Bacilli	Bacillales	Bacillaceae	Bacillus	sp.	99	GGCGGCGTGCCTAATACATGCAAGTCGAGCGGACTTACAAAAGCTTGCTTTTGTAAGTTAGCGGCGGACGGGTGAGTAACACGTGGGCAACCTGCCCTNGAGACTGGGATAACTTCGGGAAACCGGAGCTAATACCGGATAATATAAGGAACCTCCTGGTTCCTTNTTGAAAGATGGTTTCGGCTATCACTTNAGGATGGGCCCGCGGCGCATTAGCTAGTTGGTGAGGTAACGGCTCACCAAGGCGACGATGCGTAGCCGACCTGAGAGGGTGATCGGCCACACTGGGACTGAGACACGGCCCAGACTCCTACGGGAGGCAGCAGTAGGGAATCTTCCACAATGGACGAAAGTCTGATGGAGCAACGCCGCGTGAGTGATGAAGGCCTTCGGGTCGTA…	8F 1492R
16D	JF792082	Cardenas, et al., 2012	https://www.nature.com/articles/ismej2011123#materials-and-methods	Diploria strigosa and Siderastrea siderea	15	28	reef off Aguja Island (11°18′57″N, 74°11′41″W) in the Tayrona National Park, Colombia	28	Luria Bertani and Marine agar	Firmicutes	Bacilli	Bacillales	Bacillaceae	Bacillus	sp.	99	TGATTAGAAGCTTGCTTCTATGACGTTAGCGGCGGACGGGTGAGTAACACGTGGGCAACCTGCCTGTAAGACTGGGATAACTTCGGGAAACCGAAGCTAATACCGGATAGGATCTTCTCCTTCATGGGAGATGATTGAAAGATGGTTTCGGCTATCACTTACAGATGGGCCCGCGGTGCATTAGCTAGTTGGTGAGGTAACGGCTCACCAAGGCAACGATGCATAGCCGACCTGAGAGGGTGATCGGCCACACTGGGACTGAGACACGGCCCAGACTCCTACGGGAGGCAGCAGTAGGGAATCTTCCGCAATGGACGAAAGTCTGACGGAGCAACGCCGCGTGAGTGATGAAGGCTTTCGGGTCGTAAAACTCTGTTGTTAGGGAAGAACAAGTACNAG…	27F 1492R
Mcap_H282	KP640578	Shore-Maggio, et al., 2015	https://aem.asm.org/content/early/2015/08/03/AEM.01935-15	Montipora capitatam	1 to 3	N/A	reef from Moku O Loe, Kaneohe Bay, Oahu, HI	28	glycerol artificial seawater agar (GASWA)	Firmicutes	Bacilli	Bacillales	Bacillaceae	Bacillus	sp.	100	CGAAGAGATGGGAGCTTGCTCCCTGATCTTAGCGGCGGACGGGTGAGTAACACGTGGGCAACCTGCCCTGCAGACTGGGATAACTCCGGGAAACCGGAGCTAATACCGGGTAATACATCGCACCGCATGGTGCAATGTTGAAAGTTGGCTTTCTGAGCTAACACTGCAGGATGGGCCCGCGGCGCATTAGCTAGTTGGTAAGGTAATGGCTTACCAAGGCGACGATGCGTAGCCGACCTGAGAGGGTGATCGGCCACACTGGGACTGAGACACGGCCCAGACTCCTACGGGAGGCAGCAGTAGGGAATCTTCCGCAATGGACGAAAGTCTGACGGAGCAACGCCGCGTGAGTGACGAAGGCCTTCGGGTCGTAAAGCTCTGTTGTTAGGGAAGAACAAG…	8F 1513R
Mcap_H276	KP640579	Shore-Maggio, et al., 2015	https://aem.asm.org/content/early/2015/08/03/AEM.01935-15	Montipora capitatam	1 to 3	N/A	reef from Moku O Loe, Kaneohe Bay, Oahu, HI	28	glycerol artificial seawater agar (GASWA)	Firmicutes	Bacilli	Bacillales	Bacillaceae	Bacillus	sp.	100	CCGGAGCTAATACCGGGTAATACATCGCACCGCATGGTGCAATGTTGAAAGTTGGCTTTCTGAGCTAACACTGCAGGATGGGCCCGCGGCGCATTAGCTAGTTGGTAAGGTAATGGCTTACCAAGGCGACGATGCGTAGCCGACCTGAGAGGGTGATCGGCCACACTGGGACTGAGACACGGCCCAGACTCCTACGGGAGGCAGCAGTAGGGAATCTTCCGCAATGGACGAAAGTCTGACGGAGCAACGCCGCGTGAGTGACGAAGGCCTTCGGGTCGTAAAGCTCTGTTGTTAGGGAAGAACAAGTACCGTTCGAATAGGGCGGTACCTTGACGGTACCTAACCAGAAAGCCACGGCTAACTACGTGCCAGCAGCCGCGGTAATACGTAGGTGGCAAG…	8F 1513R
Mcap_H223	KP640584	Shore-Maggio, et al., 2015	https://aem.asm.org/content/early/2015/08/03/AEM.01935-15	Montipora capitatam	1 to 3	N/A	reef from Moku O Loe, Kaneohe Bay, Oahu, HI	28	glycerol artificial seawater agar (GASWA)	Firmicutes	Bacilli	Bacillales	Bacillaceae	Lysinibacillus	sp.	100	CCGGGGGGGGGGTGCCTATAATGCAGTCGAGCGAACAGAGAAGGAGCTTGCTCCTTCGACGTTAGCGGCGGACGGGTGAGTAACACGTGGGCAACCTACCTTATAGTTTGGGATAACTCCGGGAAACCGGGGCTAATACCGAATAATCTGTTTCACCTCATGGTGAAACACTGAAAGACGGTTTCGGCTGTCGCTATAGGATGGGCCCGCGGCGCATTAGCTAGTTGGTGAGGTAACGGCTCACCAAGGCGACGATGCGTAGCCGACCTGAGAGGGTGATCGGCCACACTGGGACTGAGACACGGCCCAGACTCCTACGGGAGGCAGCAGTAGGGAATCTTCCACAATGGGCGAAAGCCTGATGGAGCAACGCCGCGTGAGTGAAGAAGGATTTCGGTT…	8F 1513R
A-1-2A	KT583311	Pham et al., 2015	https://link.springer.com/article/10.1007/s10482-015-0613-1	Alcyonium digitatum	23–30	N/A	Kattegat, Baltic Sea (Germany)-site Baltic 1 (57°00.773N–11°34.835E), site Baltic 2 (56°58.805N–11°35.166E), and site Baltic 3 (56°42.041N–11°44.185E)	28 and 10	Custom media, see reference for details	Firmicutes	Bacilli	Bacillales	Bacillaceae	Lysinibacillus	sp.	99	AGAGTTTGATCATGGCTCAGGACGAACGCTGGCGGCGTGCCTAATACATGCAAGTCGAGCGAACAGAGAAGGAGCTTGCTCCTTTGACGTTAGCGGCGGACGGGTGAGTAACACGTGGGCAACCTACCTTATAGTTTGGGATAACTCCGGGAAACCGGGGCTAATACCGAATAATCTGTTTCACCTCATGGTGAAATATTGAAAGACGGTTTCGGCTGTCGCTATAGGATGGGCCCGCGGCGCATTAGCTAGTTGGTGAGGTAACGGCTCACCAAGGCGACGATGCGTAGCCGACCTGAGAGGGTGATCGGCCACACTGGGACTGAGACACGGCCCAGACTCCTACGGGAGGCAGCAGTAGGGAATCTTCCACAATGGGCGAAAGCCTGATGGAGCAAC…	27f 1492r/1525r
A-1-2B	KT583312	Pham et al., 2015	https://link.springer.com/article/10.1007/s10482-015-0613-2	Alcyonium digitatum	23–30	N/A	Kattegat, Baltic Sea (Germany)-site Baltic 1 (57°00.773N–11°34.835E), site Baltic 2 (56°58.805N–11°35.166E), and site Baltic 3 (56°42.041N–11°44.185E)	28 and 10	Custom media, see reference for details	Firmicutes	Bacilli	Bacillales	Bacillaceae	Lysinibacillus	sp.	98	GAGTTTGATCATGGCTCAGGACGAACGCTGGCGGCGTGCCTAATACATGCAAGTCGAGCGAACAGAGAAGGAGCTTGCTCCTTTGACGTTAGCGGCGGACGGGTGAGTAACACGTGGGCAACCTACCTTATAGTTTSGGATAACTCCGGGAAACCGGGGCTAATACCGAATAATCTGTTTCACCTCATGGTGAAATATTGAAAGACGGTTTCGGCTGTCGCTATAGGATGGGCCCGCGGCGCATTAGCTAGTTGGTGAGGTAACGGCTCACCAAGGCGACGATGCGTAGCCGACCTGAGAGGGTGATCGGCCACACTGGGACTGAGACACGGCCCAGACTCCTACGGGAGGCAGCAGTAGGGAATCTTCCACAATGGGCGAAAGCCTGATGGAGCAACG…	27f 1492r/1525r
A-1-4A	KT583314	Pham et al., 2015	https://link.springer.com/article/10.1007/s10482-015-0613-3	Alcyonium digitatum	23–30	N/A	Kattegat, Baltic Sea (Germany)-site Baltic 1 (57°00.773N–11°34.835E), site Baltic 2 (56°58.805N–11°35.166E), and site Baltic 3 (56°42.041N–11°44.185E)	28 and 10	Custom media, see reference for details	Firmicutes	Bacilli	Bacillales	Bacillaceae	Bacillus	sp.	99	GTCTGACGGAGCACGCCGCGTGAGTGATGAAGGCTTTCGGGTCGTAAAACTCTGTTGTTAGGGAAGAACAAGTGCTAGTTGAATAAGCTGGCACCTTGACGGTACCTAACCAGAAAGCCACGGCTAACTACGTGCCAGCAGCCGCGGTAATACGTAGGTGGCAAGCGTTATCCGGAATTATTGGGCGTAAAGCGCGCGCAGGTGGTTTCTTAAGTCTGATGTGAAAGCCCACGGCTCAACCGTGGAGGGTCATTGGAAACTGGGAGACTTGAGTGCAGAAGAGGAAAGTGGAATTCCATGTGTAGCGGTGAAATGCGTAGAGATATGGAGGAACACCAGTGGCGAAGGCGACTTTCTGGTCTGTAACTGACACTGAGGCGCGAAAGCGTGGGGAGCAAA…	27f 1492r/1525r
A-1-6A	KT583315	Pham et al., 2015	https://link.springer.com/article/10.1007/s10482-015-0613-4	Alcyonium digitatum	23–30	N/A	Kattegat, Baltic Sea (Germany)-site Baltic 1 (57°00.773N–11°34.835E), site Baltic 2 (56°58.805N–11°35.166E), and site Baltic 3 (56°42.041N–11°44.185E)	28 and 10	Custom media, see reference for details	Firmicutes	Bacilli	Bacillales	Bacillaceae	Bacillus	sp.	99	AGTTTGATCATGGCTCAGGACGAACGCTGGCGGCGTGCCTAATACATGCAAGTCGAGCGGACAGATGGGAGCTTGCTCCCTGATGTTAGCGGCGGACGGGTGAGTAACACGTGGGTAACCTGCCTGTAAGACTGGGATAACTCCGGGAAACCGGGGCTAATACCGGATGGTTGTCTGAACCGCATGGTTCAGACATAAAAGGTGGCTTCGGCTACCACTTACAGATGGACCCGCGGCGCATTAGCTAGTTGGTGAGGTAACGGCTCACCAAGGCGACGATGCGTAGCCGACCTGAGAGGGTGATCGGCCACACTGGGACTGAGACACGGCCCAGACTCCTACGGGAGGCAGCAGTAGGGAATCTTCCGCAATGGACGAAAGTCTGACGGAGCAACGCCG…	27f 1492r/1525r
A-1-8	KT583316	Pham et al., 2015	https://link.springer.com/article/10.1007/s10482-015-0613-5	Alcyonium digitatum	23–30	N/A	Kattegat, Baltic Sea (Germany)-site Baltic 1 (57°00.773N–11°34.835E), site Baltic 2 (56°58.805N–11°35.166E), and site Baltic 3 (56°42.041N–11°44.185E)	28 and 10	Custom media, see reference for details	Firmicutes	Bacilli	Bacillales	Bacillaceae	Lysinibacillus	sp.	100	GGAGCTTGCTCCTTTGACGTTAGCGGCGGACGGGTGAGTAACACGTGGGCAACCTACCCTATAGTTTGGGATAACTCCGGGAAACCGGGGCTAATACCGAATAATCTCTTTTGCTTCATGGCAAGAGACTGAAAGACGGTTTCGGCTGTCGCTATAGGATGGGCCCGCGGCGCATTAGCTAGTTGGTGAGGTAACGGCTCACCAAGGCGACGATGCGTAGCCGACCTGAGAGGGTGATCGGCCACACTGGGACTGAGACACGGCCCAGACTCCTACGGGAGGCAGCAGTAGGGAATCTTCCACAATGGGCGAAAGCCTGATGGAGCAACGCCGCGTGAGTGAAGAAGGTTTTCGGATCGTAAAACTCTGTTGTAAGGGAAGAACAAGTACAGTAGTAAC…	27f 1492r/1525r
A-1-9	KT583317	Pham et al., 2015	https://link.springer.com/article/10.1007/s10482-015-0613-6	Alcyonium digitatum	23–30	N/A	Kattegat, Baltic Sea (Germany)-site Baltic 1 (57°00.773N–11°34.835E), site Baltic 2 (56°58.805N–11°35.166E), and site Baltic 3 (56°42.041N–11°44.185E)	28 and 10	Custom media, see reference for details	Firmicutes	Bacilli	Bacillales	Bacillaceae	Bacillus	sp.	99	GATCATGGCTCAGGATGAACGCTGGCGGCGTGCCTAATACATGCAAGTCGAGCGAATGGATTGAGAGCTTGCTCTCAAGAAGTTAGCGGCGGACGGGTGAGTAACACGTGGGTAACCTGCCCATAAGACTGGGATAACTCCGGGAAACCGGGGCTAATACCGGATAACATTTTGAACYGCATGGTTCGAAATTGAAAGGCGGCTTCGGCTGTCACTTATGGATGGACCCGCGTCGCATTAGCTAGTTGGTGAGGTAACGGCTCACCAAGGCAACGATGCGTAGCCGACCTGAGAGGGTGATCGGCCACACTGGGACTGAGACACGGCCCAGACTCCTACGGGAGGCAGCAGTAGGGAATCTTCCGCAATGGACGAAAGTCTGACGGAGCAACGCCGCGT…	27f 1492r/1525r
A-1-10	KT583318	Pham et al., 2015	https://link.springer.com/article/10.1007/s10482-015-0613-7	Alcyonium digitatum	23–30	N/A	Kattegat, Baltic Sea (Germany)-site Baltic 1 (57°00.773N–11°34.835E), site Baltic 2 (56°58.805N–11°35.166E), and site Baltic 3 (56°42.041N–11°44.185E)	28 and 10	Custom media, see reference for details	Firmicutes	Bacilli	Bacillales	Bacillaceae	Lysinibacillus	sp.	99	GGTGAGTAACACGTGGGCAACCTACCCTATAGTTTGGGATAACTCCGGGAAACCGGGGCTAATACCGAATAATCTCTTTTGCTTCATGGCAARAGACTGAAAGACGGTTTCGGCTGTCGCTATAGGATGGGCCCGCGGCGCATTAGCTAGTTGGTGAGGTAACGGCTCACCAAGGCGACGATGCGTAGCCGACCTGAGAGGGTGATCGGCCACACTGGGACTGAGACACGGCCCAGACTCCTACGGGAGGCAGCAGTAGGGAATCTTCCACAATGGGCGAAAGCCTGATGGAGCAACGCCGCGTGAGTGAAGAAGGTTTTCGGATCGTAAAACTCTGTTGTAAGGGAAGAACAAGTACAGTAGTAACTGGCTGTACCTTGACGGTACCTTATTAGAAAG…	27f 1492r/1525r
A-1-11	KT583319	Pham et al., 2015	https://link.springer.com/article/10.1007/s10482-015-0613-8	Alcyonium digitatum	23–30	N/A	Kattegat, Baltic Sea (Germany)-site Baltic 1 (57°00.773N–11°34.835E), site Baltic 2 (56°58.805N–11°35.166E), and site Baltic 3 (56°42.041N–11°44.185E)	28 and 10	Custom media, see reference for details	Firmicutes	Bacilli	Bacillales	Bacillaceae	Lysinibacillus	sp.	99	CTCAGGACGAACGCTGGCGGCGTGCCTAATACATGCAAGTCGAGCGAACAGAGAAGGAGCTTGCTCCTTTGACGTTAGCGGCGGACGGGTGAGTAACACGTGGGCAACCTACCTTATAGTTTGGGATAACTCCGGGAAACCGGGGCTAATACCGAATAATCTGTTTCACCTCATGGTGAAATATTGAAAGACGGTTTCGGCTGTCGCTATAGGATGGGCCCGCGGCGCATTAGCTAGTTGGTGAGGTAACGGCTCACCAAGGCGACGATGCGTAGCCGACCTGAGAGGGTGATCGGCCACACTGGGACTGAGACACGGCCCAGACTCCTACGGGAGGCAGCAGTAGGGAATCTTCCACAATGGGCGAAAGCCTGATGGAGCAACGCCGCGTGAGTGAAG…	27f 1492r/1525r
A-1-13	KT583321	Pham et al., 2015	https://link.springer.com/article/10.1007/s10482-015-0613-9	Alcyonium digitatum	23–30	N/A	Kattegat, Baltic Sea (Germany)-site Baltic 1 (57°00.773N–11°34.835E), site Baltic 2 (56°58.805N–11°35.166E), and site Baltic 3 (56°42.041N–11°44.185E)	28 and 10	Custom media, see reference for details	Firmicutes	Bacilli	Bacillales	Bacillaceae	Bacillus	sp.	99	TAATACATGCAAGTCGAGCGGACAGATGGGAGCTTGCTCCCTGATGTTAGCGGCGGACGGGTGAGTAACACGTGGGTAACCTGCCTGTAAGACTGGGATAACTCCGGGAAACCGGGGCTAATACCGGATGGTTGTCTGAACCGCATGGTTCAGACATAAAAGGTGGCTTCGGCTACCACTTACAGATGGACCCGCGGCGCATTAGCTAGTTGGTGAGGTAACGGCTCACCAAGGCGACGATGCGTAGCCGACCTGAGAGGGTGATCGGCCACACTGGGACTGAGACACGGCCCAGACTCCTACGGGAGGCAGCAGTAGGGAATCTTCCGCAATGGACGAAAGTCTGACGGAGCAACGCCGCGTGAGTGATGAAGGTTTTCGGATCGTAAAGCTCTGTTG…	27f 1492r/1525r
A-1-14A	KT583322	Pham et al., 2015	https://link.springer.com/article/10.1007/s10482-015-0613-10	Alcyonium digitatum	23–30	N/A	Kattegat, Baltic Sea (Germany)-site Baltic 1 (57°00.773N–11°34.835E), site Baltic 2 (56°58.805N–11°35.166E), and site Baltic 3 (56°42.041N–11°44.185E)	28 and 10	Custom media, see reference for details	Firmicutes	Bacilli	Bacillales	Bacillaceae	Bacillus	sp.	100	TAGAGTTTGATCATGGCTCAGGATGAACGCTGGCGGCGTGCCTAATACATGCAAGTCGAGCGAATGGATTGAGAGCTTGCTCTCAAGAAGTTAGCGGCGGACGGGTGAGTAACACGTGGGTAACCTGCCCATAAGACTGGGATAACTCCGGGAAACCGGGGCTAATACCGGATAACATTTTGAACTGCATGGTTCGAAATTGAAAGGCGGCTTCGGCTGTCACTTATGGATGGACCCGCGTCGCATTAGCTAGTTGGTGAGGTAACGGCTCACCAAGGCAACGATGCGTAGCCGACCTGAGAGGGTGATCGGCCACACTGGGACTGAGACACGGCCCAGACTCCTACGGGAGGCAGCAGTAGGGAATCTTCCGCAATGGACGAAAGTCTGACGGAGCAA…	27f 1492r/1525r
A-1-14B	KT583323	Pham et al., 2015	https://link.springer.com/article/10.1007/s10482-015-0613-11	Alcyonium digitatum	23–30	N/A	Kattegat, Baltic Sea (Germany)-site Baltic 1 (57°00.773N–11°34.835E), site Baltic 2 (56°58.805N–11°35.166E), and site Baltic 3 (56°42.041N–11°44.185E)	28 and 10	Custom media, see reference for details	Firmicutes	Bacilli	Bacillales	Bacillaceae	Bacillus	sp.	99	TTGATCATGGCTCAGGATGAACGCTGGCGGCGTGCCTAATACATGCAAGTCGAGCGAATGGATTGAGAGCTTGCTCTCAAGAAGTTAGCGGCGGACGGGTGAGTAACACGTGGGTAACCTGCCCATAAGACTGGGATAACTCCGGGAAACCGGGGCTAATACCGGATAACATTTTGAACTGCATGGTTCGAAATTGAAAGGCGGCTTCGGCTGTCACTTATGGATGGACCCGCGTCGCATTAGCTAGTTGGTGAGGTAACGGCTCACCAAGGCAACGATGCGTAGCCGACCTGAGAGGGTGATCGGCCACACTGGGACTGAGACACGGCCCAGACTCCTACGGGAGGCAGCAGTAGGGAATCTTCCGCAATGGACGAAAGTCTGACGGAGCAACGCCGC…	27f 1492r/1525r
A-1-15	KT583324	Pham et al., 2015	https://link.springer.com/article/10.1007/s10482-015-0613-12	Alcyonium digitatum	23–30	N/A	Kattegat, Baltic Sea (Germany)-site Baltic 1 (57°00.773N–11°34.835E), site Baltic 2 (56°58.805N–11°35.166E), and site Baltic 3 (56°42.041N–11°44.185E)	28 and 10	Custom media, see reference for details	Firmicutes	Bacilli	Bacillales	Bacillaceae	Bacillus	sp.	99	AGGTAACGGCTCACCAAGGCAACGATGCGTAGCCGACCTGAGAGGGTGATCGGCCACACTGGGACTGAGACACGGCCCAGACTCCTACGGGAGGCAGCAGTAGGGAATCTTCCGCAATGGACGAAAGTCTGACGGAGCAACGCCGCGTGAGTGATGAAGGCTTTCGGGTCGTAAAACTCTGTTGTTAGGGAAGAACAAGTGCTAGTTGAATAAGCYGGCACCTTGACGGTACCTAACCAGAAAGCCACGGCTAACTACGTGCCAGCAGCCGCGGTAATACGTAGGTGGCAAGCGTTATCCGGAATTATTGGGCGTAAAGCGCGCGCAGGTGGTTTCTTAAGTCTGATGTGAAAGCCCACGGCTCAACCGTGGAGGGTCATTGGAAACTGGGAGACTTGA…	27f 1492r/1525r
A-1-16	KT583325	Pham et al., 2015	https://link.springer.com/article/10.1007/s10482-015-0613-13	Alcyonium digitatum	23–30	N/A	Kattegat, Baltic Sea (Germany)-site Baltic 1 (57°00.773N–11°34.835E), site Baltic 2 (56°58.805N–11°35.166E), and site Baltic 3 (56°42.041N–11°44.185E)	28 and 10	Custom media, see reference for details	Firmicutes	Bacilli	Bacillales	Bacillaceae	Lysinibacillus	sp.	99	AGTCGAGCGAACAGAAAAGGAGCTTGCTCCTTTGACGTTAGCGGCGGACGGGTGAGTAACACGTGGGCAACCTACCCTATAGTTTGGGATAACTCCGGGAAACCGGGGCTAATACCGAATAATNTCTTTTGCTTCATGGCAARAGACTGAAAGACGGTTTCGGCTGTCGCTATAGGATGGGCCCGCGGCGCATTAGCTAGTTGGTGAGGTAACGGCTCACCAAGGCGACGATGCGTAGCCGACCTGAGAGGGTGATCGGCCACACTGGGACTGAGACACGGCCCAGACTCCTACGGGAGGCAGCAGTAGGGAATCTTCCACAATGGGCGAAAGCCTGATGGAGCAACGCCGCGTGAGTGAAGAAGGTTTTCGGATCGTAAAACTCTGTTGTAAGGGAAG…	27f 1492r/1525r
A-1-18	KT583326	Pham et al., 2015	https://link.springer.com/article/10.1007/s10482-015-0613-14	Alcyonium digitatum	23–30	N/A	Kattegat, Baltic Sea (Germany)-site Baltic 1 (57°00.773N–11°34.835E), site Baltic 2 (56°58.805N–11°35.166E), and site Baltic 3 (56°42.041N–11°44.185E)	28 and 10	Custom media, see reference for details	Firmicutes	Bacilli	Bacillales	Bacillaceae	Bacillus	sp.	100	TTTGATCATGGCTCAGGACGAACGCTGGCGGCGTGCCTAATACATGCAAGTCGAGCGGACAGATGGGAGCTTGCTCCCTGATGTTAGCGGCGGACGGGTGAGTAACACGTGGGTAACCTGCCTGTAAGACTGGGATAACTCCGGGAAACCGGGGCTAATACCGGATGGTTGTCTGAACCGCATGGTTCAGACATAAAAGGTGGCTTCGGCTACCACTTACAGATGGACCCGCGGCGCATTAGCTAGTTGGTGAGGTAACGGCTCACCAAGGCGACGATGCGTAGCCGACCTGAGAGGGTGATCGGCCACACTGGGACTGAGACACGGCCCAGACTCCTACGGGAGGCAGCAGTAGGGAATCTTCCGCAATGGACGAAAGTCTGACGGAGCAACGCCGCG…	27f 1492r/1525r
A-1-20	KT583327	Pham et al., 2015	https://link.springer.com/article/10.1007/s10482-015-0613-15	Alcyonium digitatum	23–30	N/A	Kattegat, Baltic Sea (Germany)-site Baltic 1 (57°00.773N–11°34.835E), site Baltic 2 (56°58.805N–11°35.166E), and site Baltic 3 (56°42.041N–11°44.185E)	28 and 10	Custom media, see reference for details	Firmicutes	Bacilli	Bacillales	Bacillaceae	Bacillus	sp.	100	GAGTTTGATCATGGCTCAGGATGAACGCTGGCGGCGTGCCTAATACATGCAAGTCGAGCGAATGGATTGAGAGCTTGCTCTCAAGAAGTTAGCGGCGGACGGGTGAGTAACACGTGGGTAACCTGCCCATAAGACTGGGATAACTCCGGGAAACCGGGGCTAATACCGGATAACATTTTGAACTGCATGGTTCGAAATTGAAAGGCGGCTTCGGCTGTCACTTATGGATGGACCCGCGTCGCATTAGCTAGTTGGTGAGGTAACGGCTCACCAAGGCAACGATGCGTAGCCGACCTGAGAGGGTGATCGGCCACACTGGGACTGAGACACGGCCCAGACTCCTACGGGAGGCAGCAGTAGGGAATCTTCCGCAATGGACGAAAGTCTGACGGAGCAACG…	27f 1492r/1525r
A-1-22	KT583328	Pham et al., 2015	https://link.springer.com/article/10.1007/s10482-015-0613-16	Alcyonium digitatum	23–30	N/A	Kattegat, Baltic Sea (Germany)-site Baltic 1 (57°00.773N–11°34.835E), site Baltic 2 (56°58.805N–11°35.166E), and site Baltic 3 (56°42.041N–11°44.185E)	28 and 10	Custom media, see reference for details	Firmicutes	Bacilli	Bacillales	Bacillaceae	Lysinibacillus	sp.	99	TAGAGTTTGATCATGGCTCAGGACGAACGCTGGCGGCGTGCCTAATACATGCAAGTCGAGCGAACAGAGAAGGAGCTTGCTCCTTTGACGTTAGCGGCGGACGGGTGAGTAACACGTGGGCAACCTACCTTATAGTTTGGGATAACTCCGGGAAACCGGGGCTAATACCGAATAATCTGTTTCACCTCATGGTGAAATATTGAAAGACGGTTTCGGCTGTCGCTATAGGATGGGCCCGCGGCGCATTAGCTAGTTGGTGAGGTAACGGCTCACCAAGGCGACGATGCGTAGCCGACCTGAGAGGGTGATCGGCCACACTGGGACTGAGACACGGCCCAGACTCCTACGGGAGGCAGCAGTAGGGAATCTTCCACAATGGGCGAAAGCCTGATGGAGCAA…	27f 1492r/1525r
A-1-26	KT583329	Pham et al., 2015	https://link.springer.com/article/10.1007/s10482-015-0613-17	Alcyonium digitatum	23–30	N/A	Kattegat, Baltic Sea (Germany)-site Baltic 1 (57°00.773N–11°34.835E), site Baltic 2 (56°58.805N–11°35.166E), and site Baltic 3 (56°42.041N–11°44.185E)	28 and 10	Custom media, see reference for details	Firmicutes	Bacilli	Bacillales	Bacillaceae	Bacillus	sp.	100	TGATCATGGCTCAGGATGAACGCTGGCGGCGTGCCTAATACATGCAAGTCGAGCGAATGGATTGAGAGCTTGCTCTCAAGAAGTTAGCGGCGGACGGGTGAGTAACACGTGGGTAACCTGCCCATAAGACTGGGATAACTCCGGGAAACCGGGGCTAATACCGGATAACATTTTGAACTGCATGGTTCGAAATTGAAAGGCGGCTTCGGCTGTCACTTATGGATGGACCCGCGTCGCATTAGCTAGTTGGTGAGGTAACGGCTCACCAAGGCAACGATGCGTAGCCGACCTGAGAGGGTGATCGGCCACACTGGGACTGAGACACGGCCCAGACTCCTACGGGAGGCAGCAGTAGGGAATCTTCCGCAATGGACGAAAGTCTGACGGAGCAACGCCGCG…	27f 1492r/1525r
A-1-27	KT583330	Pham et al., 2015	https://link.springer.com/article/10.1007/s10482-015-0613-18	Alcyonium digitatum	23–30	N/A	Kattegat, Baltic Sea (Germany)-site Baltic 1 (57°00.773N–11°34.835E), site Baltic 2 (56°58.805N–11°35.166E), and site Baltic 3 (56°42.041N–11°44.185E)	28 and 10	Custom media, see reference for details	Firmicutes	Bacilli	Bacillales	Incertae sedis	Exiguobacterium	sp.	99	GAGTTTGATCATGGCTCAGGACGAACGCTGGCGGCGTGCCTAATACATGCAAGTCGAGCGCAGGAAGCTCGCGGAACTCTTCGGAGGGAAGCAAGTGGAATGAGCGGCGGACGGGTGAGTAACACGTAAGGAACCTGCCTCAAGGATTGGGATAACTCCGAGAAATCGGAGCTAATACCGGATAGTTCTTCGGACCGCATGGTCCGATGATGAAAGGCGCTYCGGCGTCACCTTGAGATGGCCTTGCGGTGCATTAGCTAGTTGGTGGGGTAATGGCCTACCAAGGCGACGATGCATAGCCGACCTGAGAGGGTGATCGGCCACACTGGGACTGAGACACGGCCCAGACTCCTACGGGAGGCAGCAGTAGGGAATCTTCCACAATGGACGAAAGTCTGA…	27f 1492r/1525r
A-1-32	KT583333	Pham et al., 2015	https://link.springer.com/article/10.1007/s10482-015-0613-19	Alcyonium digitatum	23–30	N/A	Kattegat, Baltic Sea (Germany)-site Baltic 1 (57°00.773N–11°34.835E), site Baltic 2 (56°58.805N–11°35.166E), and site Baltic 3 (56°42.041N–11°44.185E)	28 and 10	Custom media, see reference for details	Firmicutes	Bacilli	Bacillales	Bacillaceae	Bacillus	sp.	99	TTGATCATGGCTCAGGACGAACGCTGGCGGCGTGCCTAATACATGCAAGTCGAGCGAACAGAAGGGAGCTTGCTCCCGGATGTTAGCGGCGGACGGGTGAGTAACACGTGGGTAACCTGCCTGTAAGACTGGGATAACTCCGGGAAACCGGAGCTAATACCGGATAGTTCCTTGAACCGCATGGTTCAAGGATGAAAGACGGTTTCGGCTGTCACTTACAGATGGACCCGCGGCGCATTAGCTAGTTGGTGGGGTAATGGCTCACCAAGGCGACGATGCGTAGCCGACCTGAGAGGGTGATCGGCCACACTGGGACTGAGACACGGCCCAGACTCCTACGGGAGGCAGCAGTAGGGAATCTTCCGCAATGGACGAAAGTCTGACGGAGCAACGCCGCGT…	27f 1492r/1525r
A-1-34	KT583334	Pham et al., 2015	https://link.springer.com/article/10.1007/s10482-015-0613-20	Alcyonium digitatum	23–30	N/A	Kattegat, Baltic Sea (Germany)-site Baltic 1 (57°00.773N–11°34.835E), site Baltic 2 (56°58.805N–11°35.166E), and site Baltic 3 (56°42.041N–11°44.185E)	28 and 10	Custom media, see reference for details	Firmicutes	Bacilli	Bacillales	Bacillaceae	Bacillus	sp.	99	GTTTGATCATGGCTCAGGACGAACGCTGGCGGCGTGCCTAATACATGCAAGTCGAGCGGACAGATGGGAGCTTGCTCCCTGATGTTAGCGGCGGACGGGTGAGTAACACGTGGGTAACCTGCCTGTAAGACTGGGATAACTCCGGGAAACCGGGGCTAATACCGGATGGTTGTCTGAACCGCATGGTTCAGACATAAAAGGTGGCTTCGGCTACCACTTACAGATGGACCCGCGGCGCATTAGCTAGTTGGTGAGGTAACGGCTCACCAAGGCGACGATGCGTAGCCGACCTGAGAGGGTGATCGGCCACACTGGGACTGAGACACGGCCCAGACTCCTACGGGAGGCAGCAGTAGGGAATCTTCCGCAATGGACGAAAGTCTGACGGAGCAACGCCGC…	27f 1492r/1525r
A-1-35	KT583335	Pham et al., 2015	https://link.springer.com/article/10.1007/s10482-015-0613-21	Alcyonium digitatum	23–30	N/A	Kattegat, Baltic Sea (Germany)-site Baltic 1 (57°00.773N–11°34.835E), site Baltic 2 (56°58.805N–11°35.166E), and site Baltic 3 (56°42.041N–11°44.185E)	28 and 10	Custom media, see reference for details	Firmicutes	Bacilli	Bacillales	Bacillaceae	Bacillus	sp.	100	AGTTTGATCATGGCTCAGGATGAACGCTGGCGGCGTGCCTAATACATGCAAGTCGAGCGAATGGATTGAGAGCTTGCTCTCAAGAAGTTAGCGGCGGACGGGTGAGTAACACGTGGGTAACCTGCCCATAAGACTGGGATAACTCCGGGAAACCGGGGCTAATACCGGATAACATTTTGAACTGCATGGTTCGAAATTGAAAGGCGGCTTCGGCTGTCACTTATGGATGGACCCGCGTCGCATTAGCTAGTTGGTGAGGTAACGGCTCACCAAGGCAACGATGCGTAGCCGACCTGAGAGGGTGATCGGCCACACTGGGACTGAGACACGGCCCAGACTCCTACGGGAGGCAGCAGTAGGGAATCTTCCGCAATGGACGAAAGTCTGACGGAGCAACGC…	27f 1492r/1525r
A-1-36	KT583336	Pham et al., 2015	https://link.springer.com/article/10.1007/s10482-015-0613-22	Alcyonium digitatum	23–30	N/A	Kattegat, Baltic Sea (Germany)-site Baltic 1 (57°00.773N–11°34.835E), site Baltic 2 (56°58.805N–11°35.166E), and site Baltic 3 (56°42.041N–11°44.185E)	28 and 10	Custom media, see reference for details	Firmicutes	Bacilli	Bacillales	Bacillaceae	Bacillus	sp.	99	CTCAGGACGAACGCTGGCGGCGTGCCTAATACATGCAAGTCGAGCGGACAGATGGGAGCTTGCTCCCTGATGTTAGCGGCGGACGGGTGAGTAACACGTGGGTAACCTGCCTGTAAGACTGGGATAAYTCCGGGAAACCGGGGCTAATACCGGATGGTTGTCTGAACCGCATGGTTCAGACATAAAAGGTGGCTTCGGCTACCACTTACAGATGGACCCGCGGCGCATTAGCTAGTTGGTGAGGTAACGGCTCACCAAGGCGACGATGCGTAGCCGACCTGAGAGGGTGATCGGCCACACTGGGACTGAGACACGGCCCAGACTCCTACGGGAGGCAGCAGTAGGGAATCTTCCGCAATGGACGAAAGTCTGACGGAGCAACGCCGCGTGAGTGATGAA…	27f 1492r/1525r
A-1-40B	KT583338	Pham et al., 2015	https://link.springer.com/article/10.1007/s10482-015-0613-23	Alcyonium digitatum	23–30	N/A	Kattegat, Baltic Sea (Germany)-site Baltic 1 (57°00.773N–11°34.835E), site Baltic 2 (56°58.805N–11°35.166E), and site Baltic 3 (56°42.041N–11°44.185E)	28 and 10	Custom media, see reference for details	Firmicutes	Bacilli	Bacillales	Bacillaceae	Lysinibacillus	sp.	99	GGCGGCGTGCTTAATACATGCAAGTCGAGCGAACAGAAAAGGAGCTTGCTCCTTTGACGTTAGCGGCGGACGGGTGAGTAACACGTGGGCAACCTACCCTATAGTTTGGGATAACTCCGGGAAACCGGGGCTAATACCGAATAATNTCTTTTGCTTCATGGCAAGAGACTGAAAGACGGTTTCGGCTGTCGCTATAGGATGGGCCCGCGGCGCATTAGCTAGTTGGTGAGGTAACGGCTCACCAAGGCGACGATGCGTAGCCGACCTGAGAGGGTGATCGGCCACACTGGGACTGAGACACGGCCCAGACTCCTACGGGAGGCAGCAGTAGGGAATCTTCCACAATGGGCGAAAGCCTGATGGAGCAACGCCGCGTGAGTGAAGAAGGTTTTCGGATCG…	27f 1492r/1525r
A-1-41	KT583339	Pham et al., 2015	https://link.springer.com/article/10.1007/s10482-015-0613-24	Alcyonium digitatum	23–30	N/A	Kattegat, Baltic Sea (Germany)-site Baltic 1 (57°00.773N–11°34.835E), site Baltic 2 (56°58.805N–11°35.166E), and site Baltic 3 (56°42.041N–11°44.185E)	28 and 10	Custom media, see reference for details	Firmicutes	Bacilli	Bacillales	Bacillaceae	Bacillus	sp.	99	TGATCATGGCTCAGGATGAACGCTGGCGGCGTGCCTAATACATGCAAGTCGAGCGAATGGATTGAGAGCTTGCTCTCAAGAAGTTAGCGGCGGACGGGTGAGTAACACGTGGGTAACCTGCCCATAAGACTGGGATAACTCCGGGAAACCGGGGCTAATACCGGATAACATTTTGAACTGCATGGTTCGAAATTGAAAGGCGGCTTCGGCTGTCACTTATGGATGGACCCGCGTCGCATTAGCTAGTTGGTGAGGTAACGGCTCACCAAGGCAACGATGCGTAGCCGACCTGAGAGGGTGATCGGCCACACTGGGACTGAGACACGGCCCAGACTCCTACGGGAGGCAGCAGTAGGGAATCTTCCGCAATGGACGAAAGTCTGACGGAGCAACGCCGCG…	27f 1492r/1525r
B-1-1	KT583341	Pham et al., 2015	https://link.springer.com/article/10.1007/s10482-015-0613-25	Alcyonium digitatum	23–30	N/A	Kattegat, Baltic Sea (Germany)-site Baltic 1 (57°00.773N–11°34.835E), site Baltic 2 (56°58.805N–11°35.166E), and site Baltic 3 (56°42.041N–11°44.185E)	28 and 10	Custom media, see reference for details	Firmicutes	Bacilli	Bacillales	Bacillaceae	Bacillus	sp.	99	GAACGCTGGCGGCGTGCCTAATACATGCAAGTCGAGCGAATGGATTGAGAGCTTGCTCTCAAGAAGTTAGCGGCGGACGGGTGAGTAACACGTGGGTAACCTGCCCATAAGACTGGGATAACTCCGGGAAACCGGGGCTAATACCGGATAACATTTTGAACYGCATGGTTCGAAATTGAAAGGCGGCTTCGGCTGTCACTTATGGATGGACCCGCGTCGCATTAGCTAGTTGGTGAGGTAACGGCTCACCAAGGCAACGATGCGTAGCCGACCTGAGAGGGTGATCGGCCACACTGGGACTGAGACACGGCCCAGACTCCTACGGGAGGCAGCAGTAGGGAATCTTCCGCAATGGACGAAAGTCTGACGGAGCAACGCCGCGTGAGTGATGAAGGCTTT…	27f 1492r/1525r
B-1-3	KT583342	Pham et al., 2015	https://link.springer.com/article/10.1007/s10482-015-0613-26	Alcyonium digitatum	23–30	N/A	Kattegat, Baltic Sea (Germany)-site Baltic 1 (57°00.773N–11°34.835E), site Baltic 2 (56°58.805N–11°35.166E), and site Baltic 3 (56°42.041N–11°44.185E)	28 and 10	Custom media, see reference for details	Firmicutes	Bacilli	Bacillales	Bacillaceae	Bacillus	sp.	99	ATCATGGCTCAGGATGAACGCTGGCGGCGTGCCTAATACATGCAAGTCGAGCGAATGGATTGAGAGCTTGCTCTCAAGAAGTTAGCGGCGGACGGGTGAGTAACACGTGGGTAACCTGCCCATAAGACTGGGATAACTCCGGGAAACCGGGGCTAATACCGGATAACATTTTGAACYGCATGGTTCGAAATTGAAAGGCGGCTTCGGCTGTCACTTATGGATGGACCCGCGTCGCATTAGCTAGTTGGTGAGGTAACGGCTCACCAAGGCAACGATGCGTAGCCGACCTGAGAGGGTGATCGGCCACACTGGGACTGAGACACGGCCCAGACTCCTACGGGAGGCAGCAGTAGGGAATCTTCCGCAATGGACGAAAGTCTGACGGAGCAACGCCGCGTG…	27f 1492r/1525r
B-1-8	KT583343	Pham et al., 2015	https://link.springer.com/article/10.1007/s10482-015-0613-27	Alcyonium digitatum	23–30	N/A	Kattegat, Baltic Sea (Germany)-site Baltic 1 (57°00.773N–11°34.835E), site Baltic 2 (56°58.805N–11°35.166E), and site Baltic 3 (56°42.041N–11°44.185E)	28 and 10	Custom media, see reference for details	Firmicutes	Bacilli	Bacillales	Bacillaceae	Bacillus	sp.	99	ATCATGGCTCAGGACGAACGCTGGCGGCGTGCCTAATACATGCAAGTCGAGCGGACAGATGGGAGCTTGCTCCCTGATGTTAGCGGCGGACGGGTGAGTAACACGTGGGTAACCTGCCTGTAAGACTGGGATAACTCCGGGAAACCGGGGCTAATACCGGATGGTTGTCTGAACCGCATGGTTCAGACATAAAAGGTGGCTTCGGCTACCACTTACAGATGGACCCGCGGCGCATTAGCTAGTTGGTGAGGTAACGGCTCACCAAGGCGACGATGCGTAGCCGACCTGAGAGGGTGATCGGCCACACTGGGACTGAGACACGGCCCAGACTCCTACGGGAGGCAGCAGTAGGGAATCTTCCGCAATGGACGRAAGTCTGACGGAGCAACGCCGCGTGAG…	27f 1492r/1525r
B-1-11	KT583344	Pham et al., 2015	https://link.springer.com/article/10.1007/s10482-015-0613-28	Alcyonium digitatum	23–30	N/A	Kattegat, Baltic Sea (Germany)-site Baltic 1 (57°00.773N–11°34.835E), site Baltic 2 (56°58.805N–11°35.166E), and site Baltic 3 (56°42.041N–11°44.185E)	28 and 10	Custom media, see reference for details	Firmicutes	Bacilli	Bacillales	Bacillaceae	Bacillus	sp.	99	GAACGCTGGCGGCGTGCCTAATACATGCAAGTCGAGCGGACAGATGGGAGCTTGCTCCCTGATGTTAGCGGCGGACGGGTGAGTAACACGTGGGTAACCTGCCTGTAAGACTGGGATAACTCCGGGAAACCGGGGCTAATACCGGATGGTTGTCTGAACCGCATGGTTCAGACATAAAAGGTGGCTTCGGCTACCACTTACAGATGGACCCGCGGCGCATTAGCTAGTTGGTGAGGTAACGGCTCACCAAGGCGACGATGCGTAGCCGACCTGAGAGGGTGATCGGCCACACTGGGACTGAGACACGGCCCAGACTCCTACGGGAGGCAGCAGTAGGGAATCTTCCGCAATGGACGAAAGTCTGACGGAGCAACGCCGCGTGAGTGATGAAGGTTTTCG…	27f 1492r/1525r
B-1-12	KT583345	Pham et al., 2015	https://link.springer.com/article/10.1007/s10482-015-0613-29	Alcyonium digitatum	23–30	N/A	Kattegat, Baltic Sea (Germany)-site Baltic 1 (57°00.773N–11°34.835E), site Baltic 2 (56°58.805N–11°35.166E), and site Baltic 3 (56°42.041N–11°44.185E)	28 and 10	Custom media, see reference for details	Firmicutes	Bacilli	Bacillales	Bacillaceae	Bacillus	sp.	99	AGAGCTTGCTCTCAAGAAGTTAGCGGCGGACGGGTGAGTAACACGTGGGTAACCTGCCCATAAGACTGGGATAACTCCGGGAAACCGGGGCTAATACCGGATAACATTTTGAACYGCATGGTTCGAAATTGAAAGGCGGCTTCGGCTGTCACTTATGGATGGACCCGCGTCGCATTAGCTAGTTGGTGAGGTAACGGCTCACCAAGGCAACGATGCGTAGCCGACCTGAGAGGGTGATCGGCCACACTGGGACTGAGACACGGCCCAGACTCCTACGGGAGGCAGCAGTAGGGAATCTTCCGCAATGGACGAAAGTCTGACGGAGCAACGCCGCGTGAGTGATGAAGGCTTTCGGGTCGTAAAACTCTGTTGTTAGGGAAGAACAAGTGCTAGTTGAAT…	27f 1492r/1525r
B-1-13	KT583346	Pham et al., 2015	https://link.springer.com/article/10.1007/s10482-015-0613-30	Alcyonium digitatum	23–30	N/A	Kattegat, Baltic Sea (Germany)-site Baltic 1 (57°00.773N–11°34.835E), site Baltic 2 (56°58.805N–11°35.166E), and site Baltic 3 (56°42.041N–11°44.185E)	28 and 10	Custom media, see reference for details	Firmicutes	Bacilli	Bacillales	Bacillaceae	Bacillus	sp.	100	TAGAGTTTGATCATGGCTCAGGACGAACGCTGGCGGCGTGCCTAATACATGCAAGTCGAGCGGACAGATGGGAGCTTGCTCCCTGATGTTAGCGGCGGACGGGTGAGTAACACGTGGGTAACCTGCCTGTAAGACTGGGATAACTCCGGGAAACCGGGGCTAATACCGGATGGTTGTCTGAACCGCATGGTTCAGACATAAAAGGTGGCTTCGGCTACCACTTACAGATGGACCCGCGGCGCATTAGCTAGTTGGTGAGGTAACGGCTCACCAAGGCGACGATGCGTAGCCGACCTGAGAGGGTGATCGGCCACACTGGGACTGAGACACGGCCCAGACTCCTACGGGAGGCAGCAGTAGGGAATCTTCCGCAATGGACGAAAGTCTGACGGAGCAACG…	27f 1492r/1525r
B-1-14	KT583347	Pham et al., 2015	https://link.springer.com/article/10.1007/s10482-015-0613-31	Alcyonium digitatum	23–30	N/A	Kattegat, Baltic Sea (Germany)-site Baltic 1 (57°00.773N–11°34.835E), site Baltic 2 (56°58.805N–11°35.166E), and site Baltic 3 (56°42.041N–11°44.185E)	28 and 10	Custom media, see reference for details	Firmicutes	Bacilli	Bacillales	Bacillaceae	Bacillus	sp.	100	TAGAGTTTGATCATGGCTCAGGACGAACGCTGGCGGCGTGCCTAATACATGCAAGTCGAGCGGACAGATGGGAGCTTGCTCCCTGATGTTAGCGGCGGACGGGTGAGTAACACGTGGGTAACCTGCCTGTAAGACTGGGATAACTCCGGGAAACCGGGGCTAATACCGGATGGTTGTCTGAACCGCATGGTTCAGACATAAAAGGTGGCTTCGGCTACCACTTACAGATGGACCCGCGGCGCATTAGCTAGTTGGTGAGGTAACGGCTCACCAAGGCGACGATGCGTAGCCGACCTGAGAGGGTGATCGGCCACACTGGGACTGAGACACGGCCCAGACTCCTACGGGAGGCAGCAGTAGGGAATCTTCCGCAATGGACGAAAGTCTGACGGAGCAACG…	27f 1492r/1525r
B-1-15	KT583348	Pham et al., 2015	https://link.springer.com/article/10.1007/s10482-015-0613-32	Alcyonium digitatum	23–30	N/A	Kattegat, Baltic Sea (Germany)-site Baltic 1 (57°00.773N–11°34.835E), site Baltic 2 (56°58.805N–11°35.166E), and site Baltic 3 (56°42.041N–11°44.185E)	28 and 10	Custom media, see reference for details	Firmicutes	Bacilli	Bacillales	Bacillaceae	Bacillus	sp.	100	TCAATCATAAAAGGTGGCTTTTAGCTACCACTTACAGATGGACCCGCGGCGCATTAGCTAGTTGGTGAGGTAACGGCTCACCAAGGCGACGATGCGTAGCCGACCTGAGAGGGTGATCGGCCACACTGGGACTGAGACACGGCCCAGACTCCTACGGGAGGCAGCAGTAGGGAATCTTCCGCAATGGACGAAAGTCTGACGGAGCAACGCCGCGTGAGTGATGAAGGTTTTCGGATCGTAAAACTCTGTTGTTAGGGAAGAACAAGTACCGTTCGAATAGGGCGGCACCTTGACGGTACCTAACCAGAAAGCCACGGCTAACTACGTGCCAGCAGCCGCGGTAATACGTAGGTGGCAAGCGTTGTCCGGAATTATTGGGCGTAAAGCGCGCGCAGGCGG…	27f 1492r/1525r
B-1-16	KT583349	Pham et al., 2015	https://link.springer.com/article/10.1007/s10482-015-0613-33	Alcyonium digitatum	23–30	N/A	Kattegat, Baltic Sea (Germany)-site Baltic 1 (57°00.773N–11°34.835E), site Baltic 2 (56°58.805N–11°35.166E), and site Baltic 3 (56°42.041N–11°44.185E)	28 and 10	Custom media, see reference for details	Firmicutes	Bacilli	Bacillales	Bacillaceae	Bacillus	sp.	100	TTCAATCATAAAAGGTGGCTTTTAGCTACCACTTACAGATGGACCCGCGGCGCATTAGCTAGTTGGTGAGGTAACGGCTCACCAAGGCGACGATGCGTAGCCGACCTGAGAGGGTGATCGGCCACACTGGGACTGAGACACGGCCCAGACTCCTACGGGAGGCAGCAGTAGGGAATCTTCCGCAATGGACGAAAGTCTGACGGAGCAACGCCGCGTGAGTGATGAAGGTTTTCGGATCGTAAAACTCTGTTGTTAGGGAAGAACAAGTACCGTTCGAATAGGGCGGCACCTTGACGGTACCTAACCAGAAAGCCACGGCTAACTACGTGCCAGCAGCCGCGGTAATACGTAGGTGGCAAGCGTTGTCCGGAATTATTGGGCGTAAAGCGCGCGCAGGCG…	27f 1492r/1525r
B-1-24	KT583353	Pham et al., 2015	https://link.springer.com/article/10.1007/s10482-015-0613-34	Alcyonium digitatum	23–30	N/A	Kattegat, Baltic Sea (Germany)-site Baltic 1 (57°00.773N–11°34.835E), site Baltic 2 (56°58.805N–11°35.166E), and site Baltic 3 (56°42.041N–11°44.185E)	28 and 10	Custom media, see reference for details	Firmicutes	Bacilli	Bacillales	Bacillaceae	Bacillus	sp.	100	AGAGTTTGATCATGGCTCAGGATGAACGCTGGCGGCGTGCCTAATACATGCAAGTCGAGCGAATGGATTGAGAGCTTGCTCTCAAGAAGTTAGCGGCGGACGGGTGAGTAACACGTGGGTAACCTGCCCATAAGACTGGGATAACTCCGGGAAACCGGGGCTAATACCGGATAACATTTTGAACTGCATGGTTCGAAATTGAAAGGCGGCTTCGGCTGTCACTTATGGATGGACCCGCGTCGCATTAGCTAGTTGGTGAGGTAACGGCTCACCAAGGCAACGATGCGTAGCCGACCTGAGAGGGTGATCGGCCACACTGGGACTGAGACACGGCCCAGACTCCTACGGGAGGCAGCAGTAGGGAATCTTCCGCAATGGACGAAAGTCTGACGGAGCAAC…	27f 1492r/1525r
B-1-25	KT583354	Pham et al., 2015	https://link.springer.com/article/10.1007/s10482-015-0613-35	Alcyonium digitatum	23–30	N/A	Kattegat, Baltic Sea (Germany)-site Baltic 1 (57°00.773N–11°34.835E), site Baltic 2 (56°58.805N–11°35.166E), and site Baltic 3 (56°42.041N–11°44.185E)	28 and 10	Custom media, see reference for details	Firmicutes	Bacilli	Bacillales	Bacillaceae	Bacillus	sp.	100	TCATGGCTCAGGATGAACGCTGGCGGCGTGCCTAATACATGCAAGTCGAGCGAATGGATTGAGAGCTTGCTCTCAAGAAGTTAGCGGCGGACGGGTGAGTAACACGTGGGTAACCTGCCCATAAGACTGGGATAACTCCGGGAAACCGGGGCTAATACCGGATAACATTTTGAACTGCATGGTTCGAAATTGAAAGGCGGCTTCGGCTGTCACTTATGGATGGACCCGCGTCGCATTAGCTAGTTGGTGAGGTAACGGCTCACCAAGGCAACGATGCGTAGCCGACCTGAGAGGGTGATCGGCCACACTGGGACTGAGACACGGCCCAGACTCCTACGGGAGGCAGCAGTAGGGAATCTTCCGCAATGGACGAAAGTCTGACGGAGCAACGCCGCGTGA…	27f 1492r/1525r
B-1-26	KT583355	Pham et al., 2015	https://link.springer.com/article/10.1007/s10482-015-0613-36	Alcyonium digitatum	23–30	N/A	Kattegat, Baltic Sea (Germany)-site Baltic 1 (57°00.773N–11°34.835E), site Baltic 2 (56°58.805N–11°35.166E), and site Baltic 3 (56°42.041N–11°44.185E)	28 and 10	Custom media, see reference for details	Firmicutes	Bacilli	Bacillales	Bacillaceae	Bacillus	sp.	100	TTCGGCTGTCACTTATGGATGGACCCGCGTCGCATTAGCTAGTTGGTGAGGTAACGGCTCACCAAGGCAACGATGCGTAGCCGACCTGAGAGGGTGATCGGCCACACTGGGACTGAGACACGGCCCAGACTCCTACGGGAGGCAGCAGTAGGGAATCTTCCGCAATGGACGAAAGTCTGACGGAGCAACGCCGCGTGAGTGATGAAGGCTTTCGGGTCGTAAAACTCTGTTGTTAGGGAAGAACAAGTGCTAGTTGAATAAGCTGGCACCTTGACGGTACCTAACCAGAAAGCCACGGCTAACTACGTGCCAGCAGCCGCGGTAATACGTAGGTGGCAAGCGTTATCCGGAATTATTGGGCGTAAAGCGCGCGCAGGTGGTTTCTTAAGTCTGATGTGA…	27f 1492r/1525r
B-1-27	KT583356	Pham et al., 2015	https://link.springer.com/article/10.1007/s10482-015-0613-37	Alcyonium digitatum	23–30	N/A	Kattegat, Baltic Sea (Germany)-site Baltic 1 (57°00.773N–11°34.835E), site Baltic 2 (56°58.805N–11°35.166E), and site Baltic 3 (56°42.041N–11°44.185E)	28 and 10	Custom media, see reference for details	Firmicutes	Bacilli	Bacillales	Bacillaceae	Bacillus	sp.	99	TTGATCATGGCTCAGGACGAACGCTGGCGGCGTGCCTAATACATGCAAGTCGAGCGGACAGATGGGAGCTTGCTCCCTGATGTTAGCGGCGGACGGGTGAGTAACACGTGGGTAACCTGCCTGTAAGACTGGGATAACTCCGGGAAACCGGGGCTAATACCGGATGGTTGTCTGAACCGCATGGTTCAGACATAAAAGGTGGCTTCGGCTACCACTTACAGATGGACCCGCGGCGCATTAGCTAGTTGGTGAGGTAACGGCTCACCAAGGCGACGATGCGTAGCCGACCTGAGAGGGTGATCGGCCACACTGGGACTGAGACACGGCCCAGACTCCTACGGGAGGCAGCAGTAGGGAATCTTCCGCAATGGACGAAAGTCTGACGGAGCAACGCCGCGT…	27f 1492r/1525r
B-1-28A	KT583357	Pham et al., 2015	https://link.springer.com/article/10.1007/s10482-015-0613-38	Alcyonium digitatum	23–30	N/A	Kattegat, Baltic Sea (Germany)-site Baltic 1 (57°00.773N–11°34.835E), site Baltic 2 (56°58.805N–11°35.166E), and site Baltic 3 (56°42.041N–11°44.185E)	28 and 10	Custom media, see reference for details	Firmicutes	Bacilli	Bacillales	Bacillaceae	Bacillus	sp.	100	TAGAGTTTGATCATGGCTCAGGACGAACGCTGGCGGCGTGCCTAATACATGCAAGTCGAGCGGACAGATGGGAGCTTGCTCCCTGATGTTAGCGGCGGACGGGTGAGTAACACGTGGGTAACCTGCCTGTAAGACTGGGATAACTCCGGGAAACCGGGGCTAATACCGGATGGTTGTTTGAACCGCATGGTTCAGACATAAAAGGTGGCTTCGGCTACCACTTACAGATGGACCCGCGGCGCATTAGCTAGTTGGTGAGGTAACGGCTCACCAAGGCGACGATGCGTAGCCGACCTGAGAGGGTGATCGGCCACACTGGGACTGAGACACGGCCCAGACTCCTACGGGAGGCAGCAGTAGGGAATCTTCCGCAATGGACGAAAGTCTGACGGAGCAACG…	27f 1492r/1525r
B-1-28B	KT583358	Pham et al., 2015	https://link.springer.com/article/10.1007/s10482-015-0613-39	Alcyonium digitatum	23–30	N/A	Kattegat, Baltic Sea (Germany)-site Baltic 1 (57°00.773N–11°34.835E), site Baltic 2 (56°58.805N–11°35.166E), and site Baltic 3 (56°42.041N–11°44.185E)	28 and 10	Custom media, see reference for details	Firmicutes	Bacilli	Bacillales	Bacillaceae	Bacillus	sp.	100	GAGTTTGATCATGGCTCAGGACGAACGCTGGCGGCGTGCCTAATACATGCAAGTCGAGCGGACAGATGGGAGCTTGCTCCCTGATGTTAGCGGCGGACGGGTGAGTAACACGTGGGTAACCTGCCTGTAAGACTGGGATAACTCCGGGAAACCGGGGCTAATACCGGATGGTTGTTTGAACCGCATGGTTCAGACATAAAAGGTGGCTTCGGCTACCACTTACAGATGGACCCGCGGCGCATTAGCTAGTTGGTGAGGTAACGGCTCACCAAGGCGACGATGCGTAGCCGACCTGAGAGGGTGATCGGCCACACTGGGACTGAGACACGGCCCAGACTCCTACGGGAGGCAGCAGTAGGGAATCTTCCGCAATGGACGAAAGTCTGACGGAGCAACGCC…	27f 1492r/1525r
B-1-29A	KT583359	Pham et al., 2015	https://link.springer.com/article/10.1007/s10482-015-0613-40	Alcyonium digitatum	23–30	N/A	Kattegat, Baltic Sea (Germany)-site Baltic 1 (57°00.773N–11°34.835E), site Baltic 2 (56°58.805N–11°35.166E), and site Baltic 3 (56°42.041N–11°44.185E)	28 and 10	Custom media, see reference for details	Firmicutes	Bacilli	Bacillales	Bacillaceae	Bacillus	sp.	99	AGAGTTTGATCATGGCTCAGGACGAACGCTGGCGGCGTGCCTAATACATGCAAGTCGAGCGGACAGATGGGAGCTTGCTCCCTGATGTTAGCGGCGGACGGGTGAGTAACACGTGGGTAACCTGCCTGTAAGACTGGGATAACTCCGGGAAACCGGGGCTAATACCGGATGCTTGATTGAACCGCATGGTTCAATTATAAAAGGTGGCTTTTAGCTACCACTTACAGATGGACCCGCGGCGCATTAGCTAGTTGGTGAGGTAACGGCTCACCAAGGCRACGATGCGTAGCCGACCTGAGAGGGTGATCGGCCACACTGGGACTGAGACACGGCCCAGACTCCTACGGGAGGCAGCAGTAGGGAATCTTCCGCAATGGACGAAAGTCTGACGGAGCAACG…	27f 1492r/1525r
B-1-29B	KT583360	Pham et al., 2015	https://link.springer.com/article/10.1007/s10482-015-0613-41	Alcyonium digitatum	23–30	N/A	Kattegat, Baltic Sea (Germany)-site Baltic 1 (57°00.773N–11°34.835E), site Baltic 2 (56°58.805N–11°35.166E), and site Baltic 3 (56°42.041N–11°44.185E)	28 and 10	Custom media, see reference for details	Firmicutes	Bacilli	Bacillales	Bacillaceae	Bacillus	sp.	99	GATCATGGCTCAGGACGAACGCTGGCGGCGTGCCTAATACATGCAAGTCGAGCGGACAGATGGGAGCTTGCTCCCTGATGTTAGCGGCGGACGGGTGAGTAACACGTGGGTAACCTGCCTGTAAGACTGGGATAACTCCGGGAAACCGGGGCTAATACCGGATGCTTGATTGAACCGCATGGTTCAATTATAAAAGGTGGCTTTTAGCTACCACTTACAGATGGACCCGCGGCGCATTAGCTAGTTGGTGAGGTAACGGCTCACCAAGGCRACGATGCGTAGCCGACCTGAGAGGGTGATCGGCCACACTGGGACTGAGACACGGCCCAGACTCCTACGGGAGGCAGCAGTAGGGAATCTTCCGCAATGGACGAAAGTCTGACGGAGCAACGCCGCGTG…	27f 1492r/1525r
B-1-30	KT583361	Pham et al., 2015	https://link.springer.com/article/10.1007/s10482-015-0613-42	Alcyonium digitatum	23–30	N/A	Kattegat, Baltic Sea (Germany)-site Baltic 1 (57°00.773N–11°34.835E), site Baltic 2 (56°58.805N–11°35.166E), and site Baltic 3 (56°42.041N–11°44.185E)	28 and 10	Custom media, see reference for details	Firmicutes	Bacilli	Bacillales	Bacillaceae	Bacillus	sp.	100	AGAGTTTGATCATGGCTCAGGACGAACGCTGGCGGCGTGCCTAATACATGCAAGTCGAGCGGACAGATGGGAGCTTGCTCCCTGATGTTAGCGGCGGACGGGTGAGTAACACGTGGGTAACCTGCCTGTAAGACTGGGATAACTCCGGGAAACCGGGGCTAATACCGGATGGTTGTTTGAACCGCATGGTTCAGACATAAAAGGTGGCTTCGGCTACCACTTACAGATGGACCCGCGGCGCATTAGCTAGTTGGTGAGGTAACGGCTCACCAAGGCGACGATGCGTAGCCGACCTGAGAGGGTGATCGGCCACACTGGGACTGAGACACGGCCCAGACTCCTACGGGAGGCAGCAGTAGGGAATCTTCCGCAATGGACGAAAGTCTGACGGAGCAACGC…	27f 1492r/1525r
B-1-31	KT583362	Pham et al., 2015	https://link.springer.com/article/10.1007/s10482-015-0613-43	Alcyonium digitatum	23–30	N/A	Kattegat, Baltic Sea (Germany)-site Baltic 1 (57°00.773N–11°34.835E), site Baltic 2 (56°58.805N–11°35.166E), and site Baltic 3 (56°42.041N–11°44.185E)	28 and 10	Custom media, see reference for details	Firmicutes	Bacilli	Bacillales	Bacillaceae	Bacillus	sp.	99	TTGATCATGGCTCAGGACGAACGCTGGCGGCGTGCCTAATACATGCAAGTCGAGCGGACAGATGGGAGCTTGCTCCCTGATGTTAGCGGCGGACGGGTGAGTAACACGTGGGTAACCTGCCTGTAAGACTGGGATAACTCCGGGAAACCGGGGCTAATACCGGATGGTTGTCTGAACCGCATGGTTCAGACATAAAAGGTGGCTTCGGCTACCACTTACAGATGGACCCGCGGCGCATTAGCTAGTTGGTGAGGTAACGGCTCACCAAGGCGACGATGCGTAGCCGACCTGAGAGGGTGATCGGCCACACTGGGACTGAGACACGGCCCAGACTCCTACGGGAGGCAGCAGTAGGGAATCTTCCGCAATGGACGAAAGTCTGACGGAGCAACGCCGCGT…	27f 1492r/1525r
B-1-33	KT583363	Pham et al., 2015	https://link.springer.com/article/10.1007/s10482-015-0613-44	Alcyonium digitatum	23–30	N/A	Kattegat, Baltic Sea (Germany)-site Baltic 1 (57°00.773N–11°34.835E), site Baltic 2 (56°58.805N–11°35.166E), and site Baltic 3 (56°42.041N–11°44.185E)	28 and 10	Custom media, see reference for details	Firmicutes	Bacilli	Bacillales	Bacillaceae	Bacillus	sp.	99	GAGTTTGATCATGGCTCAGGACGAACGCTGGCGGCGTGCCTAATACATGCAAGTCGAGCGAACAGAAGGGAGCTTGCTCCCGGATGTTAGCGGCGGACGGGTGAGTAACACGTGGGTAACCTGCCTGTAAGACTGGGATAACTCCGGGAAACCGGAGCTAATACCGGATAGTTCCTTGAACCGCATGGTTCAAGGATGAAAGACGGTTTCGGCTGTCACTTACAGATGGACCCGCGGCGCATTAGCTAGTTGGTGGGGTAATGGCTCACCAAGGCGACGATGCGTAGCCGACCTGAGAGGGTGATCGGCCACACTGGGACTGAGACACGGCCCAGACTCCTACGGGAGGCAGCAGTAGGGAATCTTCCGCAATGGACGAAAGTCTGACGGAGCAACGCC…	27f 1492r/1525r
B-1-34	KT583364	Pham et al., 2015	https://link.springer.com/article/10.1007/s10482-015-0613-45	Alcyonium digitatum	23–30	N/A	Kattegat, Baltic Sea (Germany)-site Baltic 1 (57°00.773N–11°34.835E), site Baltic 2 (56°58.805N–11°35.166E), and site Baltic 3 (56°42.041N–11°44.185E)	28 and 10	Custom media, see reference for details	Firmicutes	Bacilli	Bacillales	Bacillaceae	Bacillus	sp.	99	ATCATGGCTCAGGATGAACGCTGGCGGCGTGCCTAATACATGCAAGTCGAGCGAATGGATTGAGAGCTTGCTCTCAAGAAGTTAGCGGCGGACGGGTGAGTAACACGTGGGTAACCTGCCCATAAGACTGGGATAACTCCGGGAAACCGGGGCTAATACCGGATAACATTTTGAACYGCATGGTTCGAAATTGAAAGGCGGCTTCGGCTGTCACTTATGGATGGACCCGCGTCGCATTAGCTAGTTGGTGAGGTAACGGCTCACCAAGGCAACGATGCGTAGCCGACCTGAGAGGGTGATCGGCCACACTGGGACTGAGACACGGCCCAGACTCCTACGGGAGGCAGCAGTAGGGAATCTTCCGCAATGGACGAAAGTCTGACGGAGCAACGCCGCGTG…	27f 1492r/1525r
B-1-35	KT583365	Pham et al., 2015	https://link.springer.com/article/10.1007/s10482-015-0613-46	Alcyonium digitatum	23–30	N/A	Kattegat, Baltic Sea (Germany)-site Baltic 1 (57°00.773N–11°34.835E), site Baltic 2 (56°58.805N–11°35.166E), and site Baltic 3 (56°42.041N–11°44.185E)	28 and 10	Custom media, see reference for details	Firmicutes	Bacilli	Bacillales	Bacillaceae	Bacillus	sp.	99	CTCAAGAAGTTAGCGGCGGACGGGTGAGTAACACGTGGGTAACCTGCCCATAAGACTGGGATAACTCCGGGAAACCGGGGCTAATACCGGATAACATTTTGAACTGCATGGTTCGAAATTGAAAGGCGGCTTCGGCTGTCACTTATGGATGGACCCGCGTCGCATTAGCTAGTTGGTGAGGTAACGGCTCACCAAGGCAACGATGCGTAGCCGACCTGAGAGGGTGATCGGCCACACTGGGACTGAGACACGGCCCAGACTCCTACGGGAGGCAGCAGTAGGGAATCTTCCGCAATGGACGAAAGTCTGACGGAGCAACGCCGCGTGAGTGATGAAGGCTTTCGGGTCGTAAAACTCTGTTGTTAGGGAAGAACAAGTGCTAGTTGAATAAGCTGGCAC…	27f 1492r/1525r
[truncated: 2,504 more rows]
