# Supplementary material for: Insights into the Cultured Bacterial Fraction of Corals
Source: mSystems. 2021 Jun 22;6(3):e01249-20. doi: 10.1128/mSystems.01249-20 (PMC8269258; doi:10.1128/mSystems.01249-20)
Supplement: TABLE S4 [file msystems.01249-20-st004.xlsx]

## Sheet: Sheet1
Supplementary Table 4. Key, core or functionally important bacteria with references (Scientific paper) where their importance is discussed in greater detail.
Key, core or fuctionally important microbes	Classification	Proposed function	Culturable	Reference
Acinetobacter	core		Y	Hernandez-Agreda et al. (2018); Leite et al. (2018)
Alcaligenes	core symbiotic		Y	Ainsworth et al. (2015); Bernasconi et al. (2019)
Alteromonas	core	Degrade algal polysaccharides and remove reactive oxygen species (ROS)	Y	Hernandez-Agreda et al. (2016, 2018); Bernasconi et al. (2019)
Arthrobacter	core		Y	Bayer et al. (2013); Sweet and Bulling (2017)
Aurantimonas coralicida	core symbiotic		Y	Ainsworth et al. (2015)
Bacilus	core		Y	Bernasconi et al. (2019)
Bdellovibrio	obligate periplasmic predators		N	Welsh and Vega Thurber, (2016)
Brevundimonas	core symbiotic		Y	Ainsworth et al. (2015)
Cloacibacterium	core		N	Hernandez-Agreda et al. (2018)
Cobetia marina	?		Y	Rosado et al. (2019)
Corynebacterium maris	core		Y	Hernandez-Agreda et al. (2016, 2018)
Coxiella	core		N	Hester et al. (2016)
Elizabethkingia	core		N	Bayer et al. (2013)
Endozoicomonas montiporae; E. gorgoniicola; E. acroporae; E. euniceicola	core whole crushed		Y	Bayer et al. (2013); Ainsworth et al. (2015)
Enhydrobacter	core		N	Leite et al. (2018)
Gluconacetobacter	core		N	Hernandez-Agreda et al. (2016, 2018)
Haliea	core		Y	Bayer et al. (2013)
Halobacteriovorax	obligate periplasmic predators		N	Welsh and Vega Thurber, (2016)
Halomonas taeanensis	?		Y	Rosado et al. (2019)
Inquilinus	core		N	Bernasconi et al. (2019)
Kocuria kristinae	core		Y	Sweet and Bulling (2017)
Loktanella	core		Y	Bernasconi et al. (2019)
Marinobacter	core		Y	Morrow et al. (2012); Sharp et al. (2012)
Methylobacterium	core		N	Sweet et al. (2017)
Methylophaga	core		N	Bernasconi et al. (2019)
Mycobacterium	core		Y	Hernandez-Agreda et al. (2018)
Neisseria	core		N	Sweet et al. (2017)
Oceanospirillae	core		N	Morrow et al. (2012); Sharp et al. (2012)
Propioibacterium	core		N	Bayer et al. (2013); Ainsworth et al. (2015); Hester et al. (2016); Sweet and Bulling (2017); Sweet et al. (2017); Hernandez-Agreda et al. (2018)
Pseudoalteromonas	core		Y	Hernandez-Agreda et al. (2018); Rosado et al. (2019)
Pseudomonas	core		Y	Hester et al. (2016); Sweet and Bulling (2017); Sweet et al. (2017); Bernasconi et al. (2019)
Ralstonia	core		Y	Ainsworth et al. (2015); Bernasconi et al. (2019)
Rhodobium	core		N	Hester et al. (2016)
Rhodovulum	core		N	Bernasconi et al. (2019)
Rickettisales	core whole crushed		N	Ainsworth et al. (2015)
Roseobacter	core		Y	Morrow et al. (2012); Sharp et al. (2012)
Roseovarius	core whole crushed		Y	Ainsworth et al. (2015)
Rothia	core		Y	Sweet et al. (2017)
Ruegeria	core	Inhibit growth of pathogens such as V. coralliilyticus	Y	Hernandez-Agreda et al. (2018); Miura et al. (2019)
Simkaniaceae	core		N	Bernasconi et al. (2019)
Spirochaeta	core	Nitrogen cycling	N	Hester et al. (2016)
Staphylococcus	core		Y	Leite et al. (2018)
Streptococcus	core		Y	Sweet et al. (2017)
