# Supplementary material for: Insights into the Cultured Bacterial Fraction of Corals
Source: mSystems. 2021 Jun 22;6(3):e01249-20. doi: 10.1128/mSystems.01249-20 (PMC8269258; doi:10.1128/mSystems.01249-20)
Supplement: TABLE S5 [file msystems.01249-20-st005.xlsx]

## Sheet: Pfam_Table
Supplementary table 5. Functional profiling of the genomes of 74 coral-associcated bacteria according to Protein families (Pfam) annotations using the web-based service WebMGA (Wu et al., 2011, BMC Genomics)
Pfam Accession	Pfam Short Name	Pfam Description	Janibacter corallicola NBRC 107790	Dietzia sp. WMMA184	Cytophaga sp. FL35	Aquimarina megaterium EL33	Paracoccus isoporae DSM 22220	Paracoccus sp. R12_1	Paracoccus sp. R12_2	Shimia sp. R9_1	Shimia sp. R9_2	Shimia sp. R9_3	Shimia sp. R10_1	Shimia sp. R11_0	Ruegeria sp. EL01	Ruegeria sp. R8_1	Ruegeria sp. R8_2	Ruegeria sp. R13_0	Ruegeria sp. R14_0	Sulfitobacter sp. EL44	Sulfitobacter sp. R18_1	Sulfitobacter sp. R18_2	Tropicibacter sp. R15_0	Tropicibacter sp. R16_0	Nautella sp. R17_0	Roseovarius sp. EL26	Pseudophaeobacter sp. EL27	Rhodobacteraceae bacterium EL53	Rhodobacteraceae bacterium EL129	Stappia indica EBBD 17.2	Stappia indica SBBC49	Pseudovibrio sp. FO-BEG1	Labrenzia alba EL143	Labrenzia_R4_1Pfam	Labrenzia_R4_2Pfam	Labrenzia_R5_0_pfam	Sphingorhabdus sp. EL138	Erythrobacter sp. A6_0	Erythrobacter sp. A7_0	Nitratireductor aquibiodomus EBB 35.1	Kiloniella sp. EL199	Thalassospira sp. A3_1	Brevundimonas sp. A19_0	Endozoicomonas acroporae Acr-14	Endozoicomonas montiporae CL-33	Endozoicomonas sp. G2_1	Endozoicomonas sp. G2_2	Marinomonas fungiae AN44 (JCM 18476)	Cobetia marina BMC 6
PF00004.29	AAA	ATPase family associated with various cellular activities (AAA)	9	6	6	9	10	10	10	6	7	7	8	7	13	10	10	11	10	8	11	4	5	6	5	10	5	9	8	10	8	12	18	13	12	13	11	6	7	8	7	6	6	10	19	16	14	8	6
PF00005.27	ABC_tran	ABC transporter	80	73	58	87	126	128	128	138	136	139	146	143	160	144	144	146	130	134	129	111	141	135	125	79	128	103	128	158	175	171	259	136	149	235	40	33	26	185	141	143	42	79	83	90	84	95	91
PF00006.25	ATP-synt_ab	ATP synthase alpha/beta family, nucleotide-binding domain	3	3	3	3	5	5	5	6	6	5	6	6	5	7	7	7	7	6	7	6	5	5	5	4	5	5	7	5	5	8	8	8	8	8	4	5	5	5	4	6	4	8	8	8	8	4	4
PF00009.27	GTP_EFTU	Elongation factor Tu GTP binding domain	8	9	8	8	8	12	12	9	9	9	8	9	13	14	14	15	14	8	11	9	8	11	9	8	11	8	12	10	10	10	8	12	10	9	9	8	8	10	9	8	9	8	10	8	9	9	11
PF00011.21	HSP20	Hsp20/alpha crystallin family	1	1	2	2	2	2	2	2	2	2	2	2	2	2	2	2	2	2	3	2	2	3	2	2	2	2	2	2	2	2	2	2	2	2	1	1	1	2	2	2	2	1	1	1	1	0	0
PF00012.20	HSP70	Hsp70 protein	1	2	1	1	1	3	3	3	3	3	3	3	1	1	1	1	1	3	3	3	3	4	3	3	4	1	4	3	3	3	4	4	4	3	1	1	1	3	4	5	1	3	3	2	3	10	2
PF00013.29	KH_1	KH domain	1	1	3	3	1	1	1	1	1	1	1	1	1	1	1	1	1	1	1	1	1	1	1	1	1	1	1	1	1	1	1	1	1	1	1	0	0	1	1	1	1	1	1	1	1	1	1
PF00015.21	MCPsignal	Methyl-accepting chemotaxis protein (MCP) signalling domain	0	0	0	0	3	0	0	68	68	68	59	40	0	0	0	0	0	19	6	0	57	0	49	0	42	0	0	61	68	53	87	78	80	104	0	23	14	0	78	99	2	5	4	5	5	148	7
PF00027.29	cNMP_binding	Cyclic nucleotide-binding domain	1	6	15	30	5	9	9	7	6	7	5	9	8	11	11	7	11	13	9	5	6	11	5	5	10	3	10	8	7	15	20	11	12	14	14	5	10	8	6	11	2	1	4	3	3	10	2
PF00028.17	Cadherin	Cadherin domain	0	0	1	29	8	3	3	0	3	0	0	0	0	4	4	2	4	7	0	0	0	1	17	0	4	0	0	0	0	2	20	23	16	35	8	0	0	0	7	0	0	9	2	18	3	5	0
PF00031.21	Cystatin	Cystatin domain	0	0	0	0	0	0	0	0	0	0	0	0	0	0	0	0	0	0	0	0	0	0	0	0	0	0	0	0	0	0	0	0	0	0	0	0	0	0	0	0	0	1	0	1	1	0	0
PF00032.17	Cytochrom_B_C	Cytochrome b(C-terminal)/b6/petD	0	0	0	0	1	1	1	1	1	1	2	2	2	1	1	1	2	2	2	2	1	2	1	1	2	1	2	2	2	2	2	2	2	2	1	2	1	1	1	1	2	1	1	1	1	2	1
PF00033.19	Cytochrome_B	Cytochrome b/b6/petB	0	1	0	0	3	3	3	2	2	2	2	2	3	3	3	3	3	2	2	2	2	1	1	2	1	2	2	2	2	1	2	1	1	1	2	3	2	2	2	2	3	4	3	4	4	3	2
PF00034.21	Cytochrom_C	Cytochrome c	0	0	17	9	4	15	15	6	7	5	4	6	12	9	9	11	9	12	17	17	19	13	6	6	11	14	8	13	14	9	30	15	16	24	9	2	7	12	4	7	6	3	5	3	5	2	10
PF00035.26	dsrm	Double-stranded RNA binding motif	0	1	1	1	1	1	1	1	1	1	1	1	1	1	1	1	1	1	1	1	1	1	1	1	1	1	1	1	1	1	1	1	1	1	0	1	1	1	1	1	1	1	1	1	1	2	1
PF00037.27	Fer4	4Fe-4S binding domain	11	6	0	2	4	6	6	13	13	9	9	13	9	15	15	9	13	16	9	9	16	18	13	12	11	10	14	8	8	2	9	15	11	13	5	4	4	5	5	9	5	11	18	10	12	6	9
PF00042.22	Globin	Globin	0	0	0	0	0	0	0	0	0	0	0	0	0	0	0	1	0	0	0	0	1	1	1	1	1	0	1	0	0	0	0	0	0	0	1	0	0	0	0	0	0	1	1	0	0	1	1
PF00043.25	GST_C	Glutathione S-transferase, C-terminal domain	0	0	0	0	5	8	8	10	10	13	7	11	8	7	7	6	6	4	3	3	7	14	7	6	3	4	7	9	8	12	10	8	9	13	15	1	6	8	2	9	4	3	3	3	3	3	4
PF00044.24	Gp_dh_N	Glyceraldehyde 3-phosphate dehydrogenase, NAD binding domain	2	1	2	4	1	2	2	5	5	6	5	5	5	5	5	5	5	5	4	5	4	3	5	2	5	3	5	1	1	1	3	3	3	3	1	1	1	1	4	3	1	5	4	5	5	5	5
PF00056.23	Ldh_1_N	lactate/malate dehydrogenase, NAD binding domain	1	2	1	1	2	1	1	2	2	2	2	2	1	2	2	1	1	2	2	2	3	2	2	2	2	2	2	1	1	2	1	1	1	1	1	1	1	2	1	1	1	2	3	2	2	0	0
PF00060.26	Lig_chan	Ligand-gated ion channel	0	0	0	0	0	0	0	0	0	0	0	2	1	1	1	0	1	0	0	0	0	0	0	0	0	0	0	0	0	0	0	0	0	0	0	0	0	0	0	0	0	0	0	0	0	0	0
PF00069.25	Pkinase	Protein kinase domain	6	7	3	0	1	0	0	1	1	1	1	0	5	3	3	2	1	1	0	0	4	0	0	2	1	0	0	2	1	8	4	3	2	3	0	0	0	0	3	1	0	16	4	19	15	3	2
PF00070.27	Pyr_redox	Pyridine nucleotide-disulphide oxidoreductase	0	0	0	1	0	0	0	0	1	1	1	1	0	0	0	0	0	1	2	2	0	0	0	1	1	0	2	1	1	1	1	0	1	2	2	0	0	0	0	0	2	0	2	0	0	1	0
PF00072.24	Response_reg	Response regulator receiver domain	23	13	76	125	29	43	43	71	72	77	68	61	39	44	44	37	36	48	61	49	64	36	46	37	62	39	38	62	61	59	70	71	74	79	32	33	35	43	68	57	48	39	47	40	39	84	30
PF00075.24	RNase_H	RNase H	1	1	1	1	1	1	1	1	1	1	2	1	1	1	1	1	1	1	1	1	1	1	1	1	2	1	1	3	1	1	1	1	1	1	1	1	1	2	1	1	1	1	1	1	1	1	1
PF00076.22	RRM_1	RNA recognition motif. (a.k.a. RRM, RBD, or RNP domain)	0	0	0	0	0	0	0	0	0	0	0	0	0	0	0	0	0	0	0	0	0	0	0	0	0	0	0	0	0	0	0	0	0	0	0	0	0	0	0	0	0	1	2	1	1	0	0
PF00078.27	RVT_1	Reverse transcriptase (RNA-dependent DNA polymerase)	0	0	0	0	0	2	2	2	4	0	0	0	0	0	0	1	2	2	0	0	1	0	0	0	0	0	0	0	0	0	2	0	2	0	0	0	2	1	0	2	1	12	4	10	11	3	0
PF00080.20	Sod_Cu	Copper/zinc superoxide dismutase (SODC)	0	2	1	1	1	0	0	1	1	1	1	2	0	0	0	0	0	0	1	1	0	0	0	1	0	0	0	1	1	1	0	0	0	0	1	1	1	0	0	1	1	1	1	1	1	0	1
PF00081.22	Sod_Fe_N	Iron/manganese superoxide dismutases, alpha-hairpin domain	0	1	1	2	1	1	1	1	1	1	1	1	1	2	2	1	1	1	1	1	1	1	1	1	1	1	1	1	1	1	1	1	1	1	1	1	2	1	1	1	1	1	1	1	1	1	1
PF00083.24	Sugar_tr	Sugar (and other) transporter	3	5	1	0	0	0	0	0	0	0	0	0	0	0	0	1	0	0	0	0	1	0	1	1	0	0	0	1	0	2	1	1	1	1	4	3	3	0	0	2	4	0	0	0	0	2	1
PF00085.20	Thioredoxin	Thioredoxin	3	3	5	7	2	4	4	3	3	3	3	4	2	2	2	2	2	2	4	3	4	4	4	2	4	3	4	2	2	2	3	2	2	2	2	2	2	3	3	2	2	3	2	4	3	2	6
PF00089.26	Trypsin	Trypsin	0	1	0	1	0	0	0	4	6	4	4	4	1	4	4	4	4	2	1	1	2	5	3	0	2	0	3	4	0	1	0	2	3	1	2	1	2	0	4	0	0	1	5	1	1	0	0
PF00091.25	Tubulin	Tubulin/FtsZ family, GTPase domain	1	1	1	2	1	1	1	1	1	1	2	1	1	1	1	1	1	1	1	1	1	1	1	3	1	2	1	1	1	1	1	1	1	1	1	2	1	2	1	1	1	2	2	2	2	2	1
PF00092.28	VWA	von Willebrand factor type A domain	1	0	6	6	1	1	1	5	6	5	2	5	5	11	11	4	5	2	3	3	11	7	3	1	5	9	5	6	5	4	9	7	5	9	1	2	2	6	5	0	3	1	4	2	2	4	0
PF00106.25	adh_short	short chain dehydrogenase	9	37	9	7	10	13	13	22	17	27	21	18	18	13	13	25	19	17	18	19	14	33	16	10	18	16	21	11	15	29	21	21	17	22	21	12	17	10	10	11	13	9	15	18	16	9	14
PF00107.26	ADH_zinc_N	Zinc-binding dehydrogenase	18	16	10	1	5	13	13	12	13	13	14	10	21	20	20	21	19	22	15	14	14	19	12	16	15	18	19	20	18	20	25	17	17	12	21	10	12	12	13	13	7	5	6	5	5	14	15
PF00108.23	Thiolase_N	Thiolase, N-terminal domain	11	18	4	10	7	12	12	14	14	14	16	13	8	9	9	9	20	11	15	12	13	18	9	7	16	7	16	11	13	7	10	12	15	12	12	8	13	8	6	6	7	4	4	4	4	5	4
PF00109.26	ketoacyl-synt	Beta-ketoacyl synthase, N-terminal domain	2	4	11	28	5	6	6	8	8	8	8	9	7	8	8	8	9	7	9	7	14	9	7	7	8	7	7	25	26	15	22	5	5	7	3	1	4	12	4	8	3	5	6	5	5	7	11
PF00111.27	Fer2	2Fe-2S iron-sulfur cluster binding domain	12	11	9	5	7	6	6	13	13	15	16	14	18	13	13	17	13	9	10	11	12	19	10	9	15	8	12	10	9	12	20	13	14	17	6	5	5	11	13	9	1	8	7	8	7	7	4
PF00113.22	Enolase_C	Enolase, C-terminal TIM barrel domain	1	2	1	1	1	2	2	1	1	1	1	1	1	1	1	1	1	2	2	2	1	1	1	1	1	1	1	2	2	1	1	1	1	1	1	1	1	2	1	1	1	1	2	1	1	1	1
PF00114.19	Pilin	Pilin (bacterial filament)	0	0	0	0	0	0	0	0	0	0	0	0	0	0	0	0	0	0	0	0	0	0	0	0	0	0	0	0	0	0	0	0	0	0	0	0	0	0	0	0	0	0	1	1	1	1	0
PF00115.20	COX1	Cytochrome C and Quinol oxidase polypeptide I	2	2	7	6	6	14	14	7	7	7	6	4	9	8	8	7	7	4	6	9	5	5	4	4	5	4	6	10	9	9	8	7	7	9	5	3	5	4	4	6	3	2	5	2	2	4	5
PF00117.28	GATase	Glutamine amidotransferase class-I	6	5	5	7	6	6	6	8	8	8	7	8	8	7	7	7	10	7	6	6	7	9	7	8	7	9	8	6	6	8	7	6	6	8	5	7	5	6	6	11	6	6	6	6	6	7	6
PF00118.24	Cpn60_TCP1	TCP-1/cpn60 chaperonin family	2	2	1	1	1	1	1	1	1	1	1	1	2	1	1	1	1	1	1	1	1	1	1	1	1	1	1	1	1	1	2	1	1	1	1	1	1	1	1	1	1	1	1	1	1	1	1
PF00119.20	ATP-synt_A	ATP synthase A chain	1	1	1	1	1	1	1	1	1	1	1	1	1	1	1	1	1	1	1	1	1	1	1	1	1	1	1	1	1	1	1	1	1	1	1	1	1	1	1	1	1	1	1	1	1	1	1
PF00120.24	Gln-synt_C	Glutamine synthetase, catalytic domain	2	3	2	3	4	3	3	4	4	4	5	4	6	5	5	6	5	5	6	5	5	5	6	6	7	8	5	4	4	5	7	4	4	4	1	1	1	5	5	5	1	2	3	4	4	3	1
PF00121.18	TIM	Triosephosphate isomerase	1	1	1	1	1	2	2	1	1	1	1	1	1	1	1	1	1	1	1	1	1	1	1	1	1	1	1	1	1	1	1	1	1	2	1	1	1	1	1	1	1	1	1	1	1	1	1
PF00122.20	E1-E2_ATPase	E1-E2 ATPase	10	24	16	3	9	21	21	4	4	4	4	4	5	4	4	7	7	6	13	10	13	5	5	5	9	5	5	14	15	15	10	5	13	17	3	0	6	8	6	15	5	8	7	7	7	5	5
PF00126.27	HTH_1	Bacterial regulatory helix-turn-helix protein, lysR family	8	5	3	11	24	34	34	50	45	56	47	53	91	50	50	73	61	39	35	21	58	93	40	81	68	69	71	58	60	73	110	60	71	86	19	3	8	49	70	78	3	13	22	15	15	69	69
PF00128.24	Alpha-amylase	Alpha amylase, catalytic domain	8	14	12	7	7	5	5	1	1	1	1	1	1	2	2	2	1	0	0	0	1	0	2	0	0	0	0	0	0	2	6	0	0	1	0	2	2	2	0	3	1	20	18	20	18	9	6
PF00132.24	Hexapep	Bacterial transferase hexapeptide (six repeats)	20	29	36	54	23	30	30	45	45	49	37	40	34	31	31	36	37	37	39	26	51	34	38	30	33	30	33	34	34	33	34	34	33	50	19	16	13	30	32	28	29	42	45	37	36	26	23
PF00133.22	tRNA-synt_1	tRNA synthetases class I (I, L, M and V)	5	7	5	6	6	6	6	6	6	6	5	6	7	7	7	7	7	6	7	7	8	7	5	5	7	6	7	7	6	5	7	7	7	7	5	7	7	6	4	5	6	7	8	6	8	7	6
PF00136.21	DNA_pol_B	DNA polymerase family B	0	0	0	0	0	0	0	0	0	0	0	0	0	0	0	0	0	0	0	0	0	0	0	0	0	0	0	0	0	0	0	0	0	0	0	0	0	0	0	0	0	0	3	2	2	1	2
PF00137.21	ATP-synt_C	ATP synthase subunit C	1	1	1	1	1	1	1	1	1	1	1	1	1	3	3	3	3	1	1	1	1	1	1	1	1	1	3	1	1	1	3	3	3	3	1	1	1	1	1	1	1	4	3	3	4	1	1
PF00140.20	Sigma70_r1_2	Sigma-70 factor, region 1.2	1	1	2	1	2	2	2	1	1	1	1	2	2	2	2	2	2	2	2	2	2	2	2	2	2	2	2	2	2	2	2	2	2	2	2	2	2	2	3	3	2	2	2	2	2	2	2
PF00142.18	Fer4_NifH	4Fe-4S iron sulfur cluster binding proteins, NifH/frxC family	2	2	0	1	1	1	1	1	1	1	1	1	2	2	2	1	2	2	2	1	2	1	2	1	1	1	2	2	2	2	1	4	5	3	1	1	1	2	0	0	1	1	1	1	1	2	3
PF00149.28	Metallophos	Calcineurin-like phosphoesterase	3	2	16	14	3	8	8	5	6	6	7	5	11	5	5	6	6	5	20	9	9	15	10	7	7	9	9	9	8	14	15	9	10	12	5	4	5	6	6	4	2	12	11	12	13	8	6
PF00152.20	tRNA-synt_2	tRNA synthetases class II (D, K and N)	2	2	3	3	2	1	1	1	1	1	1	1	1	1	1	1	1	1	1	1	1	1	1	1	1	1	1	1	1	1	1	1	1	1	1	1	1	1	1	1	1	3	3	3	3	3	3
PF00154.21	RecA	recA bacterial DNA recombination protein	1	1	1	1	1	1	1	1	1	1	1	1	1	1	1	1	2	1	2	1	1	1	1	1	1	1	1	1	1	1	1	1	1	1	1	1	1	2	1	1	1	1	1	1	1	1	1
PF00155.21	Aminotran_1_2	Aminotransferase class I and II	10	13	11	16	14	15	15	17	17	17	18	19	26	20	20	25	26	21	17	16	18	24	18	21	20	21	21	22	21	21	29	22	22	31	8	6	6	13	22	14	6	11	12	13	12	17	19
PF00156.27	Pribosyltran	Phosphoribosyl transferase domain	6	5	7	8	5	6	6	6	6	6	8	6	6	6	6	6	7	6	6	6	6	6	6	5	6	7	6	6	6	9	7	6	6	7	4	5	5	8	5	6	4	5	7	5	6	10	8
PF00158.26	Sigma54_activat	Sigma-54 interaction domain	0	0	10	7	2	4	4	12	11	13	9	7	5	8	8	4	6	4	4	4	9	6	7	4	5	4	7	12	12	8	14	10	11	11	8	7	8	5	10	12	4	5	5	4	5	19	14
PF00160.21	Pro_isomerase	Cyclophilin type peptidyl-prolyl cis-trans isomerase/CLD	2	3	4	4	2	2	2	2	2	2	2	2	2	2	2	2	2	2	2	2	2	2	2	2	2	2	2	2	2	2	2	2	2	2	5	3	4	2	2	1	4	2	2	2	2	2	1
PF00162.19	PGK	Phosphoglycerate kinase	1	1	1	1	1	1	1	1	1	1	1	1	1	1	1	1	1	1	1	1	1	1	1	1	1	1	1	1	1	1	1	1	1	1	1	1	1	1	1	1	1	1	1	1	1	1	1
PF00163.19	Ribosomal_S4	Ribosomal protein S4/S9 N-terminal domain	2	1	1	1	1	1	1	1	1	1	2	1	1	1	1	1	1	1	1	1	1	1	1	1	1	1	1	1	1	1	1	1	1	2	1	1	1	1	1	1	1	1	1	1	1	1	1
PF00164.25	Ribosom_S12_S23	Ribosomal protein S12/S23	1	1	1	1	1	1	1	1	1	1	1	1	1	1	1	1	1	1	1	1	1	1	1	1	1	1	1	1	1	1	1	1	1	1	1	1	1	1	1	1	1	1	1	1	1	1	1
PF00165.23	HTH_AraC	Bacterial regulatory helix-turn-helix proteins, AraC family	0	0	17	30	0	2	2	4	1	1	5	4	3	2	2	5	4	0	2	2	0	8	0	4	2	2	5	2	2	8	4	6	7	5	3	0	0	2	6	4	0	0	0	0	0	8	2
PF00166.21	Cpn10	Chaperonin 10 Kd subunit	1	1	1	1	1	1	1	1	1	1	1	1	1	1	1	1	1	1	1	1	1	1	1	1	1	1	1	1	1	1	1	1	1	1	1	1	1	1	1	1	1	1	1	2	1	1	1
PF00171.22	Aldedh	Aldehyde dehydrogenase family	15	13	13	11	16	24	24	25	20	24	24	24	34	26	26	29	29	22	16	18	33	33	23	21	23	19	26	16	17	19	39	17	18	25	15	11	11	24	17	22	10	14	14	17	14	22	20
PF00175.21	NAD_binding_1	Oxidoreductase NAD-binding domain	9	7	3	5	2	4	4	7	6	8	9	8	8	5	5	7	8	6	4	4	6	8	5	7	8	1	6	4	4	9	13	9	13	12	0	1	0	4	5	4	2	6	6	5	4	6	6
PF00176.23	SNF2_N	SNF2 family N-terminal domain	0	5	1	1	0	3	3	0	0	0	0	0	0	0	0	0	0	0	0	1	0	0	0	0	0	0	0	1	0	0	0	1	2	2	0	0	0	0	0	0	0	0	3	6	3	2	5
PF00177.21	Ribosomal_S7	Ribosomal protein S7p/S5e	1	1	1	1	1	1	1	1	1	1	1	1	1	1	1	1	1	1	1	1	1	1	1	1	1	1	1	1	1	1	1	1	1	1	1	1	1	1	1	1	1	1	1	1	1	1	1
PF00180.20	Iso_dh	Isocitrate/isopropylmalate dehydrogenase	1	2	2	1	4	5	5	3	3	3	2	2	2	2	2	2	1	3	4	3	4	5	1	4	3	2	2	3	3	2	4	4	3	3	2	2	2	2	2	2	1	2	2	2	2	1	2
PF00181.23	Ribosomal_L2	Ribosomal Proteins L2, RNA binding domain	1	1	1	1	1	2	2	1	1	1	1	1	2	2	2	2	2	1	1	1	1	1	1	1	1	1	1	1	1	1	1	1	1	1	1	1	1	1	1	1	2	1	1	1	1	1	1
PF00182.19	Glyco_hydro_19	Chitinase class I	0	0	0	2	0	0	0	1	0	0	0	0	0	0	0	0	0	0	0	0	0	0	0	0	1	0	0	0	0	0	0	0	0	0	0	0	0	0	0	0	0	0	1	0	0	0	0
PF00183.18	HSP90	Hsp90 protein	0	5	2	2	0	0	0	0	0	0	0	0	0	0	0	2	0	0	0	0	0	0	0	2	2	0	2	2	2	0	0	0	0	0	0	0	0	0	2	2	0	2	2	2	2	2	2
PF00185.24	OTCace	Aspartate/ornithine carbamoyltransferase, Asp/Orn binding domain	2	2	2	2	2	2	2	2	2	2	2	2	3	2	2	4	3	2	2	2	2	2	2	2	2	2	2	2	2	3	3	2	2	2	2	2	2	3	2	2	2	5	3	4	3	3	3
PF00186.19	DHFR_1	Dihydrofolate reductase	1	1	1	1	1	1	1	1	1	1	1	1	0	0	0	0	0	0	2	1	0	0	1	1	1	1	0	1	1	1	1	1	1	1	2	1	1	1	1	1	1	1	1	1	1	1	1
PF00189.20	Ribosomal_S3_C	Ribosomal protein S3, C-terminal domain	2	2	2	1	1	1	1	1	1	1	1	1	1	1	1	1	1	1	1	1	1	1	1	1	1	1	1	1	1	1	1	1	1	1	2	2	3	1	1	1	1	2	1	2	2	1	2
PF00194.21	Carb_anhydrase	Eukaryotic-type carbonic anhydrase	0	0	0	4	0	0	0	0	0	0	0	0	0	0	0	0	0	0	0	0	0	0	0	0	0	0	0	0	0	0	0	0	0	0	1	0	0	0	0	0	0	0	0	0	0	0	1
PF00196.19	GerE	Bacterial regulatory proteins, luxR family	19	11	9	28	5	13	13	11	13	11	13	14	20	11	11	13	10	8	16	12	17	22	13	14	9	20	13	7	9	14	30	14	16	29	14	5	7	17	9	4	5	3	4	5	3	12	5
PF00198.23	2-oxoacid_dh	2-oxoacid dehydrogenases acyltransferase (catalytic domain)	3	2	3	6	3	3	3	3	3	3	3	3	3	3	3	2	2	2	2	2	4	3	2	2	2	2	2	3	4	2	3	2	2	3	3	3	3	3	3	2	3	3	3	3	3	2	3
PF00199.19	Catalase	Catalase	2	3	2	1	2	1	1	0	0	0	0	0	1	1	1	1	0	0	2	2	0	0	0	2	0	0	1	0	0	1	3	0	0	0	0	1	1	1	1	1	0	0	1	0	0	0	2
PF00202.21	Aminotran_3	Aminotransferase class-III	6	7	6	12	7	9	9	8	7	8	10	8	13	7	7	10	14	11	9	8	12	16	9	14	12	16	17	6	7	8	13	8	8	11	4	2	2	12	14	12	1	3	7	5	5	6	9
PF00203.21	Ribosomal_S19	Ribosomal protein S19	1	1	1	1	1	1	1	1	1	1	1	1	1	1	1	1	1	1	1	1	1	1	1	1	1	1	1	1	1	1	1	1	1	1	1	1	1	1	0	1	1	1	1	1	1	1	1
PF00204.25	DNA_gyraseB	DNA gyrase B	2	1	2	2	2	2	2	2	2	2	2	2	2	2	2	2	2	2	3	2	2	2	3	2	2	2	2	2	2	2	2	2	2	2	2	2	2	2	2	3	2	2	2	2	2	5	2
PF00205.22	TPP_enzyme_M	Thiamine pyrophosphate enzyme, central domain	6	6	2	2	4	6	6	6	5	6	6	6	8	9	9	10	8	5	3	3	6	8	11	6	9	6	9	6	6	8	14	10	12	8	5	3	4	8	6	6	2	2	3	2	2	2	5
PF00206.20	Lyase_1	Lyase	4	6	3	3	5	5	5	4	4	4	4	3	4	4	4	3	3	4	4	3	4	6	5	3	4	3	5	5	5	5	6	4	5	4	3	3	3	6	3	5	3	3	6	3	3	4	4
PF00209.18	SNF	Sodium:neurotransmitter symporter family	2	2	0	0	0	0	0	0	0	0	0	0	0	0	0	0	0	0	0	0	0	0	0	0	0	0	0	0	0	4	0	0	0	0	2	2	2	2	0	2	2	4	8	4	4	4	8
PF00210.24	Ferritin	Ferritin-like domain	1	2	2	3	2	2	2	2	1	1	1	1	2	1	1	2	3	0	1	1	1	1	1	1	1	0	1	2	2	4	2	3	3	3	3	2	2	2	1	5	2	1	2	2	3	2	2
PF00213.18	OSCP	ATP synthase delta (OSCP) subunit	2	2	1	1	1	1	1	1	1	1	1	1	1	1	1	1	1	1	1	1	1	1	1	1	1	1	1	1	1	1	1	1	1	1	1	1	1	1	1	1	1	1	1	1	1	1	1
PF00215.24	OMPdecase	Orotidine 5'-phosphate decarboxylase / HUMPS family	1	1	1	1	1	1	1	1	1	1	1	1	1	1	1	1	1	1	1	1	1	1	1	1	1	1	1	1	1	1	1	1	1	1	1	1	1	1	2	1	1	1	1	1	1	1	1
PF00216.21	Bac_DNA_binding	Bacterial DNA-binding protein	3	1	3	2	3	4	4	5	6	5	5	4	3	3	3	3	3	4	7	3	5	5	3	3	7	4	4	3	3	3	4	3	3	3	3	3	3	3	3	3	5	6	6	6	6	3	4
PF00218.21	IGPS	Indole-3-glycerol phosphate synthase	1	1	1	1	1	1	1	1	1	1	1	1	1	1	1	1	1	1	1	1	1	1	1	1	1	1	1	1	1	1	1	1	1	1	1	1	1	1	1	1	1	1	1	3	1	1	1
PF00221.19	Lyase_aromatic	Aromatic amino acid lyase	1	0	1	2	1	1	1	0	0	0	0	0	1	1	1	1	1	1	1	1	1	1	1	1	1	1	2	1	1	1	1	1	1	1	0	0	0	1	1	2	1	1	1	1	1	2	1
PF00224.21	PK	Pyruvate kinase, barrel domain	1	1	1	1	1	2	2	1	1	1	1	1	1	1	1	1	1	1	1	1	1	1	1	1	1	1	1	1	1	1	1	1	1	1	1	1	1	1	1	1	1	2	5	2	2	1	1
PF00226.31	DnaJ	DnaJ domain	3	2	2	2	4	3	3	7	7	7	6	7	6	6	6	6	6	4	4	3	4	3	4	4	3	4	6	6	6	5	6	6	6	6	6	6	5	5	6	9	4	5	3	7	6	4	1
PF00227.26	Proteasome	Proteasome subunit	2	0	0	0	2	2	2	1	1	1	1	2	1	1	1	2	2	1	1	1	2	2	1	1	1	1	1	4	4	1	2	2	2	3	1	2	1	2	1	2	2	1	1	1	1	1	1
PF00230.20	MIP	Major intrinsic protein	0	1	1	2	0	0	0	1	1	1	1	0	1	1	1	1	1	2	0	0	3	3	0	1	0	3	1	2	2	1	3	2	2	0	3	2	0	1	1	0	0	2	2	2	2	0	2
PF00231.19	ATP-synt	ATP synthase	1	1	1	1	1	1	1	1	1	1	1	1	1	1	1	1	1	1	1	1	1	1	1	1	1	1	1	1	1	1	1	1	1	1	1	1	1	1	1	1	1	1	1	1	1	1	1
PF00232.18	Glyco_hydro_1	Glycosyl hydrolase family 1	1	2	1	1	1	1	1	1	1	1	1	1	1	1	1	1	1	0	0	0	1	0	1	0	0	0	0	0	0	1	0	0	0	1	0	0	0	1	0	1	0	1	0	0	0	0	0
PF00237.19	Ribosomal_L22	Ribosomal protein L22p/L17e	1	1	1	1	1	1	1	1	1	1	1	1	1	1	1	1	1	1	1	1	1	1	1	1	1	1	1	1	1	1	1	1	1	1	1	1	1	1	1	1	1	1	1	1	1	1	1
PF00238.19	Ribosomal_L14	Ribosomal protein L14p/L23e	1	1	1	1	1	1	1	1	1	1	1	1	1	1	1	1	1	1	1	1	1	1	1	1	1	1	1	1	1	1	1	1	1	1	1	1	1	1	1	1	1	1	1	1	1	1	1
PF00239.21	Resolvase	Resolvase, N terminal domain	3	10	1	0	8	5	5	4	6	7	2	2	10	1	1	2	5	3	3	3	6	3	1	5	6	3	2	7	7	0	1	5	5	11	9	1	0	8	2	3	8	12	4	2	4	2	0
PF00246.24	Peptidase_M14	Zinc carboxypeptidase	0	0	4	9	0	0	0	0	0	0	0	0	0	0	0	1	0	0	0	0	0	0	0	0	0	0	0	0	0	0	0	0	0	0	1	1	1	0	1	0	1	0	1	0	0	2	0
PF00248.21	Aldo_ket_red	Aldo/keto reductase family	5	1	8	4	3	6	6	7	7	9	10	5	10	7	7	4	3	4	2	2	5	2	4	1	3	1	2	5	6	7	10	8	8	9	5	2	3	5	2	8	4	6	4	6	6	4	3
PF00252.18	Ribosomal_L16	Ribosomal protein L16p/L10e	1	1	1	1	1	1	1	1	1	1	1	1	1	1	1	1	1	1	1	1	1	1	1	1	1	1	1	1	1	1	1	1	1	1	1	1	1	1	1	1	1	1	1	1	1	1	1
PF00253.21	Ribosomal_S14	Ribosomal protein S14p/S29e	1	1	1	1	1	1	1	2	2	2	2	2	2	2	2	2	2	2	2	2	2	2	2	1	2	1	1	2	2	2	2	2	2	2	1	1	1	1	1	1	2	1	1	1	1	1	1
PF00254.28	FKBP_C	FKBP-type peptidyl-prolyl cis-trans isomerase	4	2	6	3	1	1	1	2	2	2	2	2	2	2	2	2	2	2	2	2	2	2	2	2	2	2	2	2	2	1	3	3	3	4	2	4	4	2	1	2	3	8	7	8	8	7	5
PF00258.25	Flavodoxin_1	Flavodoxin	0	1	1	2	0	0	0	1	0	0	2	2	0	1	1	0	0	0	0	0	1	1	0	0	1	0	1	0	0	1	0	1	3	1	0	0	0	1	0	0	1	0	0	0	0	1	1
PF00263.21	Secretin	Bacterial type II and III secretion system protein	0	0	2	1	0	0	0	1	1	1	1	1	2	1	1	1	1	1	6	2	2	1	1	1	2	1	1	2	2	4	7	2	2	1	4	1	1	2	1	0	2	10	8	12	9	5	1
PF00265.18	TK	Thymidine kinase	1	0	1	1	1	1	1	1	1	1	1	1	1	1	1	1	1	1	1	1	1	1	1	0	1	1	1	0	0	1	1	1	1	1	1	1	1	1	1	1	0	1	1	1	1	1	0
PF00266.19	Aminotran_5	Aminotransferase class-V	5	5	6	13	7	10	10	9	9	9	10	11	14	13	13	15	11	10	7	8	9	13	9	10	10	15	9	10	11	5	15	10	10	12	5	6	7	5	10	5	4	6	6	6	6	8	5
PF00267.21	Porin_1	Gram-negative porin	0	0	0	0	0	0	0	0	0	0	0	0	0	0	0	0	0	0	0	0	0	0	0	0	0	0	0	0	0	0	0	0	0	0	0	0	0	0	0	0	0	1	0	1	1	0	1
PF00268.21	Ribonuc_red_sm	Ribonucleotide reductase, small chain	0	1	2	1	1	1	1	1	1	1	1	1	0	0	0	1	0	0	0	0	1	1	0	0	1	0	0	0	0	1	0	0	0	0	1	1	1	0	0	1	1	1	1	1	1	1	1
PF00270.29	DEAD	DEAD/DEAH box helicase	21	26	15	21	12	16	16	13	13	14	15	12	13	14	14	16	16	11	19	12	14	14	11	11	11	13	12	11	14	16	13	13	13	12	13	16	15	13	16	11	12	19	22	22	17	27	19
PF00271.31	Helicase_C	Helicase conserved C-terminal domain	16	24	22	24	13	22	22	15	16	15	14	13	19	13	13	18	17	14	15	15	13	13	15	11	15	12	13	12	14	17	13	15	16	21	12	16	12	14	18	12	13	26	26	36	32	28	21
PF00275.20	EPSP_synthase	EPSP synthase (3-phosphoshikimate 1-carboxyvinyltransferase)	2	2	3	3	2	2	2	2	2	2	2	2	2	2	2	2	2	2	2	2	2	2	2	2	2	2	2	2	2	2	3	2	2	2	2	2	2	3	2	2	2	2	2	2	2	3	2
PF00276.20	Ribosomal_L23	Ribosomal protein L23	1	1	1	1	1	1	1	1	1	1	1	1	1	1	1	1	1	1	1	1	1	1	1	1	1	1	1	1	1	1	1	1	1	1	1	1	1	1	1	1	1	1	1	1	1	1	1
PF00278.22	Orn_DAP_Arg_deC	Pyridoxal-dependent decarboxylase, C-terminal sheet domain	1	1	0	0	2	3	3	1	1	1	2	2	1	1	1	2	1	0	3	3	1	2	2	2	2	1	1	1	1	1	0	1	1	2	2	2	2	1	1	3	1	0	0	0	0	2	0
PF00281.19	Ribosomal_L5	Ribosomal protein L5	1	1	1	1	1	1	1	1	1	1	1	1	1	1	1	1	1	1	1	1	1	1	1	1	1	1	1	1	1	1	1	1	1	1	1	1	1	1	1	1	1	1	1	1	1	0	1
PF00282.19	Pyridoxal_deC	Pyridoxal-dependent decarboxylase conserved domain	3	2	0	5	0	0	0	0	0	1	0	0	4	0	0	2	1	1	1	1	1	0	2	1	2	1	2	0	0	1	3	1	1	3	1	0	0	0	1	1	0	0	0	0	0	0	1
PF00285.21	Citrate_synt	Citrate synthase, C-terminal domain	2	1	1	1	2	1	1	4	2	4	4	2	1	5	5	4	4	1	1	1	4	1	2	1	1	1	1	1	1	2	5	5	6	3	1	1	1	1	1	4	2	2	2	2	2	2	2
PF00288.26	GHMP_kinases_N	GHMP kinases N terminal domain	4	2	3	7	2	1	1	1	1	1	7	6	1	2	2	7	0	1	1	2	1	0	1	1	1	1	1	1	1	1	1	1	1	1	1	1	1	1	1	1	2	2	2	3	2	1	1
PF00289.22	Biotin_carb_N	Biotin carboxylase, N-terminal domain	5	3	1	3	4	6	6	4	4	3	4	4	4	4	4	4	9	5	4	5	7	6	5	4	5	5	7	9	9	6	6	4	7	5	3	4	5	6	2	5	3	2	3	2	2	3	3
PF00290.20	Trp_syntA	Tryptophan synthase alpha chain	1	1	1	1	1	1	1	1	1	1	1	1	1	1	1	1	1	1	1	1	1	1	1	1	1	1	1	1	1	1	1	1	1	1	1	1	1	2	1	1	1	1	1	1	1	2	1
PF00291.25	PALP	Pyridoxal-phosphate dependent enzyme	8	5	10	13	6	8	8	11	10	11	11	11	16	9	9	14	9	11	7	8	8	12	7	17	10	17	12	11	11	15	18	9	10	12	10	6	7	7	17	12	5	8	9	9	9	8	10
PF00293.28	NUDIX	NUDIX domain	15	14	8	7	12	11	11	12	13	12	14	11	16	10	10	12	13	12	14	12	12	12	12	11	11	12	9	9	9	16	15	14	16	20	8	7	7	8	10	13	8	11	13	11	11	9	10
PF00294.24	PfkB	pfkB family carbohydrate kinase	3	2	6	1	7	8	8	7	7	7	8	6	6	5	5	5	6	5	4	5	9	7	7	1	5	2	7	8	8	13	13	8	8	11	4	1	3	9	13	7	6	5	4	5	5	6	4
PF00296.20	Bac_luciferase	Luciferase-like monooxygenase	6	22	2	0	3	3	3	5	5	5	5	3	6	4	4	6	4	3	3	3	4	7	5	2	3	5	3	1	1	2	4	5	3	5	1	1	1	2	0	1	1	0	0	0	0	2	2
PF00297.22	Ribosomal_L3	Ribosomal protein L3	3	3	3	3	2	2	2	2	2	2	2	2	2	2	2	2	2	2	2	2	1	2	2	2	2	1	2	2	2	2	2	2	2	2	2	2	2	2	3	2	2	2	3	2	2	3	3
PF00298.19	Ribosomal_L11	Ribosomal protein L11, RNA binding domain	1	1	1	1	1	1	1	1	1	1	1	1	1	1	1	1	1	1	1	1	1	1	1	1	1	1	1	1	1	1	1	1	1	1	1	1	1	1	1	1	1	1	1	1	1	1	1
PF00300.22	His_Phos_1	Histidine phosphatase superfamily (branch 1)	13	15	4	6	2	4	4	8	8	8	8	6	3	5	5	5	5	11	7	6	5	8	7	6	7	5	7	8	8	9	7	8	8	6	6	3	3	8	9	5	6	3	3	3	3	6	2
PF00301.20	Rubredoxin	Rubredoxin	1	1	1	0	0	0	0	0	0	0	0	0	0	0	0	0	0	0	0	0	1	0	0	0	0	0	0	0	0	0	0	0	0	0	0	0	0	0	0	0	0	1	2	1	2	0	0
PF00302.18	CAT	Chloramphenicol acetyltransferase	0	0	1	1	0	0	0	0	0	0	0	0	0	0	0	0	0	0	0	0	0	0	0	0	0	0	0	0	0	0	0	0	0	0	0	0	0	0	1	0	0	0	0	0	0	0	0
PF00303.19	Thymidylat_synt	Thymidylate synthase	1	1	1	1	1	1	1	1	1	1	1	1	0	0	0	0	0	0	2	1	0	0	1	0	1	1	0	1	1	1	1	1	1	1	1	1	1	1	1	1	1	1	1	1	1	1	1
PF00306.27	ATP-synt_ab_C	ATP synthase alpha/beta chain, C terminal domain	1	1	2	2	1	1	1	1	1	1	1	1	1	1	1	1	1	1	1	1	1	1	1	1	1	1	1	1	1	1	1	1	1	1	1	1	1	1	1	1	1	1	1	1	1	1	1
PF00308.18	Bac_DnaA	Bacterial dnaA protein	1	1	2	2	3	3	3	3	3	3	3	3	3	3	3	3	4	3	3	3	3	3	3	3	3	3	3	3	3	3	4	4	4	5	2	3	1	3	3	3	3	5	2	4	5	1	2
PF00310.21	GATase_2	Glutamine amidotransferases class-II	1	3	1	1	1	1	1	2	1	1	2	2	1	1	1	1	1	1	1	1	1	1	1	1	1	1	1	1	1	1	1	1	1	1	1	1	1	1	1	1	1	1	1	2	1	1	1
PF00311.17	PEPcase	Phosphoenolpyruvate carboxylase	0	1	2	2	0	0	0	0	0	0	1	0	1	0	0	0	0	0	0	0	0	0	0	1	0	0	0	0	0	0	0	0	0	0	1	3	3	0	1	0	1	1	1	1	1	1	1
PF00312.22	Ribosomal_S15	Ribosomal protein S15	1	1	1	1	1	1	1	1	1	1	1	1	1	1	1	1	1	1	1	1	1	1	1	1	1	1	1	1	1	1	1	1	1	1	1	1	1	1	1	1	1	1	1	1	1	1	1
PF00313.22	CSD	'Cold-shock' DNA-binding domain	2	3	4	8	4	4	4	4	4	4	4	4	7	4	4	5	4	4	6	5	4	4	5	5	5	5	4	6	6	5	5	6	6	6	5	3	3	5	4	2	4	3	3	4	4	9	5
PF00316.20	FBPase	Fructose-1-6-bisphosphatase, N-terminal domain	0	0	1	1	0	2	2	0	0	0	0	0	0	0	0	0	0	0	0	0	1	0	0	0	0	0	0	0	0	0	0	0	0	1	0	0	0	0	0	0	0	0	0	0	0	1	0
PF00317.21	Ribonuc_red_lgN	Ribonucleotide reductase, all-alpha domain	0	0	1	1	0	2	2	1	1	1	2	2	1	1	1	2	1	1	1	1	1	2	1	1	1	1	1	0	0	0	0	0	0	0	1	1	1	0	0	1	1	1	1	1	1	1	1
PF00318.20	Ribosomal_S2	Ribosomal protein S2	1	1	2	1	1	1	1	1	1	1	1	1	1	1	1	1	1	1	1	1	1	1	1	1	1	1	1	1	1	1	1	1	1	1	1	1	1	1	1	1	1	1	1	1	1	1	1
PF00325.20	Crp	Bacterial regulatory proteins, crp family	0	0	0	2	0	0	0	0	0	0	0	1	0	1	1	0	0	1	0	0	1	0	0	0	0	0	0	0	0	1	1	0	0	0	0	1	1	1	1	1	0	0	0	0	0	1	0
PF00326.21	Peptidase_S9	Prolyl oligopeptidase family	3	8	9	16	2	1	1	5	1	2	4	0	2	3	3	5	5	0	0	0	1	3	0	2	1	1	3	4	3	6	3	4	3	4	11	10	10	1	3	4	10	1	2	1	1	2	2
PF00327.20	Ribosomal_L30	Ribosomal protein L30p/L7e	1	1	1	1	1	1	1	1	1	1	1	1	1	1	1	1	1	1	1	1	1	1	1	1	1	1	1	1	1	1	1	1	1	1	1	1	1	1	1	1	1	1	0	1	1	1	1
PF00330.20	Aconitase	Aconitase family (aconitate hydratase)	3	3	2	2	2	2	2	3	3	3	2	2	3	3	3	3	4	2	2	2	2	4	3	2	2	2	3	3	3	3	5	4	4	3	3	2	2	2	3	2	1	3	3	4	3	3	4
PF00333.20	Ribosomal_S5	Ribosomal protein S5, N-terminal domain	1	1	1	1	1	1	1	1	1	1	1	1	1	1	1	1	1	1	1	1	1	1	1	1	1	1	1	1	1	1	1	1	1	1	2	1	1	1	1	1	1	1	1	1	1	1	1
PF00334.19	NDK	Nucleoside diphosphate kinase	1	1	1	1	1	1	1	1	1	1	1	1	1	1	1	1	1	1	1	1	1	1	1	1	1	1	1	1	1	2	1	1	1	1	1	1	1	1	1	1	1	1	1	1	1	1	1
PF00338.22	Ribosomal_S10	Ribosomal protein S10p/S20e	1	1	1	1	1	1	1	1	1	1	1	1	1	1	1	1	1	1	1	1	1	1	1	1	1	1	1	1	1	1	1	1	1	1	0	1	1	1	1	1	1	1	1	1	1	1	1
PF00342.19	PGI	Phosphoglucose isomerase	2	2	1	1	1	1	1	1	1	1	1	1	1	1	1	1	1	1	1	1	1	1	1	1	1	1	1	1	1	1	1	1	1	1	1	1	1	1	2	1	1	1	1	1	1	1	3
PF00343.20	Phosphorylase	Carbohydrate phosphorylase	4	0	0	0	1	1	1	0	0	0	0	0	0	0	0	0	0	0	0	0	0	0	0	0	0	0	0	0	0	0	1	0	0	0	0	0	0	0	0	0	0	2	1	2	2	1	0
PF00344.20	SecY	SecY translocase	1	1	1	1	1	1	1	1	1	1	1	1	1	1	1	1	1	1	1	1	1	1	1	1	1	1	1	2	2	1	1	1	1	1	1	1	1	2	1	1	1	1	2	2	2	1	1
PF00345.20	PapD_N	Pili and flagellar-assembly chaperone, PapD N-terminal domain	0	0	0	0	0	0	0	0	0	0	0	0	0	0	0	0	0	0	1	0	0	0	0	0	0	0	0	0	0	0	0	0	0	0	3	0	0	1	1	0	0	1	2	3	1	2	0
PF00347.23	Ribosomal_L6	Ribosomal protein L6	2	2	2	2	2	2	2	2	2	2	2	2	2	2	2	2	2	2	2	2	2	2	2	2	2	2	2	2	2	2	2	2	2	2	2	2	2	2	2	2	2	2	2	2	2	2	2
PF00348.17	polyprenyl_synt	Polyprenyl synthetase	2	3	2	2	2	2	2	2	2	2	2	2	2	2	2	2	2	3	2	2	2	2	2	2	2	2	2	2	2	2	2	3	3	2	2	2	2	2	2	2	2	2	2	2	2	2	2
PF00350.23	Dynamin_N	Dynamin family	3	0	1	1	0	0	0	3	4	4	2	0	5	7	7	4	5	0	0	0	0	0	0	8	0	0	0	0	0	0	0	0	0	0	1	0	0	0	0	0	0	1	2	1	1	0	0
PF00353.19	HemolysinCabind	RTX calcium-binding nonapeptide repeat (4 copies)	0	0	0	0	120	140	140	150	146	175	171	175	48	40	40	41	22	156	48	19	262	623	91	67	81	173	293	13	15	162	184	46	60	28	50	0	0	39	117	226	70	86	3	155	40	11	3
PF00355.26	Rieske	Rieske [2Fe-2S] domain	5	5	1	1	2	3	3	5	4	5	4	3	6	6	6	9	10	7	3	2	5	15	3	15	12	15	12	1	1	9	12	7	9	8	6	1	2	7	1	5	3	2	6	2	2	4	3
PF00356.21	LacI	Bacterial regulatory proteins, lacI family	0	0	8	4	5	6	6	6	6	8	12	6	10	8	8	16	8	12	3	3	10	6	9	4	2	3	4	6	6	18	25	8	6	19	1	5	7	9	6	14	5	5	11	3	5	3	5
PF00358.20	PTS_EIIA_1	phosphoenolpyruvate-dependent sugar phosphotransferase system, EIIA 1	2	0	0	0	0	0	0	0	0	0	0	0	0	0	0	0	0	0	0	0	0	0	0	0	0	0	0	0	1	2	0	0	0	0	0	0	0	0	0	0	0	2	1	2	2	1	0
PF00359.22	PTS_EIIA_2	Phosphoenolpyruvate-dependent sugar phosphotransferase system, EIIA 2	0	1	0	0	1	1	1	1	1	1	1	1	1	1	1	1	1	1	1	1	1	1	1	1	1	1	1	1	1	1	1	1	1	1	1	1	0	2	1	1	1	1	3	1	1	1	3
PF00364.22	Biotin_lipoyl	Biotin-requiring enzyme	10	7	11	10	9	11	11	10	10	10	11	11	11	10	10	9	13	9	10	11	17	11	9	8	11	9	12	10	11	11	9	8	14	15	9	6	8	11	11	9	10	8	10	10	9	11	13
PF00365.20	PFK	Phosphofructokinase	2	1	2	2	0	0	0	0	0	0	0	0	0	0	0	0	0	0	0	0	0	0	0	0	0	0	0	0	0	0	1	1	1	0	1	0	0	1	0	1	0	2	2	2	2	0	1
PF00366.20	Ribosomal_S17	Ribosomal protein S17	1	1	1	1	1	1	1	1	1	1	1	1	1	1	1	1	1	1	1	1	1	1	1	1	1	1	1	1	1	1	1	1	1	1	1	1	1	1	1	1	1	1	1	1	1	1	1
PF00367.20	PTS_EIIB	phosphotransferase system, EIIB	1	0	0	0	0	0	0	0	0	0	0	0	0	0	0	0	0	0	0	0	0	0	0	0	0	0	0	0	0	2	0	0	0	0	0	0	0	0	0	0	0	4	5	4	4	0	0
PF00368.18	HMG-CoA_red	Hydroxymethylglutaryl-coenzyme A reductase	1	0	1	1	0	0	0	0	0	0	2	1	0	0	0	1	0	1	0	0	0	0	0	0	0	0	0	1	1	0	0	0	0	1	0	0	0	0	0	0	0	0	0	0	0	0	0
PF00370.21	FGGY_N	FGGY family of carbohydrate kinases, N-terminal domain	1	1	5	0	7	6	6	3	3	4	4	3	5	3	3	6	2	3	2	2	3	2	3	1	1	1	1	4	4	4	9	3	3	7	1	1	1	4	1	3	1	5	4	5	7	2	2
PF00375.18	SDF	Sodium:dicarboxylate symporter family	1	0	1	1	0	0	0	0	0	0	0	0	0	1	1	0	0	0	0	0	0	0	0	0	0	0	0	0	0	0	4	0	0	0	2	1	1	0	0	0	3	5	7	5	5	2	6
PF00378.20	ECH_1	Enoyl-CoA hydratase/isomerase	14	23	4	14	10	13	13	18	18	18	16	17	19	20	20	13	29	18	11	11	26	36	12	14	23	12	30	20	22	20	27	17	24	16	20	8	10	10	8	8	6	9	10	9	9	5	5
PF00380.19	Ribosomal_S9	Ribosomal protein S9/S16	1	1	1	1	1	1	1	1	1	1	1	1	1	1	1	1	1	1	1	1	1	1	1	1	1	2	1	1	1	1	1	1	1	1	1	1	1	1	1	1	1	1	1	1	1	1	1
PF00381.19	PTS-HPr	PTS HPr component phosphorylation site	1	1	0	0	1	1	1	1	1	1	1	1	1	1	1	1	1	1	1	1	1	1	1	1	1	1	1	2	2	3	1	1	1	1	1	1	1	2	1	1	1	3	4	2	3	1	2
PF00383.23	dCMP_cyt_deam_1	Cytidine and deoxycytidylate deaminase zinc-binding region	3	3	4	4	3	2	2	2	3	2	2	2	3	2	2	2	2	2	2	1	3	2	2	2	2	2	2	3	2	6	3	2	2	5	1	1	1	3	3	3	1	3	4	5	4	2	2
PF00384.22	Molybdopterin	Molybdopterin oxidoreductase	5	6	2	2	6	9	9	10	9	9	8	9	6	9	9	6	7	6	5	5	8	9	6	8	11	9	11	5	5	12	13	8	8	8	6	3	2	5	8	5	2	3	3	3	3	3	5
PF00389.30	2-Hacid_dh	D-isomer specific 2-hydroxyacid dehydrogenase, catalytic domain	0	1	2	0	0	1	1	0	0	0	1	0	2	2	2	2	0	0	0	0	1	0	0	0	0	1	0	1	1	0	1	1	1	1	0	0	1	1	1	0	0	0	1	0	0	0	1
PF00390.19	malic	Malic enzyme, N-terminal domain	3	0	1	1	4	2	2	2	2	2	2	2	3	2	2	3	2	2	2	2	2	2	2	2	2	2	2	2	3	2	2	2	2	3	1	1	1	2	2	3	1	2	3	2	2	2	2
PF00391.23	PEP-utilizers	PEP-utilising enzyme, mobile domain	1	7	0	0	2	2	2	2	2	2	3	2	2	2	2	2	2	2	2	2	2	2	3	3	3	3	2	3	3	5	2	2	2	2	2	2	2	4	5	3	2	5	5	6	6	2	3
PF00392.21	GntR	Bacterial regulatory proteins, gntR family	14	7	6	3	26	15	15	23	17	24	26	21	38	23	23	25	25	20	27	27	30	27	20	19	19	21	21	40	49	30	72	34	32	58	7	2	3	45	32	35	1	3	3	3	3	16	18
PF00393.19	6PGD	6-phosphogluconate dehydrogenase, C-terminal domain	1	1	1	0	1	1	1	0	0	0	1	1	0	0	0	0	0	1	1	1	0	1	0	1	0	1	1	0	0	1	1	1	1	1	0	0	0	1	0	0	0	0	0	0	0	1	1
PF00398.20	RrnaAD	Ribosomal RNA adenine dimethylase	1	1	1	2	1	1	1	1	1	1	1	1	1	1	1	1	1	1	1	1	1	1	3	1	1	1	1	1	1	2	1	1	2	1	1	1	1	1	1	1	1	1	1	1	1	1	1
PF00400.32	WD40	WD domain, G-beta repeat	0	9	0	0	0	0	0	7	7	17	6	7	11	7	7	7	7	7	0	0	13	7	7	7	0	6	0	7	7	1	9	8	24	9	0	0	0	6	0	0	6	81	16	79	71	5	0
PF00401.20	ATP-synt_DE	ATP synthase, Delta/Epsilon chain, long alpha-helix domain	0	0	0	0	0	0	0	0	0	0	0	0	0	0	0	0	0	0	0	0	0	0	0	0	0	0	0	0	0	0	0	0	0	0	0	0	0	0	0	0	0	1	1	1	1	2	1
PF00403.26	HMA	Heavy-metal-associated domain	2	5	7	3	6	8	8	3	3	4	3	3	2	4	4	7	7	7	7	6	7	3	4	4	7	3	4	4	4	4	3	3	8	7	1	0	1	6	4	8	1	4	3	3	4	4	5
PF00406.22	ADK	Adenylate kinase	1	1	1	2	1	1	1	2	2	2	2	2	2	2	2	2	2	2	1	1	2	2	2	1	2	1	2	1	1	1	1	1	1	1	1	1	1	1	1	1	1	1	1	1	1	1	1
PF00408.20	PGM_PMM_IV	Phosphoglucomutase/phosphomannomutase, C-terminal domain	4	3	2	2	3	3	3	2	2	2	2	2	2	2	2	2	2	2	2	3	3	2	2	2	2	2	2	2	2	2	3	2	2	2	3	4	3	2	3	2	2	6	2	4	4	2	2
PF00410.19	Ribosomal_S8	Ribosomal protein S8	1	1	1	1	1	1	1	1	1	1	1	1	1	1	1	1	1	1	1	1	1	1	1	1	1	1	1	1	1	1	1	1	1	1	1	1	1	1	1	1	1	1	1	1	1	1	1
PF00411.19	Ribosomal_S11	Ribosomal protein S11	1	1	1	1	1	1	1	1	1	1	1	1	1	1	1	1	1	1	1	1	1	1	1	1	1	1	1	1	1	1	1	1	1	1	1	1	1	1	1	1	1	0	0	1	1	1	1
PF00416.22	Ribosomal_S13	Ribosomal protein S13/S18	1	1	1	1	1	1	1	1	1	1	1	1	1	1	1	1	1	0	1	1	1	1	1	1	1	1	1	1	1	1	1	1	1	1	1	1	1	1	1	1	1	1	2	1	1	1	1
PF00425.18	Chorismate_bind	chorismate binding enzyme	2	3	4	5	3	4	4	3	3	3	3	3	4	3	3	3	3	3	3	3	3	3	3	2	3	2	3	2	2	2	3	3	3	3	3	2	2	2	3	4	2	3	3	4	4	3	2
PF00430.18	ATP-synt_B	ATP synthase B/B' CF(0)	1	1	1	1	3	4	4	2	2	2	2	2	2	2	2	2	2	2	2	2	2	2	3	3	2	2	2	2	2	3	2	2	2	2	3	2	2	3	2	3	2	1	1	1	1	1	1
PF00436.25	SSB	Single-strand binding protein family	4	3	4	2	1	1	1	1	1	1	1	1	3	1	1	1	1	2	2	3	3	1	2	1	1	1	1	1	2	1	1	1	2	1	2	1	2	1	1	1	1	3	1	2	5	3	2
PF00437.20	T2SSE	Type II/IV secretion system protein	4	2	1	1	2	2	2	1	1	1	1	1	4	3	3	3	4	2	5	2	7	1	3	2	1	2	1	3	3	1	2	1	7	6	3	3	2	4	1	0	5	9	8	10	10	3	4
PF00438.20	S-AdoMet_synt_N	S-adenosylmethionine synthetase, N-terminal domain	1	1	2	1	1	1	1	1	1	1	1	1	1	1	1	1	1	1	1	1	1	1	1	2	1	1	1	1	1	1	3	1	1	2	1	1	1	1	1	1	1	1	1	1	1	1	1
PF00440.23	TetR_N	Bacterial regulatory proteins, tetR family	35	56	12	23	10	13	13	20	19	22	24	28	31	20	20	23	33	17	14	11	23	41	18	26	26	22	37	31	25	61	44	45	50	53	34	11	14	28	25	41	14	14	22	11	11	15	15
PF00441.24	Acyl-CoA_dh_1	Acyl-CoA dehydrogenase, C-terminal domain	21	50	7	6	10	11	11	18	19	18	20	17	15	20	20	13	31	17	14	14	30	25	19	14	26	16	29	19	23	21	16	24	35	14	26	18	24	12	9	10	11	6	11	12	9	5	5
PF00444.18	Ribosomal_L36	Ribosomal protein L36	1	1	0	0	1	1	1	1	1	1	1	1	1	1	1	1	1	0	1	1	1	1	1	1	1	1	1	1	1	1	1	1	1	1	1	1	1	1	1	1	1	1	1	1	1	1	0
PF00448.22	SRP54	SRP54-type protein, GTPase domain	2	2	3	4	2	2	2	2	2	2	2	2	3	3	3	3	3	3	2	2	3	3	2	2	2	2	3	2	2	2	2	2	2	2	3	4	3	2	3	4	3	2	2	3	2	4	6
PF00449.20	Urease_alpha	Urease alpha-subunit, N-terminal domain	0	2	0	0	0	2	2	1	1	1	1	1	0	2	2	2	2	2	1	1	2	1	1	0	1	0	1	2	2	1	1	1	1	2	0	0	0	0	0	1	0	0	0	1	1	1	1
PF00453.18	Ribosomal_L20	Ribosomal protein L20	1	1	1	1	1	1	1	1	1	1	1	1	1	1	1	1	1	1	1	1	1	1	1	1	1	1	1	1	1	1	1	1	1	1	1	1	1	1	1	1	1	1	1	1	1	1	1
PF00455.22	DeoRC	DeoR C terminal sensor domain	0	1	3	0	5	4	4	4	4	4	4	7	7	2	2	2	2	5	3	2	4	5	3	3	3	5	6	6	6	8	9	3	3	8	0	0	0	5	9	6	1	1	4	1	2	4	4
PF00456.21	Transketolase_N	Transketolase, thiamine diphosphate binding domain	3	3	2	2	2	4	4	4	4	4	4	4	5	3	3	1	1	3	3	3	6	3	5	1	3	2	1	3	4	3	4	4	3	5	3	1	2	1	4	3	1	3	5	4	4	3	3
PF00459.25	Inositol_P	Inositol monophosphatase family	4	7	0	0	5	4	4	6	5	4	5	6	5	5	5	5	5	6	5	4	5	5	5	6	4	7	5	5	5	7	8	7	6	7	5	5	5	5	4	5	4	2	2	2	3	5	4
PF00460.20	Flg_bb_rod	Flagella basal body rod protein	0	0	0	0	6	11	11	8	8	7	7	7	8	6	6	7	7	8	17	11	8	8	6	0	5	7	8	6	6	12	8	14	14	11	11	11	9	5	6	9	7	12	6	12	12	5	8
PF00462.24	Glutaredoxin	Glutaredoxin	1	4	0	0	6	8	8	5	5	5	5	6	3	2	2	4	2	2	5	4	5	3	3	5	4	4	4	4	3	3	2	2	2	3	3	3	5	5	2	3	3	2	3	2	2	2	4
PF00463.21	ICL	Isocitrate lyase family	0	2	0	2	3	0	0	0	0	0	0	0	0	0	0	0	0	0	0	0	0	0	0	0	0	0	0	0	0	0	0	0	0	0	3	3	3	2	0	0	2	2	3	2	2	3	2
PF00464.19	SHMT	Serine hydroxymethyltransferase	1	1	1	2	1	2	2	3	3	3	2	1	4	1	1	2	2	2	1	1	2	2	2	2	2	2	2	1	1	2	3	2	2	2	1	1	1	1	1	1	1	1	1	1	1	1	2
PF00465.19	Fe-ADH	Iron-containing alcohol dehydrogenase	1	2	1	1	1	2	2	2	2	2	3	2	2	2	2	3	3	1	2	2	3	5	1	1	2	4	2	3	4	6	5	3	4	5	1	0	1	1	1	2	0	6	4	5	6	4	2
PF00466.20	Ribosomal_L10	Ribosomal protein L10	1	1	2	1	1	1	1	1	1	1	1	1	1	1	1	1	1	0	1	1	1	1	1	1	1	1	1	1	1	1	1	1	1	1	1	1	1	1	1	2	1	1	1	1	1	1	1
PF00467.29	KOW	KOW motif	1	1	2	2	2	2	2	2	2	2	2	2	2	2	2	2	2	2	2	2	2	2	2	2	3	3	2	2	2	2	2	2	2	2	2	2	2	2	3	2	2	1	3	2	2	2	2
PF00468.17	Ribosomal_L34	Ribosomal protein L34	1	1	1	1	1	1	1	1	1	1	1	1	1	1	1	1	1	1	1	1	1	1	1	1	1	1	1	1	1	1	0	0	0	0	1	1	1	0	0	1	1	1	1	1	1	1	0
PF00471.20	Ribosomal_L33	Ribosomal protein L33	1	1	1	1	1	1	1	1	1	1	1	1	1	1	1	1	1	1	1	1	1	1	1	1	1	1	1	1	1	1	1	1	1	1	1	1	1	1	1	1	1	1	1	1	1	1	1
PF00472.20	RF-1	RF-1 domain	3	3	2	4	3	3	3	3	3	5	3	3	4	4	4	4	4	4	3	3	5	4	4	4	4	5	4	3	3	4	4	3	3	3	3	3	3	3	3	3	3	2	4	2	2	3	3
PF00474.17	SSF	Sodium:solute symporter family	9	4	23	18	6	4	4	6	5	6	4	5	2	2	2	3	2	2	2	2	2	2	0	0	2	0	2	4	4	5	2	2	2	2	7	1	1	7	1	2	1	4	6	5	5	3	12
PF00475.18	IGPD	Imidazoleglycerol-phosphate dehydratase	2	1	1	1	1	2	2	1	1	1	1	1	1	1	1	1	1	1	1	1	1	1	1	1	1	1	1	1	1	1	1	1	1	1	1	1	1	2	1	1	4	1	1	1	1	1	1
PF00476.20	DNA_pol_A	DNA polymerase family A	2	1	1	1	1	1	1	1	1	1	1	1	1	1	1	1	1	1	1	1	1	1	1	1	1	1	1	1	1	1	1	1	1	1	1	1	1	2	1	1	1	2	1	2	2	1	1
PF00478.25	IMPDH	IMP dehydrogenase / GMP reductase domain	4	2	1	1	1	1	1	1	1	1	1	1	2	1	1	1	1	1	1	1	1	2	1	1	1	1	1	1	1	1	2	1	1	1	2	1	2	1	1	1	1	2	2	2	2	1	1
PF00479.22	G6PD_N	Glucose-6-phosphate dehydrogenase, NAD binding domain	2	2	1	0	1	1	1	2	2	2	2	2	2	2	2	2	2	2	2	2	1	2	2	1	2	1	2	1	1	1	1	1	1	1	0	1	1	1	0	1	1	0	0	0	0	1	1
PF00480.20	ROK	ROK family	5	4	2	3	2	1	1	4	4	4	4	3	2	3	3	3	2	0	1	1	3	2	2	0	0	0	0	3	3	4	15	4	4	7	0	1	0	5	3	4	0	1	2	2	1	0	0
PF00482.23	T2SSF	Type II secretion system (T2SS), protein F	10	9	3	3	0	0	0	6	6	6	6	6	8	11	11	6	8	5	13	7	12	7	6	6	6	11	6	6	6	4	6	7	7	6	7	5	6	7	4	0	8	8	11	10	10	10	2
PF00483.23	NTP_transferase	Nucleotidyl transferase	2	5	3	7	7	5	5	5	5	5	5	6	5	5	5	4	4	6	5	4	4	5	6	6	6	4	3	6	6	4	5	8	4	6	4	4	3	4	3	4	3	14	6	20	14	4	3
PF00484.19	Pro_CA	Carbonic anhydrase	1	4	1	2	1	2	2	1	1	1	1	1	2	1	1	2	1	1	1	1	0	0	1	1	1	1	2	1	1	2	4	1	3	1	1	2	2	1	1	1	2	1	1	1	1	1	1
PF00485.18	PRK	Phosphoribulokinase / Uridine kinase family	2	1	1	2	0	1	1	0	0	2	0	0	0	0	0	1	0	1	0	0	2	0	0	0	0	0	0	1	1	1	1	1	1	1	1	0	0	1	0	0	1	1	1	1	1	3	1
PF00486.28	Trans_reg_C	Transcriptional regulatory protein, C terminal	11	15	6	8	9	20	20	11	14	11	14	11	22	20	20	25	20	17	18	17	17	19	14	15	21	19	13	22	22	25	33	18	22	30	13	11	11	20	14	18	12	7	7	6	6	13	9
PF00487.24	FA_desaturase	Fatty acid desaturase	4	7	2	5	2	3	3	10	9	11	10	8	11	8	8	7	9	9	6	7	9	14	8	12	11	9	12	7	6	2	10	3	3	5	9	5	4	4	1	0	2	0	1	0	0	0	0
PF00488.21	MutS_V	MutS domain V	0	0	3	4	1	1	1	1	1	1	1	1	1	1	1	1	1	1	1	1	1	1	1	1	1	1	1	1	1	1	1	1	1	1	1	1	1	2	1	2	1	3	1	4	4	1	1
PF00490.21	ALAD	Delta-aminolevulinic acid dehydratase	1	1	1	1	1	1	1	1	1	1	1	1	1	1	1	1	1	1	1	1	1	1	1	1	1	1	1	1	1	1	1	1	1	1	1	1	1	1	1	1	1	1	1	1	1	1	1
PF00491.21	Arginase	Arginase family	0	0	2	3	3	2	2	5	5	5	5	6	10	10	10	6	7	4	2	2	4	12	3	9	5	8	6	1	1	4	6	9	8	5	1	0	0	2	5	2	1	2	3	1	2	1	1
PF00493.23	MCM	MCM P-loop domain	0	0	1	1	0	0	0	1	1	0	1	0	0	0	0	1	1	1	1	1	0	1	0	1	1	1	0	1	1	1	1	2	2	1	1	0	1	0	0	0	1	1	2	2	1	1	1
PF00496.22	SBP_bac_5	Bacterial extracellular solute-binding proteins, family 5 Middle	2	5	0	1	10	9	9	13	12	13	15	11	18	14	14	14	13	17	24	15	11	18	12	17	10	16	13	18	20	20	26	15	15	22	2	2	2	24	12	12	0	9	13	6	8	4	6
PF00497.20	SBP_bac_3	Bacterial extracellular solute-binding proteins, family 3	3	5	0	2	6	9	9	16	16	14	17	11	13	11	11	12	9	4	7	7	12	7	11	10	15	7	8	7	7	11	26	56	58	22	0	0	0	12	32	25	1	9	10	9	10	22	11
PF00501.28	AMP-binding	AMP-binding enzyme	28	37	7	9	12	20	20	21	23	24	19	18	16	19	19	15	28	27	20	17	24	37	17	12	28	17	36	29	31	27	25	27	29	31	17	11	15	15	12	20	5	10	13	16	13	5	9
PF00512.25	HisKA	His Kinase A (phospho-acceptor) domain	8	10	43	52	20	37	37	59	59	60	59	52	35	36	36	31	34	39	54	46	52	33	39	40	51	36	31	49	51	51	54	46	46	52	26	9	16	38	84	48	35	30	41	31	31	67	32
PF00515.28	TPR_1	Tetratricopeptide repeat	0	0	16	61	0	3	3	4	5	4	5	2	0	5	5	7	9	2	0	0	11	4	7	0	8	0	6	7	7	14	9	9	8	15	0	0	4	7	22	18	0	7	1	7	8	7	3
PF00520.31	Ion_trans	Ion transport protein	0	1	1	3	0	1	1	1	1	1	2	2	1	3	3	4	3	1	1	1	2	4	1	3	2	3	2	3	3	5	3	3	3	3	1	0	1	1	1	2	0	0	1	0	0	1	2
PF00521.20	DNA_topoisoIV	DNA gyrase/topoisomerase IV, subunit A	2	1	3	4	2	2	2	2	2	2	2	2	2	2	2	2	2	2	3	2	2	2	2	2	2	2	2	2	2	2	2	2	2	2	2	2	2	2	2	2	2	2	2	2	2	2	2
PF00528.22	BPD_transp_1	Binding-protein-dependent transport system inner membrane component	42	42	2	7	136	116	116	134	137	134	146	146	212	162	162	153	136	149	155	135	168	142	127	91	126	137	131	191	215	222	332	159	164	271	14	5	5	255	170	171	8	60	71	61	69	87	102
PF00529.20	HlyD	HlyD membrane-fusion protein of T1SS	0	0	0	1	3	2	2	4	3	5	3	0	0	5	5	3	3	3	2	1	1	2	1	3	2	0	3	2	2	5	4	3	2	6	1	0	1	3	3	5	0	3	1	3	3	4	1
PF00532.21	Peripla_BP_1	Periplasmic binding proteins and sugar binding domain of LacI family	0	0	1	1	2	1	1	4	4	3	5	4	3	2	2	4	2	3	1	1	2	2	3	2	2	1	2	4	6	2	8	1	1	5	0	0	0	4	2	1	0	0	2	1	3	2	2
PF00533.26	BRCT	BRCA1 C Terminus (BRCT) domain	1	1	1	1	1	1	1	1	1	1	1	1	1	1	1	1	1	1	1	1	1	1	1	1	1	1	1	1	1	1	1	1	1	1	1	1	1	1	1	1	1	1	1	1	1	1	1
PF00534.20	Glycos_transf_1	Glycosyl transferases group 1	9	18	15	18	14	8	8	8	8	12	9	5	11	5	5	7	8	9	15	7	14	12	9	4	5	13	9	5	5	14	15	16	11	16	9	5	7	9	7	8	5	17	13	16	15	3	15
PF00535.26	Glycos_transf_2	Glycosyl transferase family 2	10	11	23	23	15	8	8	16	16	17	6	10	9	13	13	8	10	6	7	11	15	12	14	13	5	7	11	6	5	16	10	17	12	24	4	7	4	4	5	12	5	5	7	6	9	6	14
PF00542.19	Ribosomal_L12	Ribosomal protein L7/L12 C-terminal domain	2	2	2	2	2	2	2	2	2	2	2	2	2	2	2	2	2	2	2	2	2	2	2	2	2	2	2	2	2	2	2	2	2	2	2	2	2	2	2	2	2	2	2	2	2	2	2
PF00543.22	P-II	Nitrogen regulatory protein P-II	0	1	2	2	1	1	1	2	2	2	2	2	2	2	2	2	2	2	1	1	2	2	2	1	2	1	2	2	2	2	4	2	2	2	2	2	2	2	1	2	1	1	1	1	1	2	2
PF00547.18	Urease_gamma	Urease, gamma subunit	0	1	0	0	0	1	1	1	1	1	1	1	0	1	1	1	1	1	1	1	1	1	1	0	1	0	1	1	1	1	1	1	1	1	0	0	0	0	0	1	0	0	0	1	1	1	1
PF00549.19	Ligase_CoA	CoA-ligase	4	2	3	2	2	3	3	2	2	2	4	2	4	2	2	3	2	2	2	2	4	4	2	4	2	4	2	2	2	2	4	2	2	2	2	2	2	2	4	2	2	2	2	2	2	2	2
PF00550.25	PP-binding	Phosphopantetheine attachment site	1	6	8	22	2	6	6	5	5	5	6	7	5	2	2	5	8	4	7	4	7	5	4	3	8	6	5	24	23	14	17	3	1	10	5	3	3	8	1	11	2	2	2	3	3	1	4
PF00551.19	Formyl_trans_N	Formyl transferase	3	3	5	3	4	4	4	3	3	3	3	3	4	2	2	3	2	3	4	5	3	3	3	2	3	3	4	3	3	6	2	4	4	4	3	4	3	3	3	4	2	4	4	3	4	4	4
PF00557.24	Peptidase_M24	Metallopeptidase family M24	4	4	3	7	4	5	5	8	6	9	10	6	14	8	8	8	11	9	7	5	7	14	7	10	9	11	12	7	7	8	14	10	11	13	3	2	3	8	10	5	3	2	2	2	2	3	6
PF00561.20	Abhydrolase_1	alpha/beta hydrolase fold	16	27	20	40	9	15	15	21	17	25	16	16	24	15	15	18	26	13	7	8	23	22	9	23	7	21	22	20	17	29	22	15	21	31	35	16	17	17	10	12	5	10	13	11	9	9	9
PF00562.28	RNA_pol_Rpb2_6	RNA polymerase Rpb2, domain 6	2	2	2	2	2	2	2	2	2	2	2	2	2	2	2	2	2	2	2	2	2	2	2	2	2	2	2	2	2	2	2	2	2	2	2	3	2	2	2	2	2	2	2	2	2	2	2
PF00563.20	EAL	EAL domain	0	2	0	0	3	2	2	8	8	7	4	4	2	3	3	2	2	2	2	3	5	2	3	1	10	3	3	32	31	14	29	48	50	40	15	16	11	13	8	25	5	9	7	10	8	55	21
PF00570.23	HRDC	HRDC domain	2	2	3	2	4	4	4	4	4	4	4	4	5	4	4	4	4	4	4	4	4	5	4	4	4	4	4	2	2	3	3	3	3	3	4	3	3	3	3	3	3	3	3	3	3	2	2
PF00571.28	CBS	CBS domain	19	21	21	27	15	13	13	21	21	21	20	21	19	17	17	19	20	15	15	13	14	24	16	14	19	11	21	20	18	16	17	24	27	21	11	8	10	18	16	26	12	20	20	22	22	27	21
PF00572.18	Ribosomal_L13	Ribosomal protein L13	1	1	1	1	1	1	1	1	1	1	1	1	1	1	1	1	1	1	1	1	1	1	1	1	1	1	1	1	1	1	1	1	1	1	1	1	1	1	1	1	1	1	1	1	1	1	1
PF00573.22	Ribosomal_L4	Ribosomal protein L4/L1 family	1	1	1	1	1	1	1	1	1	1	1	1	1	1	1	1	1	1	1	1	1	1	1	1	1	1	1	1	1	1	1	1	1	1	1	1	1	1	1	1	1	1	1	1	1	1	1
PF00574.23	CLP_protease	Clp protease	2	2	2	2	2	5	5	2	3	2	2	1	1	1	1	1	1	2	3	2	1	1	2	1	3	1	2	3	3	7	4	6	4	4	2	2	1	4	2	2	1	2	1	2	3	1	3
PF00575.23	S1	S1 RNA binding domain	6	7	9	10	11	12	12	11	11	11	11	11	12	13	13	13	13	10	10	10	11	11	11	11	11	10	12	13	13	12	13	13	13	13	13	11	12	13	11	14	10	11	12	12	11	14	15
PF00577.20	Usher	Outer membrane usher protein	0	0	0	0	0	0	0	0	0	0	0	0	0	0	0	0	0	0	1	0	0	0	0	0	0	0	0	0	0	0	0	0	0	0	0	0	0	2	0	0	0	3	0	4	2	1	0
PF00578.21	AhpC-TSA	AhpC/TSA family	3	6	10	18	3	3	3	5	5	5	4	4	3	4	4	5	3	4	3	3	5	5	4	5	3	2	5	2	2	9	8	5	5	5	8	3	5	3	6	5	4	5	6	7	5	4	3
PF00579.25	tRNA-synt_1b	tRNA synthetases class I (W and Y)	2	2	3	2	2	2	2	2	2	2	2	2	2	2	2	2	2	2	4	2	2	2	2	2	2	2	2	2	2	3	3	3	3	3	2	2	2	2	2	2	2	4	4	4	4	2	4
PF00580.21	UvrD-helicase	UvrD/REP helicase N-terminal domain	6	6	5	3	4	5	5	2	2	2	2	3	2	4	4	2	2	2	8	2	4	2	3	2	3	2	2	6	2	2	3	3	5	7	2	2	4	4	3	4	3	9	7	14	13	8	6
PF00581.20	Rhodanese	Rhodanese-like domain	5	13	13	23	6	13	13	6	6	6	8	7	7	7	7	10	7	9	7	6	6	8	8	7	11	5	10	7	8	5	11	11	11	12	8	3	6	6	8	9	2	10	21	10	10	6	9
PF00582.26	Usp	Universal stress protein family	5	6	11	26	9	12	12	7	7	7	7	5	13	8	8	10	11	11	11	6	9	11	7	9	5	9	7	9	14	8	10	10	12	8	9	1	3	10	9	12	1	5	6	5	5	6	6
PF00583.25	Acetyltransf_1	Acetyltransferase (GNAT) family	23	12	16	29	7	15	15	12	14	12	15	8	22	15	15	17	15	15	14	10	19	25	7	17	15	13	16	20	24	27	35	29	28	34	12	4	13	22	22	23	11	8	12	9	10	11	8
PF00584.20	SecE	SecE/Sec61-gamma subunits of protein translocation complex	1	1	1	1	1	1	1	1	1	1	1	1	1	1	1	1	1	1	1	1	1	1	1	1	1	1	1	1	1	1	1	1	1	1	1	1	1	1	1	1	1	3	1	3	3	3	3
PF00585.18	Thr_dehydrat_C	C-terminal regulatory domain of Threonine dehydratase	1	1	1	1	1	1	1	1	1	1	1	1	1	1	1	1	1	1	1	1	1	1	1	1	1	1	1	0	0	0	1	1	1	0	0	0	0	1	1	0	0	2	2	2	2	2	2
PF00586.24	AIRS	AIR synthase related protein, N-terminal domain	7	6	1	1	4	4	4	4	4	4	4	6	4	4	4	4	4	4	4	4	6	4	4	3	4	4	5	3	3	5	8	6	6	6	4	4	4	3	5	5	5	4	4	3	3	3	3
PF00587.25	tRNA-synt_2b	tRNA synthetase class II core domain (G, H, P, S and T)	4	4	4	6	3	3	3	4	4	4	3	3	3	3	3	3	3	4	3	4	4	3	3	3	5	4	3	5	4	4	3	3	3	4	3	3	3	3	3	4	4	3	4	3	3	5	3
PF00588.19	SpoU_methylase	SpoU rRNA Methylase family	6	5	7	9	3	2	2	4	3	4	3	3	3	3	3	3	3	2	2	2	3	3	3	4	3	4	3	7	7	6	7	7	7	7	4	4	4	5	4	4	5	6	5	6	6	6	4
PF00589.22	Phage_integrase	Phage integrase family	3	18	17	8	3	18	18	11	11	20	15	15	28	6	6	22	16	23	15	15	10	25	14	8	15	6	14	13	5	13	15	9	14	8	8	8	8	6	6	9	11	22	26	18	11	23	12
PF00590.20	TP_methylase	Tetrapyrrole (Corrin/Porphyrin) Methylases	9	15	4	8	3	8	8	8	8	8	9	10	9	9	9	8	9	8	8	8	9	10	9	12	9	8	8	11	13	9	11	11	11	10	3	3	3	11	8	10	2	4	5	4	4	7	3
PF00591.21	Glycos_transf_3	Glycosyl transferase family, a/b domain	2	2	1	1	2	2	2	2	2	2	2	2	2	2	2	2	2	2	2	2	2	3	2	1	2	2	2	3	2	2	4	2	2	3	1	1	1	2	2	5	1	2	2	4	3	2	2
PF00593.24	TonB_dep_Rec	TonB dependent receptor	0	0	131	95	5	7	7	6	2	2	14	8	3	0	0	0	2	0	5	4	1	3	0	2	6	0	3	6	8	11	0	1	1	3	71	38	51	8	1	14	38	8	8	6	8	11	14
PF00595.24	PDZ	PDZ domain	0	2	2	2	0	2	2	0	0	0	1	0	0	0	0	1	0	1	0	0	0	1	1	1	0	0	0	0	0	0	1	0	0	1	0	0	0	0	0	0	0	1	1	1	1	1	1
PF00623.20	RNA_pol_Rpb1_2	RNA polymerase Rpb1, domain 2	2	2	2	2	1	3	3	3	3	2	2	3	2	3	3	2	2	2	3	3	2	2	2	2	3	2	2	1	1	1	1	2	2	1	3	3	3	1	2	2	1	2	2	2	2	2	2
PF00625.21	Guanylate_kin	Guanylate kinase	1	1	1	1	1	1	1	1	1	1	1	1	1	1	1	1	1	2	1	1	1	1	2	1	2	1	1	1	1	1	1	1	1	1	1	1	1	2	2	1	1	1	1	1	1	1	1
PF00639.21	Rotamase	PPIC-type PPIASE domain	0	0	3	8	3	5	5	5	5	5	4	4	5	3	3	5	2	3	0	1	1	6	4	1	3	2	5	1	2	5	0	0	0	1	4	4	3	4	4	4	3	2	3	3	2	0	4
PF00654.20	Voltage_CLC	Voltage gated chloride channel	0	0	2	2	2	2	2	2	2	2	2	2	2	2	2	2	2	2	2	2	2	2	2	2	2	2	2	2	2	2	4	4	4	6	0	0	0	2	2	2	0	2	2	2	2	2	2
PF00664.23	ABC_membrane	ABC transporter transmembrane region	7	7	6	8	9	12	12	10	12	11	10	13	13	16	16	19	20	10	15	10	7	12	16	8	13	7	13	10	10	16	19	14	12	20	4	2	2	11	11	14	5	10	8	12	9	6	9
PF00667.20	FAD_binding_1	FAD binding domain	0	0	0	0	0	0	0	1	0	0	1	1	0	0	0	0	0	0	0	0	0	1	0	0	0	0	0	0	0	0	0	0	0	0	0	0	0	0	0	0	0	0	0	0	0	0	0
PF00669.20	Flagellin_N	Bacterial flagellin N-terminal helical region	0	0	0	0	5	5	5	4	4	5	5	5	5	4	4	3	5	7	11	4	19	4	4	0	3	3	3	15	15	8	15	20	15	16	6	6	6	9	13	14	9	14	9	12	11	12	5
PF00672.25	HAMP	HAMP domain	8	9	1	1	7	10	10	36	34	34	33	34	11	10	10	10	18	26	14	12	35	13	37	14	42	8	11	39	44	29	51	53	55	63	5	9	11	11	38	60	14	10	12	12	12	37	15
PF00673.21	Ribosomal_L5_C	ribosomal L5P family C-terminus	1	1	1	1	1	1	1	1	1	1	2	1	1	1	1	1	1	2	2	2	1	1	2	1	1	1	2	1	1	1	1	1	1	1	1	1	1	1	1	1	1	1	1	1	1	2	1
PF00675.20	Peptidase_M16	Insulinase (Peptidase family M16)	2	1	2	5	3	2	2	3	4	4	5	4	4	3	3	4	4	2	3	3	4	2	3	2	3	5	3	3	3	5	4	4	5	5	5	9	6	3	3	4	4	1	1	1	1	2	1
PF00676.20	E1_dh	Dehydrogenase E1 component	3	1	4	5	3	3	3	5	5	5	5	3	5	3	3	4	3	3	3	3	4	4	3	3	4	3	4	4	6	2	4	3	3	4	4	3	3	3	3	2	3	2	2	2	2	2	3
PF00677.17	Lum_binding	Lumazine binding domain	2	2	2	2	2	2	2	2	2	2	2	2	2	2	2	2	2	2	2	2	2	2	2	2	2	2	2	2	2	2	2	2	2	2	2	2	2	2	2	2	2	2	4	2	2	4	2
PF00679.24	EFG_C	Elongation factor G C-terminus	3	3	3	4	3	3	3	4	4	4	4	4	5	4	4	4	4	4	3	3	4	5	5	4	5	4	5	4	4	5	4	4	4	4	3	3	3	4	3	4	3	5	4	4	4	7	5
PF00682.19	HMGL-like	HMGL-like	6	4	3	3	7	7	7	5	5	5	5	4	4	4	4	4	5	5	4	4	5	4	5	4	4	5	4	4	4	4	5	4	5	4	3	1	1	4	3	4	1	3	3	3	4	3	4
PF00687.21	Ribosomal_L1	Ribosomal protein L1p/L10e family	1	1	1	1	1	1	1	1	1	1	1	1	1	1	1	1	1	1	1	1	1	1	1	1	1	1	1	1	1	1	1	1	1	1	1	1	1	1	1	1	1	1	1	1	1	1	1
PF00691.20	OmpA	OmpA family	4	0	22	21	10	12	12	18	18	19	18	18	15	16	16	14	14	22	22	17	17	18	18	13	19	14	15	7	6	7	11	10	9	18	7	7	8	7	12	16	6	10	9	11	9	21	4
PF00694.19	Aconitase_C	Aconitase C-terminal domain	3	5	2	2	2	2	2	2	2	2	1	1	2	2	2	2	3	2	2	2	1	3	3	2	1	2	2	3	3	2	4	3	3	2	3	2	2	2	2	2	1	2	2	4	2	2	3
PF00696.28	AA_kinase	Amino acid kinase family	5	4	8	7	7	6	6	5	5	5	5	5	5	5	5	6	6	5	7	7	7	8	5	4	5	5	5	5	5	7	7	6	6	4	6	6	7	7	6	6	6	8	8	7	7	9	5
PF00697.22	PRAI	N-(5'phosphoribosyl)anthranilate (PRA) isomerase	0	0	1	1	1	1	1	1	1	1	1	1	2	1	1	1	1	1	1	1	1	1	1	1	1	1	1	1	1	2	1	1	1	1	1	1	1	1	1	1	1	1	1	1	1	1	1
PF00698.21	Acyl_transf_1	Acyl transferase domain	1	6	1	3	1	2	2	2	2	2	2	2	2	1	1	2	2	2	3	2	3	2	2	1	2	2	2	4	4	5	3	2	1	2	1	1	1	2	1	2	1	1	1	1	1	1	3
PF00699.20	Urease_beta	Urease beta subunit	0	1	0	0	0	1	1	1	1	1	1	1	0	1	1	1	1	1	1	1	1	1	2	0	1	0	1	1	1	1	1	1	1	1	0	0	0	0	0	1	0	0	0	1	1	1	1
PF00700.21	Flagellin_C	Bacterial flagellin C-terminal helical region	0	0	0	0	3	4	4	3	2	5	3	4	2	4	4	3	5	6	4	2	6	2	2	0	1	3	1	3	2	6	4	4	2	7	5	0	1	2	8	3	4	4	1	9	4	1	1
PF00701.22	DHDPS	Dihydrodipicolinate synthetase family	2	4	6	4	3	3	3	2	1	2	3	2	10	3	3	2	3	4	5	4	5	4	3	4	2	2	4	7	7	3	8	5	4	6	2	1	1	4	2	4	2	1	1	1	1	4	1
PF00702.26	Hydrolase	haloacid dehalogenase-like hydrolase	8	16	8	5	7	12	12	8	8	9	5	10	8	7	7	13	8	9	18	14	9	5	7	6	10	6	5	10	12	8	10	11	13	15	4	0	3	5	7	10	5	5	9	5	5	6	5
PF00703.21	Glyco_hydro_2	Glycosyl hydrolases family 2	0	0	4	0	0	1	1	0	0	0	0	0	0	0	0	0	0	0	0	0	0	0	0	0	0	0	0	0	0	1	1	1	1	1	1	0	0	0	0	0	0	4	1	3	2	0	0
PF00704.28	Glyco_hydro_18	Glycosyl hydrolases family 18	0	0	0	7	0	0	0	0	0	0	0	0	0	0	0	0	0	0	0	0	0	0	0	0	0	0	0	0	0	0	0	0	0	0	0	0	0	0	1	0	0	2	2	2	2	0	0
PF00707.22	IF3_C	Translation initiation factor IF-3, C-terminal domain	2	1	2	2	1	1	1	1	1	1	1	1	1	1	1	1	1	1	1	1	1	1	1	1	1	1	1	1	1	1	1	1	1	1	1	1	1	1	1	1	1	1	1	1	1	1	2
PF00708.18	Acylphosphatase	Acylphosphatase	0	1	0	1	0	0	0	1	1	1	1	1	0	0	0	0	0	0	0	0	1	0	0	0	0	0	0	0	0	1	2	2	2	2	0	0	0	0	1	1	0	1	1	1	1	0	0
PF00709.21	Adenylsucc_synt	Adenylosuccinate synthetase	1	1	1	1	1	1	1	1	1	1	1	1	1	1	1	1	1	1	1	1	1	1	1	1	1	1	1	1	1	1	1	1	1	1	1	1	1	1	1	1	1	1	1	1	1	1	1
PF00710.20	Asparaginase	Asparaginase, N-terminal	1	1	1	1	0	1	1	0	0	0	0	0	0	0	0	0	0	1	0	0	1	0	0	0	0	0	0	1	1	0	0	0	0	0	1	3	1	1	0	0	0	1	1	1	1	1	2
PF00712.19	DNA_pol3_beta	DNA polymerase III beta subunit, N-terminal domain	3	2	3	3	1	3	3	3	3	3	3	3	3	3	3	3	3	3	3	3	3	3	3	3	3	3	3	3	3	3	3	3	3	3	3	1	1	1	3	0	1	1	1	1	1	3	1
PF00717.23	Peptidase_S24	Peptidase S24-like	7	3	2	5	2	2	2	2	2	2	2	2	2	2	2	2	2	2	2	2	2	2	4	2	2	3	2	4	4	3	4	3	3	4	7	5	6	3	5	3	4	3	6	3	3	7	7
PF00724.20	Oxidored_FMN	NADH:flavin oxidoreductase / NADH oxidase family	2	7	3	3	2	3	3	3	3	3	3	4	3	2	2	7	3	4	3	3	3	6	3	9	8	10	10	3	3	1	8	5	6	5	3	2	2	2	2	3	1	7	6	5	5	3	6
PF00725.22	3HCDH	3-hydroxyacyl-CoA dehydrogenase, C-terminal domain	7	3	2	6	6	10	10	8	8	8	8	8	6	11	11	8	15	10	7	7	11	19	7	9	13	8	22	6	5	11	10	8	9	8	5	2	3	9	4	5	3	4	2	4	4	5	4
PF00728.22	Glyco_hydro_20	Glycosyl hydrolase family 20, catalytic domain	0	0	7	4	0	0	0	1	1	1	1	1	0	0	0	0	0	0	0	0	0	0	0	0	0	0	0	0	0	1	1	0	0	1	0	0	0	1	0	0	0	0	0	0	0	0	0
PF00730.25	HhH-GPD	HhH-GPD superfamily base excision DNA repair protein	3	3	3	3	4	3	3	3	3	3	3	3	3	3	3	3	3	3	3	3	3	3	3	3	3	4	3	4	4	3	3	3	3	3	4	5	5	4	3	3	4	2	3	2	2	2	2
PF00731.20	AIRC	AIR carboxylase	1	1	1	1	1	1	1	1	1	1	1	1	1	1	1	1	1	1	3	3	1	1	1	1	1	1	1	1	1	1	1	1	1	1	1	1	1	1	1	1	1	1	2	1	1	1	1
PF00732.19	GMC_oxred_N	GMC oxidoreductase	2	4	6	2	4	5	5	12	12	14	12	8	12	7	7	13	11	4	3	3	10	9	6	8	5	7	5	6	7	7	13	5	5	12	6	1	1	6	4	3	0	0	0	5	2	3	6
PF00733.21	Asn_synthase	Asparagine synthase	0	1	3	4	0	0	0	2	2	2	0	0	1	0	0	0	0	0	0	0	2	0	0	0	0	1	0	3	3	0	4	1	2	1	2	1	1	2	4	2	2	0	0	0	1	0	0
PF00742.19	Homoserine_dh	Homoserine dehydrogenase	1	1	3	6	1	2	2	2	2	2	2	2	2	1	1	1	2	1	1	1	1	1	1	1	2	1	1	1	1	2	1	1	1	1	2	1	1	1	1	2	1	1	2	1	2	2	1
PF00743.19	FMO-like	Flavin-binding monooxygenase-like	2	8	0	0	0	4	4	1	1	1	3	0	1	0	0	3	3	1	0	0	3	1	0	2	2	2	2	1	1	5	5	2	2	5	9	1	0	2	0	0	0	0	2	0	0	0	0
PF00745.20	GlutR_dimer	Glutamyl-tRNAGlu reductase, dimerisation domain	2	1	1	1	0	0	0	0	0	0	0	0	0	0	0	0	0	0	0	0	0	0	0	0	0	0	0	0	0	0	0	0	0	0	0	0	0	0	1	1	0	1	1	1	1	1	1
PF00749.21	tRNA-synt_1c	tRNA synthetases class I (E and Q), catalytic domain	1	2	2	2	3	4	4	3	3	3	3	3	3	4	4	3	4	4	3	4	3	3	3	4	4	3	3	3	3	3	3	3	3	3	3	3	3	3	3	3	3	3	3	3	3	3	3
PF00750.19	tRNA-synt_1d	tRNA synthetases class I (R)	1	1	1	1	1	1	1	1	1	1	1	1	1	1	1	1	1	1	2	2	2	1	1	1	1	1	2	2	2	1	2	2	2	2	2	2	2	2	1	2	1	1	1	1	1	2	1
PF00753.27	Lactamase_B	Metallo-beta-lactamase superfamily	9	10	7	12	8	14	14	11	10	10	9	7	18	9	9	9	12	11	9	7	12	17	10	10	14	16	14	10	11	18	19	16	17	16	18	4	12	7	5	7	8	4	3	4	4	5	4
PF00756.20	Esterase	Putative esterase	1	8	5	8	1	1	1	1	1	1	3	1	2	1	1	1	1	1	1	2	2	1	1	1	2	2	1	2	2	5	4	3	3	4	4	1	4	1	2	1	2	1	3	2	1	1	2
PF00759.19	Glyco_hydro_9	Glycosyl hydrolase family 9	0	0	0	2	0	0	0	0	0	0	0	0	0	1	1	0	1	0	0	0	0	0	0	0	0	0	0	0	0	0	0	1	0	0	0	0	0	0	0	0	0	0	0	0	0	0	0
PF00760.18	Cucumo_coat	Cucumovirus coat protein	0	0	0	0	0	0	0	0	0	0	0	0	0	0	0	0	0	0	0	0	0	0	0	0	0	0	0	0	0	0	0	0	0	0	0	0	0	0	0	0	0	2	0	1	2	1	0
PF00762.19	Ferrochelatase	Ferrochelatase	1	1	1	1	1	1	1	1	1	1	1	1	1	1	1	1	1	1	1	1	1	1	1	2	1	2	1	1	1	1	1	1	1	2	1	1	1	1	1	1	1	1	1	1	1	1	1
PF00763.23	THF_DHG_CYH	Tetrahydrofolate dehydrogenase/cyclohydrolase, catalytic domain	0	1	1	1	1	1	1	2	2	2	3	2	1	1	1	1	1	2	1	1	2	1	1	1	1	1	2	1	1	2	1	1	1	1	1	1	1	1	1	1	1	1	1	1	1	1	1
PF00764.19	Arginosuc_synth	Arginosuccinate synthase	1	1	1	1	1	1	1	1	1	1	1	1	1	1	1	1	1	1	1	1	1	1	1	1	1	1	1	1	1	1	1	1	1	1	1	1	1	1	1	1	1	1	1	1	1	1	1
PF00765.17	Autoind_synth	Autoinducer synthase	0	0	0	0	1	2	2	2	1	2	2	2	5	3	3	3	2	2	3	1	3	3	2	2	4	3	2	0	1	0	1	0	1	0	0	0	0	1	0	0	0	0	0	0	0	0	0
PF00768.20	Peptidase_S11	D-alanyl-D-alanine carboxypeptidase	0	2	0	0	2	3	3	2	2	2	2	3	2	2	2	2	2	2	3	2	2	2	2	3	2	2	2	4	4	4	5	5	5	4	2	1	1	3	2	2	1	1	2	1	1	2	1
PF00771.20	FHIPEP	FHIPEP family	0	0	0	0	1	1	1	1	1	1	1	1	1	1	1	1	1	1	2	1	1	1	1	0	1	1	1	1	1	3	2	2	2	2	1	1	1	1	1	1	1	3	2	4	3	1	1
PF00772.21	DnaB	DnaB-like helicase N terminal domain	1	3	1	1	1	1	1	1	1	1	1	1	3	2	2	2	2	2	1	1	1	2	2	2	3	2	1	1	1	1	1	1	1	1	1	1	1	1	1	1	1	1	1	2	2	1	1
PF00773.19	RNB	RNB domain	0	0	2	3	1	1	1	1	1	1	1	1	1	1	1	1	1	1	1	1	1	1	1	1	1	1	1	1	1	1	1	1	1	1	1	1	1	1	1	1	1	1	1	1	1	3	3
PF00793.20	DAHP_synth_1	DAHP synthetase I family	0	1	2	2	1	1	1	1	1	1	1	2	2	1	1	1	1	1	2	1	2	1	1	1	2	1	1	1	1	1	1	1	1	1	0	0	0	1	1	1	1	2	2	2	3	2	3
PF00795.22	CN_hydrolase	Carbon-nitrogen hydrolase	3	6	4	4	4	5	5	3	3	3	3	4	7	6	6	4	4	6	8	8	5	5	4	9	4	9	7	5	5	6	7	4	10	12	8	5	5	5	7	4	5	3	5	5	6	6	7
PF00797.17	Acetyltransf_2	N-acetyltransferase	1	0	0	1	0	0	0	0	0	0	0	0	0	0	0	0	0	0	0	0	0	0	0	1	0	0	0	0	0	0	1	0	0	1	0	0	0	0	0	1	0	0	1	0	0	2	0
PF00800.18	PDT	Prephenate dehydratase	1	1	1	1	1	1	1	1	1	1	1	1	1	1	1	1	1	1	1	1	1	1	1	1	1	1	1	1	1	1	1	1	1	1	1	1	1	1	1	1	1	1	2	1	1	2	2
PF00805.22	Pentapeptide	Pentapeptide repeats (8 copies)	5	4	1	9	0	5	5	12	7	5	7	0	7	0	0	0	0	4	0	0	10	0	0	0	0	2	0	6	6	16	11	14	24	6	5	0	0	0	16	13	23	3	3	3	3	0	0
PF00809.22	Pterin_bind	Pterin binding enzyme	4	3	3	2	2	2	2	2	2	2	2	2	2	2	2	2	2	2	2	2	2	2	2	2	2	2	2	3	3	3	4	5	5	4	3	2	3	4	3	4	3	2	2	2	2	2	3
PF00813.20	FliP	FliP family	0	0	0	0	1	1	1	1	1	1	1	1	1	1	1	1	1	1	3	1	1	1	1	0	1	1	1	1	1	3	2	2	2	2	1	1	1	1	1	1	1	3	2	3	3	1	1
PF00814.25	Peptidase_M22	Glycoprotease family	2	2	2	2	2	2	2	2	2	2	2	2	2	2	2	2	2	3	2	2	2	2	3	2	2	2	2	2	2	2	2	3	3	2	2	2	2	2	2	2	2	2	2	2	2	2	2
PF00815.20	Histidinol_dh	Histidinol dehydrogenase	1	1	1	1	3	1	1	4	4	4	3	3	3	3	3	4	3	7	1	1	3	4	2	3	2	3	3	1	1	1	5	2	2	3	2	1	1	1	2	1	1	1	2	1	1	1	2
PF00816.21	Histone_HNS	H-NS histone family	0	0	0	0	1	1	1	1	1	1	1	1	3	1	1	1	1	1	3	2	1	1	1	0	1	0	1	0	0	0	0	0	0	0	0	0	0	0	0	0	0	3	3	3	3	2	3
PF00817.20	IMS	impB/mucB/samB family	1	2	4	2	2	3	3	3	3	3	3	2	3	3	3	3	3	2	2	2	3	2	2	3	3	2	1	3	2	1	3	2	2	2	1	2	2	2	4	1	1	2	2	2	2	6	2
PF00825.18	Ribonuclease_P	Ribonuclease P	1	1	1	1	1	1	1	1	1	1	1	1	1	1	1	1	1	1	1	1	1	1	1	1	1	1	1	1	1	1	1	1	1	1	1	1	1	1	1	1	1	1	1	1	1	1	1
PF00828.19	Ribosomal_L27A	Ribosomal proteins 50S-L15, 50S-L18e, 60S-L27A	1	1	1	1	1	1	1	1	1	1	1	1	1	1	1	1	1	1	1	1	1	1	1	1	1	1	1	1	1	1	1	1	1	1	1	1	1	1	1	1	1	1	1	1	1	1	1
PF00829.21	Ribosomal_L21p	Ribosomal prokaryotic L21 protein	1	1	2	1	1	1	1	1	1	1	1	2	2	1	1	1	2	2	2	2	2	2	2	1	1	1	1	1	1	1	1	1	1	1	1	1	2	1	1	1	1	1	1	1	1	1	1
PF00830.19	Ribosomal_L28	Ribosomal L28 family	1	1	1	1	2	2	2	1	1	1	1	2	2	2	2	2	2	2	2	2	2	2	1	2	2	2	1	1	1	1	2	2	2	2	1	2	2	1	2	1	2	1	1	1	1	1	1
PF00831.23	Ribosomal_L29	Ribosomal L29 protein	1	1	1	1	1	1	1	1	1	1	1	1	1	1	1	1	1	1	1	1	1	1	1	1	1	1	1	1	1	1	1	1	1	1	1	1	1	2	1	1	1	1	1	1	1	1	1
PF00834.19	Ribul_P_3_epim	Ribulose-phosphate 3 epimerase family	1	1	1	1	1	1	1	1	1	1	1	1	1	1	1	1	1	1	1	1	1	1	1	1	1	1	1	1	1	1	1	1	1	1	1	1	1	1	1	1	1	1	1	1	1	1	1
PF00842.21	Ala_racemase_C	Alanine racemase, C-terminal domain	1	1	1	1	1	1	1	1	1	1	2	1	1	1	1	1	1	2	1	1	2	2	1	1	2	1	2	1	1	2	1	1	1	1	2	1	1	1	1	1	1	1	1	1	1	1	1
PF00849.22	PseudoU_synth_2	RNA pseudouridylate synthase	2	3	6	6	5	5	5	5	5	5	5	5	5	5	5	5	5	5	5	5	6	5	5	5	6	5	5	4	4	5	6	5	5	5	5	6	4	3	6	4	6	7	8	9	8	9	12
PF00850.19	Hist_deacetyl	Histone deacetylase domain	1	1	1	1	1	2	2	2	2	2	3	3	2	2	2	4	2	1	2	2	1	2	2	2	2	4	1	3	3	3	4	3	3	5	1	0	0	3	2	4	1	0	1	0	0	3	2
PF00854.21	PTR2	POT family	1	1	1	6	0	0	0	0	0	0	0	0	0	0	0	0	0	0	0	0	0	0	0	0	0	0	0	0	0	0	0	0	0	0	2	3	1	0	0	0	3	0	0	0	0	0	3
PF00860.20	Xan_ur_permease	Permease family	2	3	0	0	3	4	4	2	2	2	2	1	2	0	0	0	0	1	1	1	1	1	2	1	1	0	1	0	0	1	1	1	1	1	0	0	0	1	1	0	0	2	10	4	3	1	4
PF00861.22	Ribosomal_L18p	Ribosomal L18 of archaea, bacteria, mitoch. and chloroplast	1	1	1	1	1	1	1	1	1	1	1	1	1	1	1	1	1	1	1	1	1	1	1	1	1	1	1	1	1	1	1	1	1	1	1	1	1	1	1	1	1	1	1	1	1	1	1
PF00871.17	Acetate_kinase	Acetokinase family	2	1	0	1	0	1	1	2	2	2	2	1	0	1	1	1	1	1	1	1	1	1	1	0	1	0	1	1	1	2	2	2	2	1	0	0	0	0	0	0	0	1	1	1	1	1	0
PF00873.19	ACR_tran	AcrB/AcrD/AcrF family	0	0	17	9	7	8	8	8	8	8	7	7	7	7	7	9	10	5	6	4	6	8	5	8	8	5	7	10	10	11	12	12	11	13	6	4	7	4	4	5	5	7	14	5	6	6	4
PF00874.20	PRD	PRD domain	0	0	0	0	0	0	0	0	0	0	0	0	0	0	0	0	0	0	0	0	0	0	0	0	0	0	0	0	0	0	0	0	0	0	0	0	0	0	0	0	0	0	0	0	0	0	0
PF00875.18	DNA_photolyase	DNA photolyase	0	1	2	1	0	1	1	2	2	3	3	2	1	1	1	2	2	1	1	1	1	3	2	0	0	1	2	3	3	1	1	2	2	2	1	1	1	1	0	1	1	2	2	2	2	3	3
PF00877.19	NLPC_P60	NlpC/P60 family	5	4	3	3	1	2	2	1	2	1	2	2	1	2	2	2	2	2	1	2	2	3	1	1	1	1	3	2	2	2	2	3	2	1	1	1	0	2	1	0	2	0	0	0	0	1	1
PF00881.24	Nitroreductase	Nitroreductase family	1	5	6	8	2	1	1	7	8	7	5	7	4	5	5	4	6	5	3	3	4	7	4	2	6	4	7	4	5	7	15	9	8	4	9	5	7	4	5	3	2	3	4	3	3	5	2
PF00883.21	Peptidase_M17	Cytosol aminopeptidase family, catalytic domain	1	2	0	0	2	2	2	2	2	2	2	2	2	2	2	2	2	2	2	2	2	2	2	2	2	2	2	2	2	2	2	2	2	2	3	2	2	2	2	2	2	1	1	1	1	1	1
PF00884.23	Sulfatase	Sulfatase	0	1	48	1	2	2	2	6	6	6	8	4	9	11	11	9	12	4	1	1	2	20	3	10	9	4	15	3	2	4	10	6	8	8	5	1	0	4	2	3	0	0	15	0	0	2	3
PF00885.19	DMRL_synthase	6,7-dimethyl-8-ribityllumazine synthase	1	1	1	1	1	2	2	2	2	2	2	2	2	2	2	2	2	2	2	2	2	2	2	2	2	2	2	1	1	1	2	2	2	1	1	1	1	2	1	1	1	1	1	1	1	2	1
PF00886.19	Ribosomal_S16	Ribosomal protein S16	1	1	1	1	1	2	2	2	2	2	2	2	2	1	1	2	2	1	1	1	1	1	1	1	1	2	1	1	1	1	1	1	1	1	1	1	1	1	1	1	1	1	1	1	1	1	1
PF00889.19	EF_TS	Elongation factor TS	1	1	1	1	1	1	1	1	1	1	1	1	1	1	1	1	1	1	1	1	1	1	1	1	1	1	1	1	1	1	1	1	1	1	1	1	1	1	1	1	1	1	1	1	1	1	1
PF00890.24	FAD_binding_2	FAD binding domain	5	7	5	3	5	4	4	9	7	9	5	5	11	7	7	6	9	3	7	7	6	10	3	5	6	3	7	7	6	2	6	8	7	6	4	4	4	5	4	2	5	8	6	8	6	3	5
PF00891.18	Methyltransf_2	O-methyltransferase domain	1	0	1	1	0	0	0	0	0	0	0	0	0	0	0	0	0	0	0	0	0	0	1	0	0	0	0	1	1	0	2	1	1	2	0	0	0	0	0	0	0	0	0	0	0	0	0
PF00892.20	EamA	EamA-like transporter family	10	12	14	23	22	28	28	50	53	50	52	46	71	46	46	50	56	62	42	40	44	68	52	86	64	69	68	46	46	58	79	44	46	59	18	12	14	37	62	62	10	8	24	15	12	47	32
PF00893.19	Multi_Drug_Res	Small Multidrug Resistance protein	4	0	1	0	2	3	3	1	3	1	3	2	4	3	3	3	3	3	2	2	2	2	2	1	1	2	1	3	4	1	2	2	2	3	1	0	3	3	1	2	1	0	0	2	2	2	1
PF00899.21	ThiF	ThiF family	2	2	3	1	3	2	2	2	3	2	2	2	2	2	2	2	3	1	3	2	3	2	2	2	2	1	2	1	3	3	3	1	1	6	3	1	1	2	1	1	2	3	2	2	2	2	2
PF00902.18	TatC	Sec-independent protein translocase protein (TatC)	1	1	1	2	1	1	1	1	1	1	1	1	1	1	1	1	1	1	1	1	1	1	1	1	1	2	1	1	1	1	1	1	1	1	1	1	1	1	1	1	1	1	2	1	1	1	1
PF00903.25	Glyoxalase	Glyoxalase/Bleomycin resistance protein/Dioxygenase superfamily	16	10	10	18	13	16	16	17	18	17	10	13	23	11	11	9	13	16	14	9	16	20	15	7	15	13	16	21	16	18	28	17	16	29	28	6	12	22	15	10	5	4	9	3	3	5	7
PF00905.22	Transpeptidase	Penicillin binding protein transpeptidase domain	4	5	5	6	4	4	4	5	5	5	5	5	5	4	4	6	4	5	5	4	5	5	5	5	5	5	5	6	6	4	5	5	5	5	5	5	5	6	4	7	4	5	7	5	5	5	4
PF00908.17	dTDP_sugar_isom	dTDP-4-dehydrorhamnose 3,5-epimerase	0	2	1	1	1	1	1	1	1	1	1	1	1	1	1	1	1	1	1	1	2	2	2	2	2	1	1	1	1	0	1	1	1	2	0	0	0	0	0	2	0	1	0	1	1	1	1
PF00909.21	Ammonium_transp	Ammonium Transporter Family	0	1	1	1	1	1	1	2	2	2	4	2	3	2	2	2	2	2	1	1	2	2	2	3	3	2	2	2	2	1	2	2	2	3	2	1	1	1	2	2	1	1	2	1	1	3	1
PF00912.22	Transgly	Transglycosylase	2	2	2	5	3	5	5	4	4	4	4	5	5	4	4	6	4	4	5	4	4	5	5	5	4	7	5	6	6	4	6	7	7	6	4	4	4	5	3	4	3	2	2	2	2	3	2
PF00916.20	Sulfate_transp	Sulfate permease family	0	4	4	10	2	4	4	2	2	2	2	3	2	2	2	2	4	3	3	3	2	2	3	2	3	2	3	5	7	3	5	3	3	4	3	2	3	3	1	4	2	4	1	4	4	7	4
PF00919.20	UPF0004	Uncharacterized protein family UPF0004	2	1	4	4	2	2	2	2	2	2	2	2	2	2	2	2	2	2	1	1	2	2	2	3	2	2	2	2	2	2	2	2	2	2	2	3	2	2	2	2	1	1	2	1	1	1	1
PF00920.21	ILVD_EDD	Dehydratase family	2	2	2	1	4	4	4	3	3	3	3	3	3	3	3	3	3	5	3	4	4	4	3	1	2	1	3	4	4	4	4	3	3	5	2	2	2	4	2	6	1	1	1	2	1	2	2
PF00923.19	TAL_FSA	Transaldolase/Fructose-6-phosphate aldolase	1	2	1	1	1	1	1	1	1	1	1	1	1	2	2	1	1	1	1	1	1	1	1	1	1	1	1	1	1	1	1	1	1	2	1	1	1	1	1	1	1	1	3	1	2	1	1
PF00924.18	MS_channel	Mechanosensitive ion channel	1	5	13	9	4	6	6	7	7	7	8	8	10	10	10	12	13	14	12	12	3	12	7	6	6	5	13	5	4	5	8	9	10	11	3	11	8	8	6	7	5	3	2	4	3	6	5
PF00925.20	GTP_cyclohydro2	GTP cyclohydrolase II	1	1	1	1	2	2	2	2	2	3	3	3	2	2	2	2	2	2	2	2	2	2	2	2	2	2	2	1	1	1	1	1	1	1	2	3	3	1	2	3	1	2	2	2	2	2	2
PF00926.19	DHBP_synthase	3,4-dihydroxy-2-butanone 4-phosphate synthase	1	1	1	1	1	1	1	2	2	2	2	2	2	2	2	2	3	1	1	1	1	1	2	1	2	1	2	2	2	2	2	2	2	2	1	1	1	1	2	2	1	2	2	1	2	1	1
PF00929.24	RNase_T	Exonuclease	2	5	7	4	2	2	2	3	3	3	3	3	2	2	2	2	2	2	7	1	3	2	1	2	3	2	3	2	4	3	2	3	3	5	2	3	6	2	1	2	1	4	5	6	5	8	5
PF00930.21	DPPIV_N	Dipeptidyl peptidase IV (DPP IV) N-terminal region	0	0	4	33	2	2	2	2	2	2	3	3	2	2	2	2	2	1	2	2	2	1	1	1	1	3	2	2	2	1	5	3	3	5	12	8	6	1	1	1	3	0	9	0	0	1	1
PF00931.22	NB-ARC	NB-ARC domain	0	0	0	0	0	0	0	1	1	1	1	0	0	1	1	1	1	2	1	2	0	0	0	1	0	0	0	2	1	0	0	1	1	1	0	1	0	0	1	0	0	1	0	0	0	2	0
PF00932.19	LTD	Lamin Tail Domain	0	0	1	14	0	0	0	0	0	0	0	0	0	0	0	0	0	0	0	0	1	0	0	0	0	0	0	0	0	0	0	0	0	1	0	0	0	0	0	0	0	0	0	0	0	0	0
PF00933.21	Glyco_hydro_3	Glycosyl hydrolase family 3 N terminal domain	1	1	4	6	1	1	1	1	1	1	1	1	1	1	1	1	1	1	1	1	1	1	1	1	1	1	1	1	1	2	2	2	2	1	1	4	4	1	2	1	3	1	4	1	1	0	1
PF00936.19	BMC	BMC domain	3	0	0	0	0	0	0	0	0	0	0	0	0	1	1	0	0	0	0	0	0	3	0	0	0	0	0	0	0	0	0	0	0	0	0	0	0	0	0	0	0	2	0	1	1	0	0
PF00939.19	Na_sulph_symp	Sodium:sulfate symporter transmembrane region	1	2	1	1	1	1	1	1	1	1	1	0	0	0	0	0	1	0	0	0	0	0	0	0	0	0	1	0	0	1	1	0	0	0	1	1	1	1	0	0	0	5	7	6	5	3	1
PF00950.17	ABC-3	ABC 3 transport family	1	3	0	2	3	4	4	4	4	4	4	4	4	4	4	4	5	4	4	4	4	4	4	3	4	3	4	4	4	3	3	4	4	3	0	2	0	3	4	4	0	1	2	1	1	1	1
PF00953.21	Glycos_transf_4	Glycosyl transferase family 4	5	6	8	2	2	2	2	2	2	4	2	2	2	2	2	2	2	2	2	2	2	2	2	2	2	2	2	3	3	3	3	3	3	3	3	2	3	3	4	6	3	2	3	5	2	3	3
PF00958.22	GMP_synt_C	GMP synthase C terminal domain	2	1	1	1	1	1	1	1	1	1	1	1	1	1	1	1	1	1	1	1	1	1	1	1	1	2	1	2	2	1	1	1	2	1	1	1	1	1	1	1	1	1	1	1	1	1	1
PF00959.19	Phage_lysozyme	Phage lysozyme	0	0	0	0	0	2	2	0	0	0	0	0	0	0	0	0	0	0	0	1	0	0	0	0	1	0	0	1	2	0	2	2	1	2	0	3	1	0	0	0	1	0	2	0	0	0	1
PF00962.22	A_deaminase	Adenosine/AMP deaminase	2	1	0	1	1	1	1	1	1	1	1	1	2	1	1	1	1	0	0	0	1	1	0	1	0	0	1	1	1	2	1	1	1	1	1	0	0	1	2	1	1	1	2	1	1	1	1
PF00970.24	FAD_binding_6	Oxidoreductase FAD-binding domain	6	7	3	4	2	3	3	6	6	7	9	7	7	6	6	8	7	5	2	2	6	7	5	7	9	1	6	2	2	9	10	6	7	8	0	0	0	2	6	3	1	6	6	4	4	5	6
PF00977.21	His_biosynth	Histidine biosynthesis protein	2	2	2	3	2	2	2	3	3	3	3	3	3	3	3	3	3	3	2	2	2	3	2	3	3	3	3	2	2	2	2	2	2	2	2	3	2	2	2	2	2	2	2	2	2	2	2
PF00984.19	UDPG_MGDP_dh	UDP-glucose/GDP-mannose dehydrogenase family, central domain	1	2	2	2	3	1	1	4	4	4	4	3	2	3	3	2	3	4	2	2	1	2	2	2	2	3	3	3	2	2	3	3	3	3	2	2	2	0	3	2	2	0	1	0	2	2	4
PF00986.21	DNA_gyraseB_C	DNA gyrase B subunit, carboxyl terminus	3	1	2	2	2	2	2	2	2	2	2	2	2	2	2	2	2	2	3	2	2	2	2	2	2	2	2	2	2	2	2	2	2	2	2	3	2	2	2	2	2	2	2	2	2	2	2
PF00988.22	CPSase_sm_chain	Carbamoyl-phosphate synthase small chain, CPSase domain	1	1	1	1	1	1	1	1	1	1	1	1	1	1	1	1	1	1	1	1	1	1	1	1	1	1	1	1	1	1	1	1	1	1	1	1	1	1	1	1	1	2	1	2	2	2	1
PF00989.25	PAS	PAS fold	0	0	3	8	0	3	3	7	7	6	10	5	6	11	11	2	3	7	13	14	7	5	6	8	7	4	8	10	10	6	9	10	9	7	6	1	6	8	9	23	2	8	6	6	6	32	10
PF00990.21	GGDEF	Diguanylate cyclase, GGDEF domain	0	2	0	0	2	3	3	13	13	14	7	11	5	6	6	5	4	5	5	5	7	8	9	2	12	6	5	34	34	15	39	55	56	56	15	27	23	23	13	34	6	7	8	8	7	90	38
PF00994.24	MoCF_biosynth	Probable molybdopterin binding domain	2	5	2	5	3	3	3	5	5	5	4	5	5	6	6	5	5	7	5	5	5	5	5	5	7	5	6	5	4	4	6	5	5	4	4	3	3	3	5	3	1	2	2	2	2	2	3
PF00999.21	Na_H_Exchanger	Sodium/hydrogen exchanger family	3	3	3	3	6	4	4	3	2	2	2	2	2	1	1	1	2	2	3	3	6	1	1	2	2	3	3	3	3	5	4	6	5	5	4	5	5	5	4	5	6	4	4	4	4	4	5
PF01000.26	RNA_pol_A_bac	RNA polymerase Rpb3/RpoA insert domain	1	2	0	0	0	0	0	0	0	0	0	0	0	0	0	0	0	0	0	0	0	0	0	0	1	0	0	2	2	2	2	0	0	0	1	0	0	2	2	0	0	1	1	1	1	1	1
PF01016.19	Ribosomal_L27	Ribosomal L27 protein	1	1	1	1	1	1	1	1	1	1	1	1	1	1	1	1	1	1	1	1	1	1	1	1	1	1	1	1	1	1	1	1	1	1	1	1	1	1	1	1	1	1	1	1	1	1	1
PF01018.22	GTP1_OBG	GTP1/OBG	2	2	1	1	2	1	1	1	1	1	1	1	1	1	1	1	1	1	1	1	2	1	1	2	1	1	1	1	1	1	1	1	1	1	1	2	1	1	1	1	1	1	1	1	1	1	1
PF01019.21	G_glu_transpept	Gamma-glutamyltranspeptidase	1	0	1	2	2	1	1	3	3	3	2	2	3	3	3	2	2	3	5	5	3	4	2	2	3	2	3	5	5	2	5	5	4	3	2	2	2	1	6	9	1	1	1	1	1	1	2
PF01022.20	HTH_5	Bacterial regulatory protein, arsR family	1	16	3	3	4	5	5	3	4	4	2	3	8	6	6	6	7	3	5	6	4	7	2	1	3	3	3	4	5	7	8	7	6	7	3	0	0	5	4	10	1	6	4	5	6	3	3
PF01025.19	GrpE	GrpE	1	1	1	1	1	1	1	1	1	1	1	1	1	1	1	1	1	1	1	1	1	1	1	1	1	1	1	1	1	1	1	1	1	1	1	1	1	1	1	1	1	1	1	1	1	1	2
PF01026.21	TatD_DNase	TatD related DNase	1	1	2	1	1	1	1	1	1	1	1	1	1	1	1	1	1	1	1	1	1	1	1	1	1	1	1	1	1	1	1	1	1	1	1	1	1	1	1	2	2	4	3	4	4	3	3
PF01027.20	Bax1-I	Inhibitor of apoptosis-promoting Bax1	0	0	1	1	1	1	1	1	1	1	1	1	1	1	1	1	1	1	4	1	1	1	1	1	1	1	1	1	1	1	1	1	1	1	1	1	2	1	1	1	1	1	1	2	1	1	1
PF01029.18	NusB	NusB family	3	2	3	3	2	2	2	2	2	2	2	2	2	2	2	2	2	2	2	2	2	2	2	2	2	2	2	2	2	2	2	2	2	2	2	2	2	2	2	2	2	2	2	2	2	2	2
PF01032.18	FecCD	FecCD transport family	6	11	1	1	6	8	8	7	3	3	9	11	5	2	2	2	3	0	6	5	3	4	2	2	6	1	3	7	7	9	2	2	2	8	1	1	1	7	4	7	1	3	4	3	3	9	7
PF01035.20	DNA_binding_1	6-O-methylguanine DNA methyltransferase, DNA binding domain	2	2	3	4	6	1	1	3	3	3	4	4	4	2	2	5	2	3	2	2	4	3	3	2	4	2	3	2	2	3	3	4	4	6	1	1	1	2	3	4	1	3	2	3	3	2	3
PF01037.21	AsnC_trans_reg	Lrp/AsnC ligand binding domain	5	2	5	15	13	14	14	16	15	18	19	18	22	14	14	19	15	20	17	17	22	20	18	19	23	16	18	17	16	19	21	16	16	17	6	2	1	17	17	19	3	4	3	5	5	7	7
PF01039.22	Carboxyl_trans	Carboxyl transferase domain	7	6	3	4	3	4	4	5	5	5	4	4	4	4	4	4	8	4	4	4	7	7	4	4	7	4	7	5	5	5	4	4	8	4	5	4	5	4	4	4	4	3	4	3	3	2	3
PF01040.18	UbiA	UbiA prenyltransferase family	2	10	5	4	2	3	3	3	3	3	3	3	2	2	2	2	2	2	2	2	2	2	2	2	2	3	2	2	2	3	3	3	3	2	2	2	2	4	2	2	3	3	3	4	3	4	2
PF01041.17	DegT_DnrJ_EryC1	DegT/DnrJ/EryC1/StrS aminotransferase family	1	0	5	5	2	0	0	3	3	2	3	3	4	2	2	3	2	2	3	2	2	3	2	2	4	3	3	0	0	0	1	0	0	5	1	2	0	3	4	0	2	5	2	3	1	1	2
PF01042.21	Ribonuc_L-PSP	Endoribonuclease L-PSP	1	1	1	7	2	3	3	3	3	3	4	4	12	1	1	5	2	8	4	3	4	9	4	8	6	11	10	8	9	13	11	6	8	9	6	0	1	6	6	5	0	2	3	2	2	5	4
PF01047.22	MarR	MarR family	10	7	3	8	6	8	8	8	8	7	10	10	12	4	4	7	5	11	7	6	13	20	8	4	16	3	12	12	13	21	24	12	16	22	9	4	0	20	7	18	0	3	7	4	4	12	5
PF01048.20	PNP_UDP_1	Phosphorylase superfamily	3	2	2	3	4	5	5	3	3	3	3	5	4	3	3	3	4	3	4	4	3	3	3	3	3	3	3	3	3	4	3	3	3	3	2	2	2	4	3	3	3	3	4	4	4	1	2
PF01052.20	FliMN_C	Type III flagellar switch regulator (C-ring) FliN C-term	0	0	0	0	2	2	2	2	2	2	2	2	2	2	2	2	2	4	4	2	3	2	2	0	2	3	2	3	3	7	5	5	5	5	2	3	2	2	3	4	3	6	5	6	6	2	2
PF01053.20	Cys_Met_Meta_PP	Cys/Met metabolism PLP-dependent enzyme	5	2	3	6	3	2	2	3	3	3	3	3	5	3	3	4	4	5	4	4	4	5	5	3	6	3	4	5	5	4	7	5	5	6	4	3	4	7	9	5	3	1	2	1	1	2	2
PF01061.24	ABC2_membrane	ABC-2 type transporter	7	5	0	1	8	7	7	11	12	10	6	8	5	5	5	5	3	2	4	4	5	5	2	5	3	8	8	3	4	0	6	5	5	5	1	3	3	5	5	5	4	2	6	2	3	4	3
PF01063.19	Aminotran_4	Amino-transferase class IV	2	2	2	3	4	4	4	5	5	5	4	4	5	4	4	5	4	4	4	4	5	6	5	7	6	6	7	5	5	4	5	4	4	4	3	2	2	3	5	4	3	2	2	2	2	2	2
PF01066.21	CDP-OH_P_transf	CDP-alcohol phosphatidyltransferase	6	6	3	2	4	9	9	6	6	6	6	6	7	7	7	6	7	7	6	6	6	6	8	4	6	4	6	12	13	8	11	8	8	8	8	6	6	12	8	6	2	6	6	7	6	6	6
PF01068.21	DNA_ligase_A_M	ATP dependent DNA ligase domain	3	2	2	0	2	2	2	0	0	0	0	0	0	0	0	0	0	1	6	2	0	0	1	0	0	1	0	2	2	0	1	1	1	1	1	2	2	1	0	0	1	0	0	0	0	1	0
PF01071.19	GARS_A	Phosphoribosylglycinamide synthetase, ATP-grasp (A) domain	1	1	1	2	1	1	1	1	1	1	1	1	2	1	1	1	1	1	1	1	1	1	1	1	1	1	1	1	1	1	1	1	1	1	1	1	1	1	1	2	1	1	3	1	1	1	1
PF01075.17	Glyco_transf_9	Glycosyltransferase family 9 (heptosyltransferase)	0	0	1	2	0	0	0	0	0	0	0	0	0	0	0	0	0	0	0	0	0	0	0	0	0	0	0	0	0	0	0	0	0	1	0	0	0	0	3	6	3	2	3	2	2	5	2
PF01077.22	NIR_SIR	Nitrite and sulphite reductase 4Fe-4S domain	3	4	3	2	2	3	3	3	3	3	3	3	4	5	5	3	7	2	2	2	3	3	2	2	3	2	3	3	3	3	3	3	3	3	2	2	2	3	2	3	0	3	3	3	3	8	3
PF01078.21	Mg_chelatase	Magnesium chelatase, subunit ChlI	8	7	2	3	1	1	1	3	3	2	3	4	1	2	2	2	1	2	1	1	3	1	2	2	1	1	1	3	3	2	2	6	6	2	3	3	2	3	5	4	2	2	2	2	2	4	5
PF01081.19	Aldolase	KDPG and KHG aldolase	0	0	4	0	2	2	2	2	2	2	2	2	3	2	2	2	2	2	1	1	2	3	2	0	4	0	2	2	2	4	2	2	2	2	3	1	1	2	3	2	1	1	0	1	1	1	2
PF01084.20	Ribosomal_S18	Ribosomal protein S18	1	1	1	1	1	1	1	1	1	1	1	1	1	1	1	1	1	1	1	1	1	1	1	1	1	1	1	1	1	1	1	1	1	1	1	1	1	1	1	1	1	1	1	1	1	1	1
PF01087.22	GalP_UDP_transf	Galactose-1-phosphate uridyl transferase, N-terminal domain	0	0	0	1	0	0	0	0	0	0	0	0	0	0	0	0	0	0	0	0	0	0	0	0	0	0	0	0	0	0	0	0	0	0	0	0	0	0	0	0	0	1	1	1	1	0	0
PF01098.19	FTSW_RODA_SPOVE	Cell cycle protein	3	3	3	3	2	2	2	2	2	2	2	2	2	2	2	2	2	2	2	2	2	2	2	2	2	2	2	1	1	1	1	1	1	1	2	2	2	1	2	2	2	2	2	2	2	2	2
PF01103.23	Bac_surface_Ag	Surface antigen	0	0	5	3	2	3	3	2	2	2	4	3	2	2	2	2	2	2	3	2	2	3	2	3	3	3	3	3	3	3	2	2	2	2	3	3	3	2	3	2	3	4	4	4	4	2	2
PF01106.17	NifU	NifU-like domain	0	0	2	2	1	1	1	1	1	1	1	1	1	1	1	1	1	1	1	1	1	1	1	1	1	1	1	1	1	1	1	1	1	1	1	1	1	1	1	1	1	1	1	1	1	1	1
PF01113.20	DapB_N	Dihydrodipicolinate reductase, N-terminus	2	2	3	2	1	1	1	2	1	2	1	1	1	1	1	1	1	1	1	1	1	1	1	1	1	1	1	1	1	1	1	1	1	1	1	1	3	3	1	1	2	1	1	1	1	2	1
PF01116.20	F_bP_aldolase	Fructose-bisphosphate aldolase class-II	1	1	1	1	1	1	1	1	1	1	1	0	1	1	1	1	1	0	0	0	1	0	1	0	0	0	0	0	0	3	3	2	2	2	0	0	0	0	2	1	1	1	2	1	1	1	1
PF01118.24	Semialdhyde_dh	Semialdehyde dehydrogenase, NAD binding domain	6	3	2	2	4	4	4	2	2	2	2	2	2	2	2	2	3	2	2	2	2	2	2	2	3	2	2	2	2	2	3	4	4	4	3	3	3	4	2	3	2	4	3	3	3	3	2
PF01119.19	DNA_mis_repair	DNA mismatch repair protein, C-terminal domain	0	0	1	2	1	1	1	1	1	1	1	1	1	1	1	1	1	1	2	1	1	1	1	1	1	1	1	1	1	1	1	1	1	1	1	1	1	1	1	1	1	1	1	1	1	1	1
PF01121.20	CoaE	Dephospho-CoA kinase	1	1	1	1	1	1	1	1	1	1	1	1	1	1	1	1	1	1	1	1	1	1	1	1	1	1	1	1	1	1	1	1	1	1	1	1	1	1	1	1	1	1	1	1	1	1	1
PF01127.22	Sdh_cyt	Succinate dehydrogenase/Fumarate reductase transmembrane subunit	2	5	3	2	2	2	2	2	2	2	2	2	2	2	2	2	2	2	2	2	2	1	2	2	2	4	2	2	2	2	2	2	2	2	2	2	2	2	2	2	2	2	2	2	2	2	2
PF01128.19	IspD	2-C-methyl-D-erythritol 4-phosphate cytidylyltransferase	1	1	0	0	2	2	2	3	3	3	1	1	2	3	3	1	2	1	1	2	1	1	3	1	2	2	1	2	2	3	3	3	3	3	1	1	1	2	3	2	2	1	1	1	1	1	1
PF01131.20	Topoisom_bac	DNA topoisomerase	2	2	2	2	1	1	1	2	2	2	2	1	1	1	1	1	1	1	3	1	2	1	2	1	1	1	1	1	1	1	1	2	2	2	1	1	1	1	3	2	1	2	2	3	3	4	3
PF01132.20	EFP	Elongation factor P (EF-P) OB domain	1	1	1	1	2	1	1	1	1	1	1	1	1	1	1	1	1	1	1	1	1	1	1	1	1	1	1	1	1	1	1	1	1	1	1	1	1	1	1	1	1	2	2	2	2	2	1
PF01134.22	GIDA	Glucose inhibited division protein A	0	1	2	1	2	2	2	2	3	3	2	2	2	2	2	2	2	2	2	2	3	3	2	2	2	2	3	3	3	2	2	4	3	2	2	2	2	3	2	3	2	1	2	1	2	2	2
PF01135.19	PCMT	Protein-L-isoaspartate(D-aspartate) O-methyltransferase (PCMT)	1	1	1	1	2	2	2	3	2	2	3	2	3	2	2	2	2	2	2	2	2	3	3	2	2	2	2	2	2	3	5	4	4	4	2	2	4	4	2	2	3	1	1	1	1	1	1
PF01136.19	Peptidase_U32	Peptidase family U32	0	0	0	1	0	0	0	1	1	1	1	1	0	0	0	0	0	0	0	0	1	0	0	0	3	0	0	2	2	3	0	0	0	2	0	0	0	0	4	4	0	3	3	3	3	1	0
PF01138.21	RNase_PH	3' exoribonuclease family, domain 1	3	4	3	2	3	4	4	4	4	4	4	4	3	3	3	3	3	3	3	3	4	3	3	3	3	3	3	5	5	4	3	4	4	3	3	3	4	3	3	3	2	4	4	4	4	3	4
PF01142.18	TruD	tRNA pseudouridine synthase D (TruD)	0	0	0	0	0	0	0	0	0	0	0	0	0	0	0	0	0	0	0	0	0	0	0	0	0	0	0	0	0	0	0	0	0	0	0	0	0	0	0	0	0	2	2	2	2	2	2
PF01145.25	Band_7	SPFH domain / Band 7 family	8	2	4	7	3	2	2	7	7	7	8	7	6	4	4	6	6	7	6	3	6	10	5	7	11	10	6	5	5	7	15	7	6	11	5	5	5	5	5	4	3	4	5	4	4	6	5
PF01148.20	CTP_transf_1	Cytidylyltransferase family	1	1	1	1	1	1	1	2	2	2	2	4	1	1	1	1	1	1	1	1	1	1	1	1	1	2	1	4	3	1	3	2	3	3	1	2	2	3	2	1	1	1	1	1	1	1	1
PF01149.24	Fapy_DNA_glyco	Formamidopyrimidine-DNA glycosylase N-terminal domain	6	3	0	0	1	2	2	1	1	1	1	1	1	1	1	1	1	1	1	1	1	1	1	1	1	1	1	1	1	1	1	2	2	1	1	2	1	1	1	2	2	1	1	1	1	1	1
PF01161.20	PBP	Phosphatidylethanolamine-binding protein	1	1	0	1	0	0	0	0	0	0	0	0	0	0	0	0	0	0	0	0	0	1	0	0	2	1	0	0	0	1	0	0	0	0	0	1	1	0	0	0	1	0	0	0	0	1	0
PF01163.22	RIO1	RIO1 family	0	0	0	0	0	0	0	0	0	0	0	0	1	0	0	0	0	0	0	0	0	0	0	0	0	0	0	0	0	1	1	1	1	1	0	0	0	0	0	0	0	1	0	1	1	1	2
PF01165.20	Ribosomal_S21	Ribosomal protein S21	0	0	1	1	2	2	2	2	2	2	2	2	4	2	2	2	2	4	4	2	2	2	2	2	4	2	4	2	2	2	2	2	2	2	2	2	2	4	2	1	3	2	2	2	2	1	2
PF01168.20	Ala_racemase_N	Alanine racemase, N-terminal domain	4	2	4	3	3	3	3	3	3	3	3	2	5	3	3	4	4	4	2	3	3	5	2	3	4	3	4	4	5	5	7	5	5	5	4	3	2	4	4	3	2	2	3	3	2	2	2
PF01169.19	UPF0016	Uncharacterized protein family UPF0016	2	0	0	0	0	0	0	0	0	0	0	0	0	0	0	0	0	0	0	0	0	0	0	0	0	0	0	0	0	0	0	0	0	0	2	0	2	0	0	0	2	2	2	2	2	2	0
PF01170.18	UPF0020	Putative RNA methylase family UPF0020	0	0	1	1	1	1	1	2	2	2	2	2	1	1	1	2	3	2	1	1	1	2	2	1	2	2	1	0	0	0	0	0	0	0	1	0	0	2	0	0	0	3	3	2	2	3	2
PF01171.20	ATP_bind_3	PP-loop family	1	1	1	1	2	2	2	3	3	3	3	3	2	3	3	2	3	2	3	2	2	4	2	2	3	3	3	2	2	2	2	3	3	3	1	2	1	2	1	1	1	2	2	2	2	2	2
PF01175.18	Urocanase	Urocanase Rossmann-like domain	1	0	0	1	1	1	1	0	0	0	0	0	1	1	1	1	1	1	1	1	1	1	1	1	1	1	1	1	1	1	1	1	1	1	0	0	0	1	1	1	1	1	1	1	1	2	0
PF01176.19	eIF-1a	Translation initiation factor 1A / IF-1	1	1	1	1	1	1	1	1	1	1	1	1	1	1	1	1	1	1	1	1	1	1	1	1	1	1	1	1	1	1	1	1	1	1	1	1	1	1	1	1	1	1	1	1	1	1	1
PF01177.22	Asp_Glu_race	Asp/Glu/Hydantoin racemase	2	1	1	3	2	3	3	1	1	1	1	2	5	3	3	2	4	4	4	1	3	5	4	3	2	3	4	4	4	3	4	3	3	2	5	2	2	2	3	1	1	2	3	3	3	3	5
PF01180.21	DHO_dh	Dihydroorotate dehydrogenase	1	1	1	1	1	2	2	2	2	2	2	3	2	2	2	2	2	2	2	2	2	2	2	2	2	2	2	3	3	1	2	2	2	2	2	1	1	3	2	2	1	4	2	3	3	1	2
PF01182.20	Glucosamine_iso	Glucosamine-6-phosphate isomerases/6-phosphogluconolactonase	1	1	3	3	1	1	1	1	1	1	1	1	1	1	1	1	1	1	1	1	1	1	1	1	1	1	1	0	0	0	1	0	0	0	1	2	2	2	0	1	1	1	2	1	1	0	1
PF01184.19	Gpr1_Fun34_YaaH	GPR1/FUN34/yaaH family	1	0	0	0	0	0	0	0	0	0	0	0	0	0	0	0	0	0	0	0	0	0	0	0	0	0	0	0	0	1	0	0	0	0	0	0	0	0	0	0	0	0	0	0	0	0	0
PF01189.17	Methyltr_RsmB-F	16S rRNA methyltransferase RsmB/F	1	1	1	1	2	2	2	2	2	2	2	2	2	2	2	2	2	2	2	2	2	3	2	2	3	2	2	2	2	2	2	2	2	2	2	2	2	2	3	2	2	1	1	1	1	1	1
PF01192.22	RNA_pol_Rpb6	RNA polymerase Rpb6	0	1	2	2	1	1	1	2	2	2	2	2	2	2	2	2	2	2	2	2	2	2	2	2	2	2	2	1	1	1	1	1	1	1	1	1	1	1	1	1	2	1	1	1	1	1	1
PF01193.24	RNA_pol_L	RNA polymerase Rpb3/Rpb11 dimerisation domain	1	1	1	1	1	1	1	1	1	1	1	1	1	1	1	1	1	1	1	1	1	1	1	1	1	1	1	1	1	1	1	1	1	1	1	1	1	1	1	1	1	1	1	1	1	1	1
PF01195.19	Pept_tRNA_hydro	Peptidyl-tRNA hydrolase	1	1	1	1	1	1	1	1	1	1	1	1	1	1	1	1	1	1	1	1	1	1	1	1	1	1	1	1	1	1	1	1	1	1	1	1	1	1	1	1	1	1	1	1	1	1	1
PF01196.19	Ribosomal_L17	Ribosomal protein L17	1	1	1	1	2	2	2	2	2	2	2	2	2	2	2	2	2	2	2	2	2	2	2	2	2	2	2	1	1	1	1	1	1	1	1	1	1	1	1	1	1	1	1	1	1	1	1
PF01197.18	Ribosomal_L31	Ribosomal protein L31	1	1	1	1	1	1	1	1	1	1	1	1	1	1	1	1	1	1	1	1	1	1	1	1	1	1	1	1	1	1	1	1	1	1	1	1	1	1	1	1	1	1	0	1	1	1	1
PF01202.22	SKI	Shikimate kinase	1	2	3	1	2	1	1	1	1	1	1	2	1	2	2	1	1	3	1	1	1	2	1	1	1	1	2	1	1	2	2	1	1	2	1	1	1	1	1	1	1	1	1	1	1	2	2
PF01203.19	T2SSN	Type II secretion system (T2SS), protein N	0	0	0	0	0	0	0	0	0	0	0	0	0	0	0	0	4	6	0	0	0	0	0	8	0	4	5	0	0	0	0	0	0	0	1	0	0	0	0	0	0	1	1	1	1	1	0
PF01204.18	Trehalase	Trehalase	0	0	0	3	0	0	0	0	0	0	0	0	0	0	0	0	0	0	0	0	1	0	0	0	0	0	0	0	0	3	3	0	0	3	0	1	0	0	0	0	0	0	0	0	0	0	1
PF01205.19	UPF0029	Uncharacterized protein family UPF0029	1	1	1	2	0	1	1	1	1	1	1	1	1	1	1	1	1	1	1	1	1	1	1	1	1	1	1	0	0	1	1	1	1	1	0	0	0	0	1	2	0	2	1	3	1	1	1
PF01206.17	TusA	Sulfurtransferase TusA	1	0	0	0	1	1	1	1	1	1	1	1	1	1	1	1	1	1	1	1	1	1	1	1	1	1	1	1	1	1	1	1	1	1	0	0	0	1	1	2	1	2	3	3	2	2	2
PF01207.17	Dus	Dihydrouridine synthase (Dus)	1	1	1	1	2	2	2	2	2	2	2	2	2	2	2	2	2	2	2	2	2	2	2	2	2	2	2	2	2	2	2	2	2	2	1	1	1	2	3	3	2	3	3	3	3	3	3
PF01208.17	URO-D	Uroporphyrinogen decarboxylase (URO-D)	1	1	1	1	1	1	1	1	1	1	1	1	1	1	1	1	1	1	1	1	1	1	1	1	1	2	1	1	1	1	1	1	1	1	1	1	1	1	1	1	1	1	1	1	1	1	1
PF01209.18	Ubie_methyltran	ubiE/COQ5 methyltransferase family	1	2	2	5	2	1	1	4	4	4	3	3	3	3	3	2	4	1	3	2	2	2	1	1	1	3	2	1	1	1	2	1	1	3	2	2	2	1	2	1	1	1	5	1	1	2	2
PF01210.23	NAD_Gly3P_dh_N	NAD-dependent glycerol-3-phosphate dehydrogenase N-terminus	2	1	1	1	1	2	2	1	1	1	1	2	1	1	1	1	1	1	1	1	1	2	1	1	1	1	2	2	2	1	1	1	1	2	3	1	1	2	1	2	1	1	2	1	1	2	1
PF01212.21	Beta_elim_lyase	Beta-eliminating lyase	1	0	1	4	1	1	1	1	1	1	1	1	1	1	1	1	1	1	1	1	1	1	1	2	1	2	1	1	2	3	1	1	1	1	1	1	2	1	3	2	1	0	0	0	0	0	1
PF01218.18	Coprogen_oxidas	Coproporphyrinogen III oxidase	0	0	1	1	1	1	1	1	1	1	1	1	1	1	1	1	1	1	1	1	1	1	1	1	1	1	1	1	1	1	1	1	1	1	1	1	1	1	1	1	1	1	1	1	1	1	1
PF01219.19	DAGK_prokar	Prokaryotic diacylglycerol kinase	0	0	1	1	0	0	0	0	0	0	0	0	0	1	1	1	1	0	0	0	0	0	0	1	0	0	0	0	0	0	0	0	0	0	0	0	0	0	0	0	0	0	0	0	0	1	1
PF01220.19	DHquinase_II	Dehydroquinase class II	1	0	1	1	1	1	1	1	1	1	1	1	1	1	1	1	1	1	1	1	1	1	1	1	1	1	1	2	2	1	1	1	1	1	1	1	1	1	1	3	1	1	1	1	1	1	1
PF01225.25	Mur_ligase	Mur ligase family, catalytic domain	4	3	5	5	6	3	3	6	6	6	5	4	5	4	4	5	4	3	4	4	2	5	3	4	4	4	5	4	3	3	4	3	3	3	6	6	5	4	3	4	4	5	6	5	5	5	8
PF01226.17	Form_Nir_trans	Formate/nitrite transporter	0	2	0	0	0	1	1	1	1	1	1	1	0	0	0	0	0	1	1	1	0	0	1	0	0	0	2	0	0	0	0	1	1	1	0	0	0	0	0	0	0	1	1	2	2	1	0
PF01227.22	GTP_cyclohydroI	GTP cyclohydrolase I	1	1	3	3	0	0	0	0	0	0	0	0	0	0	0	0	0	0	0	0	0	0	0	0	0	0	0	1	1	2	1	1	1	1	2	1	1	1	1	1	1	1	1	1	1	1	1
PF01228.21	Gly_radical	Glycine radical	0	0	0	0	0	0	0	0	0	0	0	0	0	0	0	0	0	0	0	0	0	0	0	0	0	0	0	0	0	1	0	0	0	0	0	0	0	0	0	0	0	1	3	1	1	0	0
PF01230.23	HIT	HIT domain	3	2	1	1	1	1	1	1	1	1	1	1	3	1	1	1	1	1	1	1	1	1	1	1	1	1	1	2	2	3	2	2	2	2	1	1	1	2	2	2	3	2	2	4	6	2	2
PF01232.23	Mannitol_dh	Mannitol dehydrogenase Rossmann domain	0	0	1	0	2	2	2	1	1	1	1	0	1	1	1	1	1	1	1	2	2	1	1	0	0	0	1	2	2	2	3	2	1	4	0	0	1	1	0	1	0	1	0	2	2	1	1
PF01235.17	Na_Ala_symp	Sodium:alanine symporter family	3	3	2	3	2	2	2	2	2	2	1	1	2	3	3	2	3	2	2	2	2	1	2	2	1	2	1	1	1	2	2	0	0	1	2	1	1	1	2	1	1	2	3	2	2	3	3
PF01238.21	PMI_typeI	Phosphomannose isomerase type I	0	1	3	2	0	0	0	0	0	0	0	0	0	0	0	0	0	0	0	0	0	0	0	0	0	0	0	0	0	0	0	0	0	0	2	2	0	0	0	0	0	0	0	0	0	0	0
PF01242.19	PTPS	6-pyruvoyl tetrahydropterin synthase	0	0	2	2	0	0	0	1	1	1	1	1	0	2	2	0	1	0	1	1	1	1	1	1	1	0	0	1	1	2	2	2	2	2	0	0	0	2	1	1	1	2	2	2	2	2	2
PF01243.20	Putative_PNPOx	Pyridoxamine 5'-phosphate oxidase	2	7	1	5	2	1	1	8	8	8	7	6	5	8	8	10	8	5	1	1	5	5	5	6	4	5	5	4	2	5	8	5	5	7	4	1	4	4	4	5	1	3	3	3	3	4	3
PF01244.21	Peptidase_M19	Membrane dipeptidase (Peptidase family M19)	3	2	3	1	2	2	2	1	1	2	2	1	2	3	3	1	2	4	0	0	1	5	2	2	1	1	3	1	1	3	2	1	1	1	3	0	1	1	2	1	1	0	0	0	0	1	2
PF01245.20	Ribosomal_L19	Ribosomal protein L19	1	1	1	1	1	1	1	1	1	1	1	1	1	1	1	1	1	1	1	1	1	1	1	1	1	1	1	1	1	1	1	1	1	1	1	1	1	1	1	1	1	1	1	1	1	1	1
PF01250.17	Ribosomal_S6	Ribosomal protein S6	1	1	1	1	1	1	1	1	1	1	1	1	1	1	1	1	1	1	1	1	1	1	1	1	1	1	1	1	1	1	1	1	1	1	1	1	1	1	1	1	1	1	1	1	1	1	1
PF01252.18	Peptidase_A8	Signal peptidase (SPase) II	0	3	2	2	3	3	3	1	1	1	1	1	1	1	1	1	1	1	2	3	4	1	1	1	1	1	1	1	1	1	1	1	1	2	1	1	2	2	1	2	1	1	1	1	1	2	2
PF01253.22	SUI1	Translation initiation factor SUI1	0	0	1	1	0	0	0	0	0	0	0	0	0	0	0	0	0	0	0	0	0	0	0	0	0	0	0	0	0	0	0	0	0	0	0	0	0	0	0	0	0	1	1	1	1	1	1
PF01255.19	Prenyltransf	Putative undecaprenyl diphosphate synthase	2	2	1	1	1	1	1	1	1	1	1	1	1	1	1	1	1	1	1	1	1	1	1	1	1	1	1	1	1	1	1	1	1	1	1	1	1	1	1	1	1	2	1	2	2	1	1
PF01258.17	zf-dskA_traR	Prokaryotic dksA/traR C4-type zinc finger	2	0	1	1	1	4	4	3	3	3	1	2	3	3	3	2	3	5	4	3	3	4	4	3	3	4	3	1	1	2	2	2	2	2	4	2	2	2	4	3	3	2	4	2	2	2	1
PF01259.18	SAICAR_synt	SAICAR synthetase	1	1	1	1	1	1	1	1	1	1	1	1	1	1	1	1	1	1	1	1	1	1	1	1	1	1	1	1	1	1	1	1	1	1	1	1	1	1	1	1	1	1	1	1	1	1	1
PF01261.24	AP_endonuc_2	Xylose isomerase-like TIM barrel	3	0	17	1	11	9	9	7	5	7	9	6	8	9	9	13	4	5	4	4	13	6	9	1	1	1	3	11	11	8	22	6	4	14	2	0	0	9	3	5	1	1	3	3	1	3	0
PF01262.21	AlaDh_PNT_C	Alanine dehydrogenase/PNT, C-terminal domain	1	2	3	4	2	5	5	4	6	3	3	3	4	6	6	6	4	5	6	5	4	6	4	5	5	2	4	2	2	3	3	2	2	2	3	2	2	2	4	4	3	2	3	2	2	3	4
PF01263.20	Aldose_epim	Aldose 1-epimerase	0	0	5	3	1	1	1	1	1	1	2	3	0	1	1	1	1	2	0	0	1	1	1	0	0	0	0	1	1	2	1	1	1	2	0	0	0	1	1	2	0	2	2	2	2	1	1
PF01264.21	Chorismate_synt	Chorismate synthase	1	1	1	1	1	1	1	1	1	1	1	1	1	1	1	1	1	1	1	1	1	1	1	1	1	1	1	1	1	1	1	1	1	1	1	1	1	1	1	1	1	1	1	1	1	1	1
PF01266.24	DAO	FAD dependent oxidoreductase	6	15	5	6	14	22	22	25	23	32	26	23	34	30	30	32	31	26	22	20	29	41	23	36	29	43	36	31	30	30	35	26	28	32	5	6	5	18	26	19	5	9	18	10	9	18	15
PF01268.19	FTHFS	Formate--tetrahydrofolate ligase	0	0	0	1	0	1	1	1	1	1	2	1	1	1	1	1	1	1	1	1	1	1	1	1	1	1	1	1	1	1	1	1	1	1	0	0	0	1	2	0	0	0	0	0	0	0	0
PF01272.19	GreA_GreB	Transcription elongation factor, GreA/GreB, C-term	1	1	4	2	1	1	1	1	1	1	1	1	1	1	1	1	1	1	1	1	1	1	1	1	1	1	3	2	2	1	1	1	1	3	1	3	2	2	1	2	1	2	3	2	2	3	5
PF01274.22	Malate_synthase	Malate synthase	0	1	0	1	1	1	1	1	1	1	1	1	1	1	1	1	1	1	1	1	1	1	1	0	1	0	1	1	1	1	1	1	1	1	1	1	1	1	1	1	1	1	1	1	1	1	1
PF01276.20	OKR_DC_1	Orn/Lys/Arg decarboxylase, major domain	0	0	0	0	0	2	2	0	0	0	0	0	2	0	0	0	0	2	2	2	0	0	0	2	0	2	0	0	0	0	0	0	0	0	0	0	0	0	0	0	0	0	0	0	0	0	0
PF01281.19	Ribosomal_L9_N	Ribosomal protein L9, N-terminal domain	1	1	1	1	1	1	1	1	1	1	1	1	1	1	1	1	1	1	1	1	1	1	1	1	1	1	1	1	1	1	1	1	1	1	1	1	1	1	1	1	1	1	1	1	1	1	1
PF01288.20	HPPK	7,8-dihydro-6-hydroxymethylpterin-pyrophosphokinase (HPPK)	1	1	1	1	1	1	1	1	1	1	1	1	1	1	1	1	1	1	1	1	1	1	1	1	1	1	1	1	1	1	1	1	1	1	1	1	1	1	1	1	1	2	2	2	2	1	2
PF01292.20	Ni_hydr_CYTB	Prokaryotic cytochrome b561	0	2	0	0	2	4	4	3	3	4	4	6	4	4	4	5	6	4	3	2	5	5	6	3	4	6	4	4	6	7	8	6	6	11	4	2	2	1	3	4	4	1	2	1	1	3	4
PF01293.20	PEPCK_ATP	Phosphoenolpyruvate carboxykinase	0	0	1	1	1	1	1	1	1	1	1	1	1	1	1	1	1	1	1	1	1	1	1	1	1	1	1	1	1	1	1	1	1	1	1	1	1	1	0	1	0	1	1	1	1	1	1
PF01295.18	Adenylate_cycl	Adenylate cyclase, class-I	0	0	0	0	0	0	0	0	0	0	0	0	0	0	0	0	0	0	0	0	0	0	0	0	0	0	0	0	0	0	0	0	0	0	0	0	0	0	0	0	0	0	0	0	0	0	0
PF01297.17	ZnuA	Zinc-uptake complex component A periplasmic	1	2	0	1	2	2	2	2	2	2	2	2	2	2	2	2	4	2	2	2	3	2	2	2	2	2	2	2	2	2	2	3	3	2	0	1	0	2	2	2	0	1	2	1	1	1	1
PF01300.18	Sua5_yciO_yrdC	Telomere recombination	2	1	2	2	1	1	1	1	1	1	1	1	1	1	1	1	1	1	1	1	2	1	1	1	1	1	1	1	1	1	2	2	2	2	1	1	1	1	1	1	1	2	2	2	2	2	2
PF01311.20	Bac_export_1	Bacterial export proteins, family 1	0	0	0	0	1	1	1	1	1	1	1	1	1	1	1	1	1	1	2	1	1	1	1	0	1	1	1	1	1	3	2	2	2	2	1	1	1	1	1	1	1	3	2	3	3	1	1
PF01312.19	Bac_export_2	FlhB HrpN YscU SpaS Family	0	0	0	0	1	1	1	1	1	1	1	1	1	1	1	1	1	1	2	1	1	1	1	0	1	1	1	2	2	3	3	3	3	3	1	1	1	1	2	2	1	3	2	4	3	2	1
PF01313.19	Bac_export_3	Bacterial export proteins, family 3	0	0	0	0	1	1	1	1	1	1	1	1	1	1	1	1	1	1	2	1	1	1	1	0	1	1	1	1	1	3	2	2	2	2	1	1	1	1	1	1	1	3	2	3	3	1	1
PF01316.21	Arg_repressor	Arginine repressor, DNA binding domain	1	1	0	0	0	0	0	0	0	0	0	0	0	0	0	0	0	0	0	0	0	0	0	0	0	0	0	0	0	0	0	0	0	0	0	0	0	0	0	0	0	1	1	1	1	0	0
PF01322.20	Cytochrom_C_2	Cytochrome C'	0	0	0	0	1	1	1	1	1	1	1	1	0	0	0	2	2	4	3	3	4	2	0	1	3	0	1	1	1	1	5	2	4	5	1	0	0	1	0	2	0	0	0	0	0	0	1
PF01323.20	DSBA	DSBA-like thioredoxin domain	1	4	1	1	4	3	3	4	4	4	3	5	9	8	8	12	9	6	7	6	4	11	4	4	4	5	9	5	4	8	5	4	5	4	13	3	6	4	4	5	1	3	4	2	2	6	4
PF01327.21	Pep_deformylase	Polypeptide deformylase	1	2	2	1	2	3	3	3	3	3	3	3	2	2	2	2	2	3	3	3	3	3	3	2	3	2	3	1	1	1	1	1	1	1	1	1	1	1	2	2	1	2	4	3	2	1	1
PF01330.21	RuvA_N	RuvA N terminal domain	2	1	3	3	2	2	2	2	2	2	2	2	2	2	2	2	2	2	4	2	2	2	2	2	2	2	2	3	3	2	3	2	2	3	3	2	3	2	3	2	2	2	2	2	2	2	1
PF01336.25	tRNA_anti-codon	OB-fold nucleic acid binding domain	4	6	3	3	2	3	3	3	3	4	3	4	3	2	2	3	3	3	3	3	3	3	3	2	4	3	3	4	4	4	2	4	3	3	2	2	2	2	2	2	3	3	3	3	3	3	3
PF01339.17	CheB_methylest	CheB methylesterase	0	0	1	0	1	0	0	0	0	0	0	0	0	0	0	0	0	2	0	0	4	0	4	0	1	0	0	2	2	1	1	2	2	2	0	6	3	0	3	1	1	0	1	1	0	4	3
PF01340.20	MetJ	Met Apo-repressor, MetJ	0	0	0	0	0	0	0	0	0	0	0	0	0	0	0	0	0	0	0	0	0	0	0	0	0	0	0	0	0	0	0	0	0	0	0	0	0	0	0	0	0	0	0	0	0	0	0
PF01343.18	Peptidase_S49	Peptidase family S49	0	0	2	1	1	2	2	1	1	1	1	1	1	1	1	1	2	1	1	1	1	2	1	1	1	1	1	2	2	2	3	2	3	3	2	2	2	2	3	2	2	2	3	2	2	2	3
PF01345.18	DUF11	Domain of unknown function DUF11	0	0	36	18	0	0	0	0	0	0	0	0	0	1	1	0	0	0	18	20	12	0	0	0	0	24	0	0	0	0	4	0	0	0	10	0	0	58	0	0	2	0	0	0	0	0	0
PF01346.18	FKBP_N	Domain amino terminal to FKBP-type peptidyl-prolyl isomerase	0	0	0	0	0	0	0	0	0	0	0	0	0	0	0	0	0	0	0	0	0	0	0	0	0	0	0	0	0	0	0	0	0	0	2	0	0	0	0	0	1	3	3	3	3	2	1
PF01351.18	RNase_HII	Ribonuclease HII	1	1	1	1	1	1	1	1	1	1	1	1	1	1	1	1	1	1	1	1	1	1	1	1	1	1	1	1	1	1	1	1	1	1	1	1	1	1	1	1	1	1	1	1	1	1	1
PF01367.20	5_3_exonuc	5'-3' exonuclease, C-terminal SAM fold	2	2	1	1	1	1	1	1	1	1	1	1	1	1	1	1	1	1	1	1	1	1	1	1	1	1	1	1	1	1	1	1	1	1	1	1	1	1	1	1	1	3	2	3	2	2	1
PF01368.20	DHH	DHH family	0	1	3	3	2	2	2	2	2	2	2	2	2	2	2	2	2	2	3	2	2	2	2	3	2	2	2	1	1	1	2	1	1	1	1	1	1	1	2	1	2	1	2	1	1	1	1
PF01370.21	Epimerase	NAD dependent epimerase/dehydratase family	5	10	10	10	10	7	7	10	12	8	8	9	9	4	4	9	6	12	10	11	15	11	6	6	9	4	12	14	9	16	13	8	9	24	4	5	5	7	7	11	8	11	10	10	6	5	6
PF01371.19	Trp_repressor	Trp repressor protein	0	0	0	0	0	0	0	0	0	0	0	0	0	0	0	0	0	0	0	0	0	0	0	0	0	0	0	0	0	0	0	0	0	0	0	0	0	0	0	0	1	1	2	1	1	1	0
PF01379.20	Porphobil_deam	Porphobilinogen deaminase, dipyromethane cofactor binding domain	1	1	1	1	1	1	1	1	1	1	1	1	1	1	1	1	1	1	1	1	1	1	1	1	1	1	1	1	1	1	1	1	1	1	1	1	1	1	1	1	1	1	1	1	1	1	1
PF01380.22	SIS	SIS domain	2	2	5	5	7	10	10	12	12	12	12	13	13	9	9	11	12	11	8	7	12	7	12	7	6	9	7	6	6	14	21	14	14	14	2	2	2	15	11	12	4	4	5	7	8	6	10
PF01381.22	HTH_3	Helix-turn-helix	9	4	12	19	11	16	16	12	10	15	13	12	23	18	18	16	15	19	22	12	19	20	22	19	20	14	17	13	17	11	24	12	16	14	8	2	8	14	18	9	12	22	21	11	12	15	5
PF01384.20	PHO4	Phosphate transporter family	1	0	2	3	1	1	1	2	2	2	2	1	4	1	1	1	1	2	2	2	0	2	1	2	2	2	2	1	1	2	1	2	2	4	1	0	0	2	1	1	0	1	1	1	1	1	1
PF01386.19	Ribosomal_L25p	Ribosomal L25p family	2	2	2	2	1	1	1	2	2	2	2	1	1	1	1	1	1	1	1	1	1	1	1	1	1	1	1	1	1	2	1	2	2	1	1	1	1	1	1	1	1	1	1	1	1	1	1
PF01389.17	OmpA_membrane	OmpA-like transmembrane domain	0	0	0	0	0	0	0	0	0	0	0	0	0	0	0	0	0	0	0	0	0	0	0	0	0	0	0	0	0	0	0	0	0	0	0	0	0	0	0	0	0	0	0	0	0	0	0
PF01396.19	zf-C4_Topoisom	Topoisomerase DNA binding C4 zinc finger	0	0	0	0	1	1	1	1	1	1	1	1	1	4	4	1	1	1	6	1	1	1	4	1	1	1	1	4	2	2	1	1	1	1	1	1	1	2	1	1	1	5	4	4	4	8	4
PF01406.19	tRNA-synt_1e	tRNA synthetases class I (C) catalytic domain	2	2	2	1	2	1	1	2	2	2	2	2	1	2	2	2	2	1	1	1	2	1	1	1	1	2	1	2	2	1	3	2	3	3	1	1	2	3	1	1	1	1	1	1	1	1	1
PF01408.22	GFO_IDH_MocA	Oxidoreductase family, NAD-binding Rossmann fold	5	0	32	7	7	11	11	21	18	18	15	12	9	12	12	15	8	8	4	5	24	5	13	3	0	0	4	8	8	15	32	11	9	21	4	1	0	12	10	9	2	2	4	3	2	6	1
PF01409.20	tRNA-synt_2d	tRNA synthetases class II core domain (F)	1	1	1	1	1	1	1	1	1	1	1	1	1	1	1	1	1	1	1	1	1	1	1	1	1	1	1	1	1	1	1	1	1	1	1	1	1	1	1	1	1	1	1	1	1	2	1
PF01411.19	tRNA-synt_2c	tRNA synthetases class II (A)	1	1	2	1	1	1	1	2	2	2	2	2	1	1	1	1	1	2	2	2	2	2	2	1	1	2	2	2	2	2	3	2	2	2	1	1	1	2	2	2	1	1	1	1	1	1	1
PF01416.20	PseudoU_synth_1	tRNA pseudouridine synthase	2	2	4	4	2	2	2	2	2	2	2	2	2	2	2	2	2	2	2	2	2	2	2	2	2	2	2	0	0	2	2	2	2	2	2	2	2	2	2	2	2	2	2	2	2	2	2
PF01418.17	HTH_6	Helix-turn-helix domain, rpiR family	0	0	0	1	2	3	3	4	4	4	4	4	7	3	3	6	5	3	3	1	4	2	4	4	1	5	4	3	3	5	13	5	5	10	0	0	0	10	4	5	2	0	1	1	0	2	4
PF01425.21	Amidase	Amidase	8	7	0	2	5	3	3	3	3	3	3	3	4	4	4	6	5	8	5	6	3	11	4	5	7	5	6	6	8	6	6	6	4	6	5	2	3	4	3	5	2	3	2	3	3	6	5
PF01430.19	HSP33	Hsp33 protein	0	0	0	0	1	1	1	1	1	1	1	1	1	1	1	1	1	1	1	1	1	1	1	1	1	1	1	1	1	1	1	1	1	1	1	1	1	1	1	1	1	1	1	1	1	1	1
PF01432.20	Peptidase_M3	Peptidase family M3	0	1	1	3	3	3	3	2	2	2	2	2	2	3	3	3	3	3	2	2	4	3	2	2	2	2	2	3	3	2	2	3	2	2	1	1	1	3	1	1	2	2	1	1	1	2	1
PF01433.20	Peptidase_M1	Peptidase family M1 domain	2	2	8	11	1	1	1	1	1	1	2	2	1	1	1	1	1	1	1	1	1	1	1	1	1	1	1	1	1	1	1	2	2	1	2	3	2	1	1	1	5	1	2	1	1	1	1
PF01434.18	Peptidase_M41	Peptidase family M41	1	1	1	2	1	1	1	1	1	1	1	1	1	1	1	1	1	1	4	1	1	1	1	1	1	1	1	1	1	1	3	2	2	2	1	1	1	1	1	1	1	1	1	1	1	1	1
PF01435.18	Peptidase_M48	Peptidase family M48	3	1	3	3	3	3	3	4	4	4	3	5	3	4	4	4	3	3	4	3	4	4	3	3	6	3	3	6	5	4	5	6	6	7	7	6	4	4	3	5	6	5	3	5	5	3	5
PF01450.19	IlvC	Acetohydroxy acid isomeroreductase, catalytic domain	1	1	2	2	1	1	1	1	1	1	1	1	1	1	1	1	1	1	1	1	1	1	1	1	1	1	1	1	1	1	1	1	1	1	1	1	1	1	1	1	1	1	1	1	1	1	1
PF01451.21	LMWPc	Low molecular weight phosphotyrosine protein phosphatase	6	7	2	2	2	3	3	3	3	4	2	3	3	3	3	3	3	3	2	2	3	4	3	2	3	3	3	4	3	3	5	5	5	4	1	0	1	3	3	3	1	1	1	1	1	1	2
PF01464.20	SLT	Transglycosylase SLT domain	2	1	2	2	10	11	11	6	6	6	6	6	10	7	7	10	13	9	9	9	13	6	10	7	4	8	6	3	5	5	5	3	6	7	6	4	7	8	4	3	6	4	3	5	5	3	4
PF01467.26	CTP_transf_like	Cytidylyltransferase-like	3	2	2	2	2	2	2	2	2	2	4	2	2	2	2	2	2	2	3	2	2	2	2	2	2	2	3	2	2	2	3	2	2	3	2	2	2	2	3	3	3	3	4	3	3	3	5
PF01470.17	Peptidase_C15	Pyroglutamyl peptidase	0	0	0	0	0	0	0	0	0	0	0	0	0	0	0	0	0	0	0	0	0	0	0	0	0	0	0	0	0	1	2	1	1	1	0	0	0	0	0	0	0	0	0	0	0	0	1
PF01471.18	PG_binding_1	Putative peptidoglycan binding domain	11	3	1	3	5	3	3	14	14	13	14	8	10	6	5	13	7	7	7	7	9	9	13	10	9	8	10	14	13	12	32	21	26	22	1	3	3	13	9	0	4	0	1	0	0	3	0
PF01472.20	PUA	PUA domain	1	1	0	0	1	1	1	1	1	1	1	1	1	1	1	1	1	1	1	1	1	1	1	1	1	1	1	1	1	1	1	1	1	1	1	2	2	1	1	1	1	1	1	1	1	1	1
PF01475.19	FUR	Ferric uptake regulator family	3	2	6	4	2	2	2	4	4	4	4	4	4	4	4	4	4	4	4	4	4	4	4	4	4	4	4	3	3	3	4	3	3	4	2	2	2	3	4	4	2	3	3	3	3	3	2
PF01476.20	LysM	LysM domain	5	0	11	17	2	5	5	3	3	3	4	3	5	3	3	5	5	4	3	3	9	5	5	4	5	5	3	4	4	7	2	4	2	5	4	1	1	6	3	2	1	17	9	17	16	6	10
PF01478.18	Peptidase_A24	Type IV leader peptidase family	4	3	0	0	0	0	0	2	2	1	2	2	2	2	2	1	1	2	3	2	5	1	2	2	2	2	1	2	1	1	1	2	1	1	2	2	2	1	1	0	5	1	4	3	2	2	2
PF01479.25	S4	S4 domain	4	5	8	6	9	6	6	7	7	7	8	9	8	8	8	8	7	6	6	5	5	7	7	8	7	7	8	7	7	8	6	6	6	5	6	7	6	5	7	8	10	7	7	11	9	9	10
PF01488.20	Shikimate_DH	Shikimate / quinate 5-dehydrogenase	3	1	2	1	1	1	1	1	1	1	1	1	2	1	1	1	1	1	1	1	2	1	2	1	1	1	1	2	1	2	1	1	1	1	2	0	0	2	2	3	1	2	4	2	2	4	3
PF01491.16	Frataxin_Cyay	Frataxin-like domain	0	0	0	0	0	0	0	0	0	0	0	0	0	0	0	0	0	0	0	0	0	0	0	0	0	0	0	0	0	0	0	0	0	0	0	0	0	0	0	1	0	1	1	1	1	0	0
PF01493.19	GXGXG	GXGXG motif	1	1	1	1	1	1	1	2	1	1	3	2	2	2	2	2	1	1	1	1	2	2	1	2	2	3	1	1	1	1	2	1	1	1	1	1	1	1	2	1	1	1	1	1	1	1	1
PF01494.19	FAD_binding_3	FAD binding domain	10	2	3	12	7	7	7	12	10	10	10	4	6	6	6	6	8	10	5	5	13	12	9	5	10	5	13	10	10	9	13	10	11	12	4	2	1	8	2	6	3	6	5	7	7	9	4
PF01497.18	Peripla_BP_2	Periplasmic binding protein	5	8	2	2	4	6	6	5	3	3	6	7	3	1	1	1	2	0	3	2	4	3	2	2	4	0	3	6	6	6	3	2	2	7	1	1	1	5	3	8	1	4	2	4	4	7	6
PF01502.18	PRA-CH	Phosphoribosyl-AMP cyclohydrolase	1	1	1	1	1	1	1	1	1	1	1	1	1	1	1	1	1	1	1	1	1	1	1	1	2	1	1	1	1	1	1	1	1	1	1	1	1	1	1	1	1	1	1	2	1	2	1
PF01503.17	PRA-PH	Phosphoribosyl-ATP pyrophosphohydrolase	1	2	2	2	1	2	2	4	4	4	3	3	2	2	2	2	2	1	1	1	1	3	1	2	1	2	1	1	1	2	1	2	2	2	3	1	1	1	1	1	1	2	2	2	2	1	2
PF01507.19	PAPS_reduct	Phosphoadenosine phosphosulfate reductase family	2	3	3	2	1	1	1	1	2	1	1	1	1	1	1	1	1	1	3	1	2	1	1	1	2	1	2	3	3	2	2	3	2	2	2	2	2	2	2	2	0	3	4	4	4	2	1
PF01509.18	TruB_N	TruB family pseudouridylate synthase (N terminal domain)	1	1	1	1	1	2	2	1	1	1	1	1	1	1	1	1	1	1	1	1	1	1	1	1	1	1	1	1	1	1	1	1	1	1	2	2	1	1	1	1	1	1	1	1	1	1	1
PF01510.25	Amidase_2	N-acetylmuramoyl-L-alanine amidase	1	2	1	0	1	1	1	1	1	2	1	3	2	1	1	1	2	1	1	1	1	1	1	2	1	1	1	1	1	1	1	1	1	2	1	1	1	2	1	1	3	2	1	1	2	1	2
PF01512.17	Complex1_51K	Respiratory-chain NADH dehydrogenase 51 Kd subunit	1	1	0	2	1	2	2	2	2	2	2	2	2	2	2	2	2	2	2	2	2	2	2	2	2	2	2	2	2	2	4	4	4	4	1	1	1	2	2	2	1	1	3	2	3	3	4
PF01513.21	NAD_kinase	ATP-NAD kinase	1	1	1	1	1	1	1	1	1	1	1	1	1	1	1	1	1	1	1	1	1	1	1	1	1	2	1	1	1	1	2	1	1	1	1	1	1	1	1	1	1	1	1	1	1	1	1
PF01514.17	YscJ_FliF	Secretory protein of YscJ/FliF family	0	0	0	0	2	2	2	3	3	3	3	3	3	3	3	3	3	2	3	1	4	3	3	0	1	4	3	3	3	6	3	6	6	4	2	2	2	1	2	3	3	3	5	4	3	1	1
PF01515.19	PTA_PTB	Phosphate acetyl/butaryl transferase	0	1	1	2	3	3	3	7	7	7	7	7	3	5	5	5	5	3	2	2	4	3	4	3	2	3	5	4	4	6	5	4	4	4	1	1	1	2	4	3	1	1	1	1	1	2	1
PF01520.18	Amidase_3	N-acetylmuramoyl-L-alanine amidase	0	1	4	1	1	1	1	1	2	1	1	1	1	1	1	1	1	1	2	1	1	2	1	1	1	1	2	1	1	1	1	1	1	1	1	1	1	1	1	1	1	1	1	1	1	1	1
PF01521.20	Fe-S_biosyn	Iron-sulphur cluster biosynthesis	1	1	1	1	2	2	2	2	2	2	2	2	2	2	2	2	2	2	2	2	2	2	2	2	2	2	2	2	2	2	2	2	2	2	2	2	2	2	2	2	2	3	3	3	3	3	3
PF01523.16	PmbA_TldD	Putative modulator of DNA gyrase	0	0	0	2	2	3	3	2	2	2	2	2	2	2	2	2	2	2	2	2	2	2	2	2	2	2	2	2	2	3	3	2	2	2	2	2	2	2	2	3	2	2	5	2	2	0	3
PF01527.20	HTH_Tnp_1	Transposase	3	15	1	0	6	8	7	2	5	7	12	1	8	3	3	5	3	7	9	8	2	0	4	0	10	1	6	2	0	8	20	2	7	8	3	0	1	1	3	0	2	7	35	5	9	5	7
PF01541.24	GIY-YIG	GIY-YIG catalytic domain	1	1	11	5	2	1	1	1	1	1	1	2	1	1	1	1	1	2	3	2	2	2	1	1	1	1	1	1	2	2	3	4	1	7	3	2	4	3	1	2	2	4	2	3	5	5	2
PF01545.21	Cation_efflux	Cation efflux family	2	10	3	2	6	6	6	0	0	0	0	0	2	0	0	1	3	3	7	7	4	2	2	2	1	0	1	1	2	2	3	3	4	5	1	2	6	4	3	2	3	4	2	4	4	5	5
PF01546.28	Peptidase_M20	Peptidase family M20/M25/M40	9	5	6	10	6	7	7	15	13	15	16	16	17	7	7	13	7	15	16	14	15	21	13	13	18	11	15	15	16	18	15	8	9	12	10	5	7	19	10	10	6	6	9	6	6	5	13
PF01548.17	DEDD_Tnp_IS110	Transposase	0	21	0	1	1	6	9	0	0	0	1	1	13	3	0	7	3	2	6	1	4	0	0	0	0	0	3	1	0	0	15	1	3	2	0	0	0	0	0	2	0	7	57	8	3	1	0
PF01551.22	Peptidase_M23	Peptidase family M23	3	11	12	17	5	4	4	5	5	7	5	5	8	7	7	8	8	6	6	5	7	7	7	6	7	6	8	6	6	6	8	6	6	9	7	9	6	6	14	11	10	8	10	7	7	8	7
PF01553.21	Acyltransferase	Acyltransferase	7	5	7	6	3	3	3	9	9	9	9	9	6	7	7	8	6	6	5	5	8	7	5	5	5	8	7	5	5	3	7	5	5	8	5	3	3	5	4	3	3	10	8	10	10	5	7
PF01554.18	MatE	MatE	3	2	12	14	5	6	6	10	10	12	11	9	10	14	14	13	15	15	8	7	10	16	8	18	6	11	15	11	9	25	13	8	9	12	9	7	9	8	16	8	3	11	23	12	19	16	12
PF01556.18	DnaJ_C	DnaJ C terminal domain	2	2	2	2	3	5	4	1	1	1	1	1	2	2	2	2	2	1	1	1	1	1	1	1	1	2	3	2	2	2	2	2	2	2	2	3	2	2	3	2	3	1	1	1	1	1	1
PF01557.18	FAA_hydrolase	Fumarylacetoacetate (FAA) hydrolase family	5	2	5	7	4	4	4	5	5	5	5	5	9	5	5	7	5	4	4	3	7	5	4	1	4	2	5	10	10	2	9	4	4	9	1	1	1	8	4	6	2	2	6	2	2	4	2
PF01565.23	FAD_binding_4	FAD binding domain	6	13	3	4	6	8	8	8	8	9	7	6	11	9	9	8	12	7	8	7	8	8	5	6	7	9	10	9	9	9	10	6	5	9	6	2	3	7	5	7	2	3	2	4	4	5	5
PF01566.18	Nramp	Natural resistance-associated macrophage protein	2	5	2	2	0	0	0	0	0	0	0	0	0	0	0	0	0	0	0	0	0	0	0	0	0	0	0	0	0	0	0	0	0	0	1	2	3	0	0	0	1	0	0	0	0	0	1
PF01568.21	Molydop_binding	Molydopterin dinucleotide binding domain	3	4	2	2	2	6	6	6	6	6	6	5	4	9	9	4	6	4	4	4	6	8	4	5	7	6	10	4	4	11	12	7	7	8	4	1	0	4	7	4	0	3	3	3	3	2	5
PF01569.21	PAP2	PAP2 superfamily	3	8	14	5	6	0	0	0	1	2	4	3	3	0	0	0	1	0	5	2	4	5	1	1	0	1	1	5	3	7	8	5	7	8	0	3	0	4	7	0	3	3	8	3	3	9	5
PF01571.21	GCV_T	Aminomethyltransferase folate-binding domain	3	2	1	2	2	5	5	15	14	19	16	14	19	14	14	18	26	19	9	9	15	22	12	28	21	31	20	8	8	9	20	12	12	6	1	1	1	6	11	5	2	2	2	2	2	3	3
PF01575.19	MaoC_dehydratas	MaoC like domain	5	14	0	1	4	3	3	8	7	6	7	8	4	7	7	4	7	6	5	5	10	6	3	3	6	2	7	8	8	6	10	12	15	11	3	5	4	6	3	3	3	1	4	2	2	1	0
PF01578.20	Cytochrom_C_asm	Cytochrome C assembly protein	2	9	2	4	5	3	3	3	3	3	4	4	4	4	4	5	5	3	6	6	4	4	3	3	3	3	3	3	3	4	3	3	5	4	4	3	2	4	5	7	3	5	11	6	6	5	5
PF01580.18	FtsK_SpoIIIE	FtsK/SpoIIIE family	5	5	1	2	1	1	1	1	1	1	1	1	1	2	2	1	1	1	2	1	1	1	1	1	1	1	1	1	1	1	2	2	2	2	1	1	1	2	2	1	1	1	1	1	1	1	1
PF01583.20	APS_kinase	Adenylylsulphate kinase	2	1	0	0	1	1	1	1	1	1	1	1	1	1	1	1	3	1	2	2	2	2	1	1	1	1	1	3	3	2	1	2	1	1	1	1	1	1	1	1	0	1	1	1	2	0	1
PF01584.19	CheW	CheW-like domain	0	0	0	0	2	0	0	5	5	5	2	2	0	0	0	0	0	2	3	0	8	0	2	0	2	0	0	3	3	3	3	3	3	3	0	9	3	0	5	3	2	3	3	3	3	9	3
PF01588.20	tRNA_bind	Putative tRNA binding domain	1	1	3	3	2	2	2	2	2	2	2	2	2	2	2	3	3	2	2	2	2	2	2	2	2	2	2	2	2	2	2	2	2	2	1	2	2	2	2	2	2	2	2	2	2	2	2
PF01590.26	GAF	GAF domain	3	3	4	2	0	4	4	2	2	1	1	2	3	3	3	2	2	0	3	2	1	4	5	0	5	0	1	3	3	1	8	5	5	4	0	4	4	1	2	4	2	2	1	2	2	5	7
PF01592.16	NifU_N	NifU-like N terminal domain	1	1	0	0	1	1	1	0	0	0	0	0	1	0	0	0	1	0	1	1	1	1	1	1	1	0	0	1	1	1	1	1	1	1	0	0	0	1	1	1	1	1	1	1	1	0	0
PF01593.24	Amino_oxidase	Flavin containing amine oxidoreductase	1	7	3	9	2	4	4	3	3	2	4	2	3	2	2	3	4	6	2	2	2	5	4	6	4	8	4	4	4	7	7	9	9	5	7	2	2	0	2	4	4	5	5	8	7	1	5
PF01594.16	AI-2E_transport	AI-2E family transporter	3	3	4	1	4	4	4	1	1	1	1	3	2	3	3	2	6	2	2	2	1	4	2	1	1	1	5	4	4	2	3	5	5	4	2	3	3	3	1	2	2	2	3	2	2	2	3
PF01595.20	DUF21	Cyclin M transmembrane N-terminal domain	3	7	3	3	1	1	1	1	1	1	1	1	1	1	1	1	1	1	1	1	1	1	1	1	1	1	1	1	1	1	1	2	2	1	1	1	1	2	1	1	1	3	3	3	3	2	2
PF01597.19	GCV_H	Glycine cleavage H-protein	1	1	2	2	1	1	1	3	3	3	1	1	1	1	1	2	1	1	1	1	1	2	2	2	2	2	2	1	1	2	2	1	1	1	2	1	1	1	1	1	1	1	1	1	1	1	1
PF01612.20	DNA_pol_A_exo1	3'-5' exonuclease	1	1	1	1	3	3	3	3	3	3	3	3	4	3	3	4	4	3	3	3	3	3	3	3	3	3	4	3	3	4	3	3	3	3	3	3	3	4	3	3	3	3	2	2	2	3	4
PF01618.16	MotA_ExbB	MotA/TolQ/ExbB proton channel family	0	0	3	6	4	3	3	5	3	3	5	3	5	4	4	7	4	3	6	3	3	6	3	4	7	2	4	5	5	8	4	6	5	8	6	5	7	7	8	14	4	9	7	11	11	11	7
PF01619.18	Pro_dh	Proline dehydrogenase	2	0	1	1	1	1	1	1	1	1	2	1	1	1	1	1	1	1	1	1	1	1	1	1	1	1	1	1	1	1	1	1	1	1	1	2	1	1	1	2	1	1	1	1	1	1	2
PF01624.20	MutS_I	MutS domain I	0	0	1	1	1	1	1	1	1	1	1	1	1	1	1	1	1	1	1	1	1	1	1	1	1	2	1	1	1	1	1	1	1	1	1	1	1	1	1	2	1	1	1	1	1	1	1
PF01625.21	PMSR	Peptide methionine sulfoxide reductase	1	1	4	2	1	2	2	2	2	2	2	2	2	2	2	2	2	2	2	2	2	2	2	1	2	4	2	1	1	2	3	3	3	3	2	2	2	2	1	1	2	1	1	2	1	2	2
PF01627.23	Hpt	Hpt domain	0	0	3	3	3	0	0	6	6	6	6	4	1	5	5	2	1	6	5	3	10	2	6	2	4	4	3	3	3	8	6	7	7	6	2	6	2	1	11	4	5	12	13	13	13	15	5
PF01632.19	Ribosomal_L35p	Ribosomal protein L35	1	1	1	1	1	1	1	1	1	1	1	1	1	1	1	1	1	1	1	1	1	1	1	1	1	1	0	1	1	1	1	1	1	1	1	1	1	1	1	1	1	1	1	1	1	1	1
PF01634.18	HisG	ATP phosphoribosyltransferase	1	1	1	1	1	1	1	1	1	1	1	1	1	1	1	1	1	1	1	1	1	1	1	1	1	1	1	1	1	1	1	1	1	2	1	1	1	1	1	1	1	1	1	1	1	1	1
PF01636.23	APH	Phosphotransferase enzyme family	15	14	2	1	3	1	1	9	8	9	8	7	8	9	9	8	8	9	3	5	4	6	6	5	7	5	7	3	4	9	14	7	7	11	6	5	9	7	7	4	3	5	5	8	5	7	9
PF01637.18	ATPase_2	ATPase domain predominantly from Archaea	0	1	3	4	0	0	0	0	0	0	0	0	1	0	0	0	0	0	0	0	0	0	1	0	1	0	0	0	0	1	0	0	1	0	0	1	0	0	0	0	0	1	3	1	4	4	1
PF01641.18	SelR	SelR domain	1	1	2	2	1	1	1	1	1	1	1	1	1	1	1	1	1	1	2	2	2	1	1	2	1	3	1	1	1	0	1	1	1	1	2	2	2	2	2	1	2	1	1	1	1	2	2
PF01645.17	Glu_synthase	Conserved region in glutamate synthase	4	3	2	4	2	3	3	5	3	3	7	5	5	6	6	5	4	3	2	2	6	4	3	5	5	6	3	2	2	4	6	4	4	4	3	3	4	2	5	3	2	2	2	2	2	3	3
PF01648.20	ACPS	4'-phosphopantetheinyl transferase superfamily	3	2	2	5	1	3	3	2	2	2	2	2	2	1	1	2	2	2	2	2	6	2	2	1	4	2	2	3	2	3	3	2	1	3	2	1	1	2	1	5	1	1	1	1	1	0	1
PF01649.18	Ribosomal_S20p	Ribosomal protein S20	1	1	1	1	1	1	1	1	1	1	1	1	1	1	1	1	1	1	1	1	1	1	1	1	1	1	1	1	1	1	1	1	1	1	1	1	1	1	1	1	1	1	1	1	1	1	1
PF01653.18	DNA_ligase_aden	NAD-dependent DNA ligase adenylation domain	1	1	1	1	1	1	1	1	1	1	1	1	1	1	1	1	1	1	1	1	1	1	1	1	1	1	1	1	1	1	1	1	1	1	1	1	1	1	1	1	1	3	3	2	3	2	1
PF01654.17	Cyt_bd_oxida_I	Cytochrome bd terminal oxidase subunit I	1	1	0	1	0	1	1	0	0	0	0	1	1	0	0	0	2	0	1	1	0	1	1	1	0	1	0	1	1	1	1	3	3	1	1	1	1	1	1	1	1	1	1	1	1	7	3
PF01656.23	CbiA	CobQ/CobB/MinD/ParA nucleotide binding domain	5	3	3	3	2	3	3	3	2	3	2	3	5	4	4	4	3	2	6	3	4	4	2	2	2	6	5	4	5	1	7	4	4	3	6	4	2	1	2	1	1	3	2	3	2	5	0
PF01663.22	Phosphodiest	Type I phosphodiesterase / nucleotide pyrophosphatase	1	2	9	4	0	0	0	1	3	2	3	3	1	4	4	3	2	2	0	0	0	2	1	2	3	2	2	0	0	0	3	1	1	0	2	0	1	0	3	0	0	0	0	0	0	0	2
PF01668.18	SmpB	SmpB protein	1	1	1	1	1	1	1	1	1	1	1	1	1	1	1	1	1	1	1	1	1	1	1	1	1	1	1	1	1	1	1	1	1	1	1	1	1	1	1	1	1	1	1	1	1	1	1
PF01676.18	Metalloenzyme	Metalloenzyme superfamily	0	0	3	3	2	2	2	2	2	2	2	2	2	2	2	2	2	2	2	2	2	2	2	1	2	2	2	1	1	1	1	1	1	1	0	0	0	1	2	2	0	2	2	2	2	1	1
PF01678.19	DAP_epimerase	Diaminopimelate epimerase	2	2	2	2	2	2	2	2	2	2	2	2	2	2	2	2	2	2	2	2	2	2	2	2	2	2	2	2	2	2	2	2	2	2	2	2	2	2	2	2	2	2	2	2	2	2	2
PF01679.17	Pmp3	Proteolipid membrane potential modulator	0	0	1	0	1	0	0	0	0	0	0	0	1	0	0	1	0	0	1	1	0	1	1	0	0	0	0	0	0	0	0	0	0	0	0	0	1	0	0	1	0	1	0	1	1	1	1
PF01687.17	Flavokinase	Riboflavin kinase	1	1	1	1	1	1	1	1	1	1	1	1	1	1	1	1	1	1	1	1	1	1	1	1	1	1	1	1	1	1	1	1	1	1	1	1	1	1	1	1	1	1	1	1	1	1	1
PF01693.16	Cauli_VI	Caulimovirus viroplasmin	0	0	1	1	0	0	0	0	0	0	0	0	0	0	0	0	0	0	0	0	0	0	0	0	0	0	0	0	0	0	0	0	0	0	0	0	0	0	0	0	0	0	0	0	0	0	0
PF01694.22	Rhomboid	Rhomboid family	2	3	6	6	6	6	6	2	2	2	2	3	3	3	3	6	3	2	3	3	7	4	4	4	4	5	3	3	3	2	5	4	4	3	2	0	0	4	3	1	3	2	2	2	2	4	2
PF01695.17	IstB_IS21	IstB-like ATP binding protein	0	6	1	0	1	1	1	5	2	3	3	0	16	2	2	2	1	6	3	3	1	2	1	0	1	0	1	0	0	0	2	0	0	1	0	0	0	0	0	1	0	5	24	12	11	1	0
PF01699.24	Na_Ca_ex	Sodium/calcium exchanger protein	0	3	4	2	2	2	2	2	2	2	2	2	4	2	2	2	2	2	6	6	2	2	2	2	2	2	2	6	6	6	5	6	6	8	2	4	6	4	2	6	4	2	2	2	2	2	2
PF01702.18	TGT	Queuine tRNA-ribosyltransferase	0	1	1	1	1	1	1	1	1	1	1	1	1	1	1	1	1	1	1	1	1	1	1	1	1	1	1	1	1	1	1	1	1	1	1	1	1	1	1	1	1	1	1	1	1	1	1
PF01706.16	FliG_C	FliG C-terminal domain	0	0	0	0	3	3	3	4	4	4	4	4	3	3	3	3	3	6	6	3	3	3	2	0	2	3	3	4	4	7	4	5	5	5	4	3	3	3	4	3	4	6	3	6	6	3	4
PF01709.20	Transcrip_reg	Transcriptional regulator	1	1	1	1	1	1	1	1	1	1	1	1	1	1	1	1	1	1	1	1	1	1	1	1	1	1	1	1	1	1	1	1	1	1	1	1	1	2	1	1	1	1	1	1	1	1	1
PF01713.21	Smr	Smr domain	0	0	1	0	1	1	1	1	1	1	1	1	2	2	2	2	2	1	1	1	1	2	2	1	1	1	2	1	1	1	2	2	2	2	1	1	1	1	1	1	1	2	2	2	2	1	2
PF01715.17	IPPT	IPP transferase	1	1	1	1	1	1	1	1	1	1	1	1	1	1	1	1	1	1	1	1	1	1	1	1	1	1	1	1	1	1	1	1	1	1	1	1	1	1	1	1	1	1	1	1	1	1	1
PF01717.18	Meth_synt_2	Cobalamin-independent synthase, Catalytic domain	1	3	3	0	4	0	0	2	2	2	0	0	2	2	2	2	2	2	0	0	2	2	2	1	0	1	0	0	0	0	2	0	0	0	2	0	0	0	0	0	0	2	2	2	2	2	1
PF01722.18	BolA	BolA-like protein	0	0	0	0	2	2	2	2	2	2	2	2	2	2	2	2	2	2	2	2	2	2	2	1	2	1	2	3	3	2	2	2	2	2	2	2	2	2	2	2	2	2	2	2	2	2	2
PF01725.16	Ham1p_like	Ham1 family	1	1	1	1	1	1	1	1	1	1	1	1	1	1	1	1	1	1	2	1	1	1	1	1	1	1	1	1	1	1	1	2	2	1	1	1	1	1	1	1	1	1	1	2	1	1	1
PF01726.16	LexA_DNA_bind	LexA DNA binding domain	2	1	0	0	2	2	2	1	1	1	1	3	1	1	1	1	1	1	1	1	1	1	2	1	1	1	1	2	2	0	3	2	2	2	1	1	1	3	1	2	2	1	1	2	1	1	1
PF01728.19	FtsJ	FtsJ-like methyltransferase	2	1	0	0	1	1	1	1	1	1	1	1	1	1	1	1	1	1	1	1	1	1	1	1	1	1	1	2	2	2	2	2	2	2	3	2	2	2	2	3	2	2	1	2	2	3	2
PF01729.19	QRPTase_C	Quinolinate phosphoribosyl transferase, C-terminal domain	2	2	1	1	0	1	1	0	0	0	0	0	1	1	1	1	0	0	1	1	1	1	1	0	1	0	0	1	1	1	1	1	2	1	2	1	1	0	1	2	2	1	1	1	1	1	1
PF01730.16	UreF	UreF	0	1	0	0	0	2	2	1	1	1	1	1	0	1	1	1	1	1	2	2	1	1	1	0	1	0	1	1	2	1	1	1	2	1	0	0	0	0	0	1	0	0	0	1	1	1	1
PF01734.22	Patatin	Patatin-like phospholipase	1	3	3	10	2	2	2	1	2	3	2	1	3	1	1	3	2	1	4	2	2	3	2	1	2	2	1	5	8	6	6	6	6	7	5	1	2	2	0	2	3	3	5	4	4	3	3
PF01739.18	CheR	CheR methyltransferase, SAM binding domain	0	0	1	0	1	0	0	3	3	3	1	2	0	0	0	0	0	1	0	0	4	0	2	0	2	0	0	1	1	1	1	1	1	1	0	3	1	0	2	1	2	1	1	1	1	2	1
PF01740.21	STAS	STAS domain	1	4	3	4	1	5	5	3	3	3	4	4	4	3	3	2	4	3	5	5	3	2	6	2	3	2	3	3	4	2	6	3	3	2	2	2	2	2	2	3	1	4	5	4	4	7	3
PF01743.20	PolyA_pol	Poly A polymerase head domain	1	1	2	1	1	1	1	1	1	1	1	1	1	1	1	1	1	1	2	1	1	1	1	1	1	1	1	1	1	1	1	1	1	1	1	1	1	1	1	2	1	2	2	2	2	2	2
PF01745.16	IPT	Isopentenyl transferase	0	0	0	0	1	1	1	1	1	1	1	0	1	1	1	1	0	0	1	1	1	1	1	1	1	1	0	1	1	1	1	1	1	1	1	1	0	1	1	1	1	1	1	1	1	1	1
PF01746.21	tRNA_m1G_MT	tRNA (Guanine-1)-methyltransferase	1	1	1	1	1	1	1	1	1	1	1	1	1	1	1	1	1	1	1	1	1	1	1	1	1	1	1	1	1	1	1	1	1	1	1	1	1	1	1	1	1	1	1	1	1	1	1
PF01751.22	Toprim	Toprim domain	3	2	3	4	3	3	3	3	3	3	3	3	4	3	3	3	3	3	7	3	3	4	3	3	3	4	3	4	4	4	4	4	4	4	3	3	3	4	5	4	4	4	5	4	4	3	5
PF01757.22	Acyl_transf_3	Acyltransferase family	8	3	3	2	1	3	3	3	3	3	3	2	0	0	0	2	1	1	0	0	1	1	1	3	0	5	2	5	3	1	3	2	3	4	2	0	0	3	0	0	5	4	1	2	2	6	0
PF01758.16	SBF	Sodium Bile acid symporter family	4	11	5	3	8	3	3	7	7	8	4	5	2	5	5	8	7	4	5	5	0	7	5	5	5	2	5	4	4	7	0	4	5	3	3	0	1	4	1	4	3	2	4	6	6	1	2
PF01761.20	DHQ_synthase	3-dehydroquinate synthase	1	1	2	1	1	1	1	1	1	1	1	1	1	1	1	1	1	1	2	1	1	1	1	1	1	1	1	1	1	1	1	1	1	1	1	2	1	1	1	1	1	1	1	2	1	1	1
PF01765.19	RRF	Ribosome recycling factor	1	2	1	1	1	1	1	1	1	1	1	1	1	1	1	1	1	1	1	1	1	1	1	1	1	1	1	1	1	1	1	1	1	1	1	1	1	1	1	1	1	1	1	1	1	1	2
PF01769.16	MgtE	Divalent cation transporter	2	3	1	1	2	2	2	2	2	2	2	2	2	2	2	2	2	2	2	2	2	2	2	2	2	2	2	2	2	4	3	3	3	3	2	2	5	2	2	2	1	2	6	2	2	4	3
PF01773.20	Nucleos_tra2_N	Na+ dependent nucleoside transporter N-terminus	2	0	3	1	0	0	0	0	0	0	0	0	0	0	0	0	0	0	0	0	0	0	0	0	0	0	0	0	0	4	0	0	0	0	1	1	2	0	0	0	2	2	1	2	2	0	3
PF01774.17	UreD	UreD urease accessory protein	0	1	0	0	0	1	1	1	1	1	1	1	0	1	1	1	1	1	1	1	1	1	1	0	1	0	1	1	1	1	1	1	1	1	0	0	0	0	0	1	0	0	0	1	1	1	1
PF01782.18	RimM	RimM N-terminal domain	1	1	2	1	1	1	1	1	1	1	1	1	2	2	2	2	1	1	1	1	1	2	1	1	1	1	2	1	1	1	1	1	1	1	1	1	1	2	1	2	2	2	1	2	2	1	1
PF01783.23	Ribosomal_L32p	Ribosomal L32p protein family	1	1	1	2	1	1	1	1	1	1	1	1	1	1	1	1	1	1	1	1	1	1	1	1	0	1	1	1	1	1	1	1	1	1	1	1	1	1	0	1	1	1	1	1	1	1	1
PF01784.18	NIF3	NIF3 (NGG1p interacting factor 3)	1	1	1	1	0	0	0	0	0	0	0	0	0	0	0	0	0	0	0	0	0	0	0	0	0	0	0	0	0	0	0	0	0	0	0	0	0	0	0	0	0	1	1	2	1	1	1
PF01786.17	AOX	Alternative oxidase	0	0	0	0	0	0	0	0	0	0	0	0	0	0	0	0	0	0	0	0	0	0	0	0	0	0	0	0	0	0	0	0	0	0	0	0	0	0	0	0	0	0	0	0	0	0	0
PF01790.18	LGT	Prolipoprotein diacylglyceryl transferase	2	1	1	3	1	2	2	1	1	1	1	1	1	1	1	1	1	1	2	2	2	1	1	1	1	1	1	1	1	1	1	1	1	2	1	1	1	2	1	1	1	1	1	1	1	1	2
PF01791.9	DeoC	DeoC/LacD family aldolase	1	1	0	1	2	2	2	2	2	3	3	2	1	1	1	1	1	1	1	1	1	1	2	0	1	1	1	1	1	2	2	1	1	2	0	0	0	1	1	1	0	1	2	1	1	0	0
PF01794.19	Ferric_reduct	Ferric reductase like transmembrane component	0	0	0	0	3	5	5	5	5	5	3	1	4	4	4	3	4	3	2	1	4	5	1	4	3	1	5	5	5	4	7	6	9	7	0	1	2	0	0	4	0	2	2	2	2	2	0
PF01795.19	Methyltransf_5	MraW methylase family	1	1	1	1	1	1	1	1	1	1	1	1	1	1	1	1	1	1	1	1	1	1	1	1	1	1	1	1	1	1	1	1	1	1	1	1	1	1	1	1	1	1	1	1	1	1	1
PF01807.20	zf-CHC2	CHC2 zinc finger	1	1	1	1	1	2	3	1	1	1	1	1	1	1	1	1	1	1	1	1	2	2	1	1	2	1	1	1	1	2	1	1	1	1	2	1	3	2	1	1	1	1	3	2	1	1	1
PF01808.18	AICARFT_IMPCHas	AICARFT/IMPCHase bienzyme	1	1	1	1	1	1	1	1	1	1	1	1	1	1	1	1	1	1	1	1	1	1	1	1	1	1	1	1	1	1	1	1	1	1	1	1	1	1	1	1	1	1	1	1	1	1	1
PF01810.18	LysE	LysE type translocator	3	2	4	9	4	5	5	11	11	14	12	11	14	7	7	12	8	11	4	4	10	10	7	15	11	13	8	13	10	19	15	13	14	11	2	0	1	12	18	20	2	3	5	4	4	12	6
PF01812.20	5-FTHF_cyc-lig	5-formyltetrahydrofolate cyclo-ligase family	1	1	1	1	1	3	3	1	1	1	1	1	1	1	1	1	1	1	2	1	1	1	1	1	1	1	1	1	1	1	1	1	1	2	1	1	1	2	1	1	1	1	1	1	1	1	1
PF01814.23	Hemerythrin	Hemerythrin HHE cation binding domain	2	1	1	2	0	1	1	2	1	2	0	0	0	0	0	0	0	3	1	1	1	1	0	0	0	1	0	1	1	0	2	1	1	2	0	1	1	2	0	1	2	2	2	2	2	2	3
PF01817.21	CM_2	Chorismate mutase type II	0	1	1	1	2	2	2	2	2	2	2	2	3	2	2	2	3	1	1	1	2	2	2	1	2	1	2	1	1	3	2	3	3	5	2	2	2	1	3	2	2	5	1	6	5	1	1
PF01820.21	Dala_Dala_lig_N	D-ala D-ala ligase N-terminus	1	1	2	1	1	1	1	1	1	1	1	1	1	1	1	1	1	1	1	1	1	1	1	2	1	1	1	2	2	1	1	1	1	2	1	1	1	1	1	1	1	2	2	2	2	1	1
PF01832.20	Glucosaminidase	Mannosyl-glycoprotein endo-beta-N-acetylglucosaminidase	0	0	1	1	0	0	0	0	0	0	0	0	0	0	0	0	0	0	1	0	0	1	0	0	0	0	0	0	0	0	0	0	0	0	0	0	0	0	0	2	0	1	2	1	1	2	2
PF01842.25	ACT	ACT domain	7	11	2	4	8	8	8	7	7	7	7	7	7	8	8	7	7	7	6	6	7	7	8	8	8	7	8	8	8	8	5	7	7	9	4	10	9	4	6	11	6	4	7	6	6	7	8
PF01844.23	HNH	HNH endonuclease	2	4	1	0	1	2	2	2	2	1	2	3	1	0	0	0	0	1	5	0	1	0	1	0	1	1	0	1	1	0	1	2	1	1	1	0	0	0	0	0	0	4	2	2	0	2	0
PF01845.17	CcdB	CcdB protein	0	0	0	0	0	0	0	2	1	1	1	0	1	0	0	0	0	1	1	0	1	1	1	0	0	0	0	0	0	0	0	0	2	1	0	0	0	0	0	1	0	1	0	0	0	0	0
PF01863.17	DUF45	Protein of unknown function DUF45	0	2	0	0	1	1	1	2	1	1	1	1	1	1	1	1	1	1	1	1	2	1	3	1	2	1	1	1	1	2	1	1	1	1	2	1	1	1	1	1	3	4	0	2	2	1	1
PF01865.16	PhoU_div	Protein of unknown function DUF47	1	0	0	0	0	0	0	0	0	0	0	0	0	0	0	0	0	0	0	0	0	0	0	0	0	0	0	0	0	0	0	0	0	0	0	0	0	0	0	0	0	1	2	1	1	0	1
PF01869.20	BcrAD_BadFG	BadF/BadG/BcrA/BcrD ATPase family	0	0	2	2	1	1	1	0	0	0	0	0	1	1	1	1	1	1	1	2	2	0	2	0	1	0	0	1	1	1	1	1	1	0	0	0	0	2	1	1	0	1	0	1	1	0	0
PF01872.17	RibD_C	RibD C-terminal domain	4	10	1	2	1	1	1	2	1	1	2	2	2	2	2	2	1	3	2	2	1	2	2	2	1	1	2	3	3	5	3	1	1	2	6	3	1	4	1	4	2	1	2	1	1	1	1
PF01882.18	DUF58	Protein of unknown function DUF58	1	3	3	7	1	3	3	3	4	2	3	2	5	3	3	5	3	1	1	1	2	3	1	1	3	2	3	1	1	1	5	2	2	3	1	0	0	1	3	3	0	3	6	4	3	1	1
PF01895.19	PhoU	PhoU domain	2	4	0	0	2	2	2	2	2	2	2	4	2	4	4	2	2	2	2	2	2	4	4	4	4	4	6	4	4	4	6	4	4	6	2	2	2	6	4	4	2	2	2	2	2	4	2
PF01902.17	Diphthami_syn_2	Diphthamide synthase	1	0	0	0	0	0	0	0	0	0	0	0	0	0	0	0	0	0	0	0	0	0	0	0	0	0	0	0	0	0	0	0	0	0	0	0	0	0	0	0	0	0	1	0	0	0	0
PF01909.23	NTP_transf_2	Nucleotidyltransferase domain	0	1	0	0	0	0	0	0	0	0	0	0	0	0	0	0	0	0	0	0	1	0	2	0	0	0	0	2	2	2	1	1	1	1	1	0	0	2	1	2	1	2	1	2	3	1	1
PF01914.17	MarC	MarC family integral membrane protein	0	0	1	1	1	1	1	2	2	2	2	1	4	3	3	3	5	1	1	1	1	3	1	2	1	2	3	2	2	2	2	1	1	2	1	1	1	2	1	2	1	3	5	3	4	1	0
PF01923.18	Cob_adeno_trans	Cobalamin adenosyltransferase	3	1	1	2	1	1	1	1	1	1	1	1	1	1	1	1	1	1	1	1	1	1	1	1	1	1	1	1	1	1	1	1	1	1	1	1	1	1	1	1	1	2	2	2	2	0	0
PF01925.19	TauE	Sulfite exporter TauE/SafE	6	7	3	4	9	8	8	7	7	7	7	7	7	6	6	5	5	5	6	6	6	7	6	8	6	6	7	6	7	11	9	8	8	6	3	5	4	8	7	6	3	5	7	5	5	8	7
PF01926.23	MMR_HSR1	50S ribosome-binding GTPase	9	8	13	8	8	11	11	8	8	8	8	10	10	8	8	10	8	11	10	10	9	9	9	9	9	9	9	8	8	10	9	10	10	10	7	8	9	9	7	8	8	9	10	9	9	14	10
PF01928.21	CYTH	CYTH domain	0	1	1	1	0	0	0	0	0	0	0	0	1	1	1	1	1	0	0	0	0	0	0	0	0	0	1	1	1	2	1	1	1	1	0	0	0	1	0	1	0	1	1	1	1	1	1
PF01931.18	NTPase_I-T	Protein of unknown function DUF84	0	0	0	0	0	0	0	1	1	1	1	0	0	0	0	0	0	0	0	0	0	0	0	0	0	0	0	0	0	1	0	0	0	0	0	0	0	0	0	0	0	3	0	1	1	1	0
PF01933.18	UPF0052	Uncharacterised protein family UPF0052	2	2	0	0	0	0	0	1	1	1	0	0	0	0	0	0	0	0	0	0	0	0	0	0	0	0	1	0	0	2	1	1	1	1	0	0	0	0	0	0	0	1	1	1	1	1	1
PF01935.17	DUF87	Helicase HerA, central domain	1	1	3	0	0	1	1	0	0	2	0	0	0	0	0	2	2	1	2	0	1	0	0	0	0	0	0	2	2	2	1	1	1	2	3	2	2	2	1	0	2	0	1	1	1	1	0
PF01936.18	NYN	NYN domain	2	2	0	1	1	1	1	1	1	1	1	1	2	2	2	1	2	1	3	2	1	1	1	1	1	2	2	1	1	1	1	1	1	1	1	1	1	1	1	1	1	2	4	2	2	1	1
PF01938.20	TRAM	TRAM domain	0	0	2	2	1	1	1	1	1	1	1	1	1	1	1	1	1	1	1	1	1	1	1	1	1	1	1	1	1	1	2	1	1	1	1	1	1	1	0	1	1	2	1	2	2	2	2
PF01943.17	Polysacc_synt	Polysaccharide biosynthesis protein	3	8	7	9	2	1	1	1	1	1	1	1	2	3	3	0	2	1	4	1	2	1	2	0	0	1	1	3	3	4	5	6	3	5	3	5	3	4	0	0	1	4	1	3	2	0	2
PF01948.18	PyrI	Aspartate carbamoyltransferase regulatory chain, allosteric domain	0	0	0	0	0	0	0	0	0	0	0	0	0	0	0	0	0	0	0	0	0	0	0	0	0	0	0	0	0	0	0	0	0	0	0	0	0	0	0	0	0	1	1	1	1	0	0
PF01957.18	NfeD	NfeD-like C-terminal, partner-binding	1	1	0	2	0	0	0	0	0	0	0	0	0	0	0	0	0	0	0	0	0	0	0	0	0	0	0	2	2	1	1	2	2	2	1	1	2	1	1	0	3	1	1	1	1	1	1
PF01964.18	ThiC_Rad_SAM	Radical SAM ThiC family	0	1	1	1	0	1	1	0	0	0	0	0	1	0	0	0	0	0	0	0	1	1	1	1	1	0	1	0	0	1	0	0	0	1	1	1	1	1	0	1	1	1	0	1	1	1	1
PF01965.24	DJ-1_PfpI	DJ-1/PfpI family	3	6	3	7	2	4	4	6	8	8	10	7	11	6	6	10	8	8	3	3	7	12	5	11	8	10	12	3	3	15	12	10	10	9	5	1	2	3	11	7	2	4	3	6	6	8	9
PF01966.22	HD	HD domain	3	3	11	11	4	2	2	8	7	9	5	6	8	8	8	6	11	6	5	3	6	7	8	4	7	6	8	5	6	10	8	11	10	11	8	4	4	3	7	8	3	4	3	4	4	13	10
PF01967.21	MoaC	MoaC family	1	1	1	1	1	1	1	1	1	1	1	1	1	1	1	1	1	1	1	1	1	1	1	1	1	1	1	1	1	1	1	1	1	1	1	1	1	1	1	1	0	1	1	1	1	1	1
PF01970.16	TctA	Tripartite tricarboxylate transporter TctA family	1	0	0	0	7	6	6	4	2	4	4	4	6	5	5	5	9	4	4	0	5	12	5	1	3	2	6	4	7	2	10	6	5	4	0	0	0	6	2	6	0	0	0	0	0	8	3
PF01972.16	SDH_sah	Serine dehydrogenase proteinase	0	0	1	0	0	1	1	0	0	0	0	0	0	0	0	0	0	0	0	1	0	0	0	0	0	0	0	0	0	0	2	0	0	0	2	0	0	0	0	0	0	0	0	0	0	2	0
PF01975.17	SurE	Survival protein SurE	0	0	3	1	1	1	1	1	1	1	1	1	1	1	1	1	1	1	1	1	1	1	1	1	1	1	1	1	1	1	1	1	1	1	1	1	1	2	1	1	1	1	1	1	1	1	1
PF01977.16	UbiD	3-octaprenyl-4-hydroxybenzoate carboxy-lyase	0	0	0	0	0	0	0	0	0	0	0	0	0	0	0	0	0	0	0	0	0	0	0	0	1	0	0	1	1	1	0	0	0	1	0	0	0	0	1	1	1	1	1	1	1	0	1
PF01978.19	TrmB	Sugar-specific transcriptional regulator TrmB	0	2	1	1	0	2	2	1	2	1	2	1	6	1	1	1	0	0	1	1	1	0	1	0	1	0	3	2	3	2	2	3	3	6	3	0	0	2	5	0	2	2	2	2	2	3	1
PF01979.20	Amidohydro_1	Amidohydrolase family	5	7	5	22	6	12	12	10	10	10	10	9	10	13	13	13	16	14	14	11	11	17	12	10	11	8	16	10	10	10	14	11	11	16	5	4	7	14	9	11	5	4	9	5	5	7	5
PF01980.16	TrmO	tRNA-methyltransferase O	0	0	0	0	0	0	0	1	1	1	1	1	0	0	0	0	0	0	0	0	1	0	0	0	0	0	1	1	1	2	1	1	1	1	0	0	0	0	0	0	0	1	2	1	1	1	1
PF01985.21	CRS1_YhbY	CRS1 / YhbY (CRM) domain	0	0	0	0	0	0	0	0	0	0	0	0	0	0	0	0	0	0	0	0	0	0	0	0	0	0	0	0	0	0	0	0	0	0	0	0	0	0	0	0	0	1	1	1	1	1	1
PF02001.16	DUF134	Protein of unknown function DUF134	0	0	0	0	0	0	0	0	0	0	0	0	0	0	0	0	0	0	0	0	0	0	0	0	0	0	0	0	0	1	0	0	0	0	0	0	0	0	0	0	0	0	0	0	0	0	0
PF02021.17	UPF0102	Uncharacterised protein family UPF0102	1	1	1	1	1	1	1	1	1	1	1	1	1	1	1	1	1	1	1	1	1	1	1	1	1	1	1	1	1	1	1	1	1	1	1	1	1	1	1	1	1	1	1	1	1	1	1
PF02028.17	BCCT	BCCT, betaine/carnitine/choline family transporter	5	3	1	0	1	2	2	5	5	8	6	6	8	3	3	3	8	4	3	3	1	5	3	10	5	2	2	2	1	11	3	3	3	1	3	1	1	2	2	2	1	3	2	5	5	8	16
PF02033.18	RBFA	Ribosome-binding factor A	1	1	1	1	1	1	1	1	1	1	1	1	1	1	1	1	1	1	1	1	1	1	1	1	1	1	1	1	1	1	1	1	1	1	1	1	1	1	1	1	1	1	1	1	1	1	1
PF02036.17	SCP2	SCP-2 sterol transfer family	1	0	0	0	1	1	1	2	2	2	2	2	2	2	2	2	2	1	1	1	2	2	2	2	3	2	3	2	2	3	3	1	1	3	0	0	0	1	1	2	1	5	2	3	3	2	2
PF02049.18	FliE	Flagellar hook-basal body complex protein FliE	0	0	0	0	1	1	1	1	1	1	1	1	1	1	1	1	1	1	2	1	1	1	1	0	1	1	1	1	1	2	1	3	3	2	3	1	1	1	2	2	1	2	1	2	2	2	2
PF02050.16	FliJ	Flagellar FliJ protein	0	0	0	0	0	0	0	0	2	0	0	0	0	0	0	0	0	0	2	1	0	0	0	0	0	0	0	1	1	1	1	1	1	1	0	0	0	0	1	1	1	0	2	0	0	1	1
PF02065.18	Melibiase	Melibiase	0	0	0	0	0	0	0	1	1	1	1	1	0	0	0	0	0	1	0	0	1	0	1	0	0	0	0	0	0	0	1	1	1	1	1	0	0	0	0	0	0	2	1	2	2	0	1
PF02074.15	Peptidase_M32	Carboxypeptidase Taq (M32) metallopeptidase	0	0	0	0	1	1	1	1	1	1	1	1	1	1	1	1	1	1	2	1	1	1	1	1	1	1	1	0	0	0	0	0	0	0	0	0	0	1	1	1	0	1	1	1	1	0	0
PF02075.17	RuvC	Crossover junction endodeoxyribonuclease RuvC	1	1	1	1	1	1	1	1	1	1	1	1	1	1	1	1	1	1	1	1	1	1	1	1	1	1	1	1	1	1	1	1	1	1	1	1	1	2	1	1	1	1	1	1	1	1	1
PF02080.21	TrkA_C	TrkA-C domain	4	6	6	3	4	7	7	2	2	2	2	2	2	6	6	2	6	2	3	3	2	4	2	2	2	4	2	2	2	4	8	6	6	4	2	5	2	2	2	5	0	5	5	5	7	2	7
PF02082.20	Rrf2	Transcriptional regulator	1	4	2	4	1	5	5	3	3	4	3	2	6	2	2	3	3	5	1	1	8	2	3	2	2	1	2	4	7	5	5	5	3	5	5	1	1	5	4	7	2	3	3	2	2	2	2
PF02086.15	MethyltransfD12	D12 class N6 adenine-specific DNA methyltransferase	0	2	0	0	0	0	0	0	0	0	0	0	1	0	0	0	0	0	0	0	4	0	0	0	0	0	0	0	0	0	0	0	1	1	0	0	0	0	0	0	2	0	2	1	0	0	0
PF02089.15	Palm_thioest	Palmitoyl protein thioesterase	2	0	0	0	0	0	0	0	0	0	0	0	0	1	1	0	0	0	0	0	0	0	0	0	0	0	0	0	0	0	0	0	0	0	0	1	1	0	0	0	0	0	1	0	0	0	0
PF02091.15	tRNA-synt_2e	Glycyl-tRNA synthetase alpha subunit	0	0	0	0	1	1	1	1	1	1	1	1	1	1	1	1	1	1	1	1	1	1	1	1	1	1	1	1	1	1	1	1	1	1	1	1	1	1	1	1	1	1	1	1	1	0	1
PF02092.17	tRNA_synt_2f	Glycyl-tRNA synthetase beta subunit	0	0	0	0	1	1	1	1	1	1	1	1	1	1	1	1	1	1	1	1	1	1	1	1	1	1	1	1	1	1	1	1	1	1	2	1	1	1	1	1	2	1	1	1	1	0	1
PF02096.20	60KD_IMP	60Kd inner membrane protein	1	3	3	3	1	1	1	1	1	1	1	1	1	1	1	1	1	1	1	1	1	1	3	2	2	1	1	1	1	1	1	1	1	1	1	1	1	2	1	1	1	1	1	1	1	1	1
PF02107.16	FlgH	Flagellar L-ring protein	0	0	0	0	1	1	1	1	1	1	1	1	1	1	1	1	1	1	2	1	1	1	1	0	1	1	1	1	1	2	1	2	2	2	1	1	1	1	1	1	1	2	1	2	2	1	1
PF02108.16	FliH	Flagellar assembly protein FliH	0	0	0	0	0	0	0	0	0	0	0	0	0	0	0	0	0	1	2	1	0	0	0	0	0	0	0	1	1	1	1	1	1	1	1	1	1	0	1	1	0	2	1	2	2	1	1
PF02110.15	HK	Hydroxyethylthiazole kinase family	0	1	1	0	0	0	0	0	0	0	0	0	0	0	0	0	0	0	0	0	0	0	0	0	0	0	0	0	0	3	2	1	2	2	0	0	0	0	0	0	0	1	1	1	1	0	1
PF02113.15	Peptidase_S13	D-Ala-D-Ala carboxypeptidase 3 (S13) family	2	2	2	0	3	1	1	1	1	1	1	1	1	2	2	1	1	1	2	2	1	1	1	1	1	1	2	0	0	0	0	0	0	0	0	0	0	1	0	0	0	2	2	2	2	0	1
PF02119.16	FlgI	Flagellar P-ring protein	0	0	0	0	1	1	1	1	1	1	1	1	1	1	1	1	1	1	2	1	1	1	1	0	1	1	1	1	1	2	1	2	2	2	1	1	1	1	1	1	1	2	1	2	2	1	1
PF02120.16	Flg_hook	Flagellar hook-length control protein FliK	0	0	0	0	1	1	1	3	2	2	3	2	1	1	1	1	1	2	3	2	1	1	1	0	1	1	1	4	5	2	2	4	4	5	2	0	0	2	1	1	1	3	1	3	1	8	1
PF02130.17	UPF0054	Uncharacterized protein family UPF0054	1	1	1	1	1	1	1	1	1	1	1	1	1	1	1	1	1	1	1	1	1	1	1	1	1	1	1	1	1	1	1	1	1	1	1	1	1	1	1	1	1	1	1	1	1	1	1
PF02132.15	RecR	RecR protein	1	1	1	1	1	1	1	1	1	1	1	1	1	1	1	1	1	1	1	1	1	1	1	1	1	1	1	1	1	1	1	1	1	1	2	2	2	1	1	1	1	1	1	1	1	1	1
PF02133.15	Transp_cyt_pur	Permease for cytosine/purines, uracil, thiamine, allantoin	2	0	0	0	1	2	2	0	0	0	0	0	0	0	0	0	0	0	0	0	0	0	0	1	0	0	0	0	0	2	0	0	0	2	0	0	0	0	0	0	0	0	2	1	1	1	3
PF02142.22	MGS	MGS-like domain	4	2	1	2	2	2	2	3	3	3	3	2	4	2	2	2	3	3	3	3	3	3	3	3	3	2	2	4	4	4	3	3	3	3	3	3	4	4	3	4	3	6	5	6	10	4	5
PF02146.17	SIR2	Sir2 family	2	2	1	1	1	1	1	2	1	2	1	1	1	1	1	1	1	1	2	1	0	1	0	1	0	1	1	0	0	0	1	1	1	1	1	1	1	0	0	1	1	1	0	1	1	1	1
PF02151.19	UVR	UvrB/uvrC motif	4	2	2	2	3	3	3	3	3	3	3	3	2	2	2	2	2	3	3	3	2	2	3	3	2	2	2	2	2	2	3	3	3	2	2	4	5	2	2	3	2	2	4	3	2	2	3
PF02152.18	FolB	Dihydroneopterin aldolase	1	1	1	1	1	1	1	1	1	1	1	1	1	1	1	2	1	1	1	1	1	1	1	1	1	1	1	1	1	1	1	1	1	1	1	1	1	1	1	2	1	1	1	1	1	2	2
PF02153.17	PDH	Prephenate dehydrogenase	1	1	1	2	1	2	2	2	2	2	2	2	2	1	1	1	1	1	1	1	1	1	2	1	1	1	1	1	1	1	1	1	1	2	1	0	1	1	1	2	0	1	1	1	1	1	2
PF02154.15	FliM	Flagellar motor switch protein FliM	0	0	0	0	0	0	0	0	0	0	0	0	0	0	0	0	0	1	3	1	0	0	0	0	0	0	0	1	1	2	1	2	2	2	0	0	0	0	1	1	1	1	2	1	1	1	1
PF02163.22	Peptidase_M50	Peptidase family M50	4	1	1	3	1	1	1	1	1	1	1	1	3	5	5	3	3	1	1	1	1	3	1	1	1	1	1	1	1	1	1	1	1	1	1	4	4	3	4	4	3	1	1	1	1	2	1
PF02167.15	Cytochrom_C1	Cytochrome C1 family	0	0	0	0	1	2	2	1	1	1	1	1	1	1	1	1	1	1	1	2	1	1	1	1	1	1	1	1	1	1	1	1	1	1	1	1	1	1	1	1	1	2	2	2	2	1	2
PF02169.16	LPP20	LPP20 lipoprotein	0	0	0	0	0	0	0	0	0	0	0	0	0	0	0	0	0	0	0	0	0	0	0	0	0	0	0	0	0	0	0	0	0	0	0	0	0	0	0	0	0	0	0	0	0	1	0
PF02190.16	LON_substr_bdg	ATP-dependent protease La (LON) substrate-binding domain	1	0	3	3	3	3	3	4	4	4	4	4	3	4	4	4	3	2	2	2	4	3	4	2	3	2	3	4	4	3	4	4	4	4	2	3	3	3	3	3	4	2	2	2	2	3	3
PF02195.18	ParBc	ParB-like nuclease domain	2	1	1	5	9	12	12	2	2	6	2	2	13	6	6	10	8	5	6	7	18	6	6	2	6	3	7	5	2	3	2	2	9	12	8	1	3	7	3	1	7	3	3	2	3	1	2
PF02219.17	MTHFR	Methylenetetrahydrofolate reductase	1	1	1	1	1	1	1	1	1	1	1	1	1	1	1	1	1	1	1	1	1	1	1	1	2	1	1	2	2	1	2	2	2	2	1	1	1	2	2	1	1	1	1	1	1	1	2
PF02222.22	ATP-grasp	ATP-grasp domain	1	2	2	2	1	1	1	1	1	1	1	1	1	1	1	1	1	1	1	1	1	1	1	2	1	1	1	1	1	1	1	1	1	1	2	2	2	1	1	1	3	1	4	1	1	1	1
PF02223.17	Thymidylate_kin	Thymidylate kinase	1	1	0	0	1	1	1	1	1	1	1	1	1	1	1	1	1	1	1	1	1	1	1	1	1	1	1	1	1	1	1	1	1	1	1	1	1	1	1	1	1	1	2	4	1	1	1
PF02224.18	Cytidylate_kin	Cytidylate kinase	2	1	1	1	2	2	2	1	1	1	2	1	1	2	2	2	2	2	2	2	2	2	2	2	2	1	2	1	1	1	1	1	1	1	1	1	2	1	1	1	1	1	1	1	1	1	2
PF02230.16	Abhydrolase_2	Phospholipase/Carboxylesterase	0	0	6	6	2	1	1	1	1	2	4	2	4	2	2	2	3	4	1	1	3	2	2	2	2	2	2	2	2	1	2	2	2	3	0	3	0	1	5	1	0	0	0	0	0	2	1
PF02233.16	PNTB	NAD(P) transhydrogenase beta subunit	1	1	0	0	1	1	1	1	1	1	1	1	1	3	3	1	1	1	1	1	1	1	1	1	1	1	1	1	1	1	1	1	1	1	1	1	1	1	1	1	1	1	2	1	3	1	1
PF02237.17	BPL_C	Biotin protein ligase C terminal domain	1	0	0	0	1	1	1	1	1	1	1	1	1	1	1	1	1	2	1	2	1	1	1	1	1	1	1	1	1	1	1	1	1	1	1	1	1	1	1	1	1	1	2	2	2	1	0
PF02253.15	PLA1	Phospholipase A1	0	0	1	1	0	0	0	0	0	0	0	0	0	0	0	0	0	0	0	0	0	0	0	0	0	0	0	0	0	0	0	0	0	0	0	0	0	0	0	0	0	2	2	1	1	1	1
PF02254.18	TrkA_N	TrkA-N domain	4	7	5	5	7	6	6	5	5	4	4	7	3	3	3	3	3	3	7	5	5	3	3	3	3	3	3	3	3	8	4	6	7	5	7	6	4	4	5	7	4	4	6	4	4	4	6
PF02255.16	PTS_IIA	PTS system, Lactose/Cellobiose specific IIA subunit	0	0	0	0	0	0	0	0	0	0	0	0	0	0	0	0	0	0	0	0	0	0	0	0	0	0	0	0	0	0	0	0	0	0	0	0	0	0	0	0	0	2	1	1	1	0	0
PF02264.15	LamB	LamB porin	0	0	0	0	0	0	0	0	0	0	0	0	0	0	0	0	0	0	0	0	0	0	0	0	0	0	0	0	0	1	0	0	0	0	0	0	0	0	0	0	0	2	3	4	2	0	1
PF02272.19	DHHA1	DHHA1 domain	1	2	4	5	2	2	2	3	3	3	3	3	3	2	2	3	2	3	5	3	3	2	3	2	2	2	2	3	3	3	3	2	2	2	3	2	2	2	2	2	2	3	5	3	3	3	2
PF02273.15	Acyl_transf_2	Acyl transferase	0	0	0	0	0	0	0	0	0	0	0	0	0	0	0	0	0	0	0	0	0	0	0	0	0	0	0	0	0	0	0	0	0	0	0	0	0	0	0	0	0	0	0	0	0	0	0
PF02274.17	Amidinotransf	Amidinotransferase	0	0	3	1	0	0	0	0	0	0	0	0	0	1	1	1	1	1	0	0	1	3	4	8	5	8	1	0	0	3	2	1	2	1	0	0	0	0	0	0	0	0	1	0	0	0	1
PF02275.18	CBAH	Linear amide C-N hydrolases, choloylglycine hydrolase family	0	0	0	0	0	0	0	0	0	0	0	0	0	0	0	0	1	0	0	0	0	0	0	0	0	0	0	1	1	2	2	0	0	1	0	0	0	0	0	1	0	0	0	0	0	0	0
PF02278.18	Lyase_8	Polysaccharide lyase family 8, super-sandwich domain	0	0	0	0	0	0	0	0	0	0	0	0	0	0	0	0	0	0	0	0	0	0	0	0	0	0	0	0	0	0	0	0	0	0	0	0	0	0	0	0	0	0	0	0	0	0	0
PF02300.17	Fumarate_red_C	Fumarate reductase subunit C	0	0	0	0	0	0	0	0	0	0	0	0	0	0	0	0	0	0	0	0	0	0	0	0	0	0	0	0	0	0	0	0	0	0	0	0	0	0	0	0	0	1	1	1	1	0	0
PF02302.17	PTS_IIB	PTS system, Lactose/Cellobiose specific IIB subunit	0	1	0	0	0	0	0	0	0	0	0	0	0	0	0	0	0	0	0	0	0	0	0	0	0	0	0	0	0	0	0	0	0	0	0	0	0	1	0	0	0	2	2	1	1	0	3
PF02308.16	MgtC	MgtC family	0	0	0	0	0	2	2	2	2	2	2	0	1	0	0	1	0	1	1	1	0	0	1	0	0	0	0	2	1	0	0	0	0	1	0	0	2	1	0	1	1	0	0	0	0	3	0
PF02311.19	AraC_binding	AraC-like ligand binding domain	0	0	8	15	0	1	1	1	1	1	1	2	1	0	0	2	1	0	1	0	0	0	1	4	1	1	1	2	2	3	4	3	3	2	0	0	0	1	1	7	0	0	3	0	0	10	0
PF02313.17	Fumarate_red_D	Fumarate reductase subunit D	0	0	0	0	0	0	0	0	0	0	0	0	0	0	0	0	0	0	0	0	0	0	0	0	0	0	0	0	0	0	0	0	0	0	0	0	0	0	0	0	0	1	1	1	1	0	0
PF02321.18	OEP	Outer membrane efflux protein	0	0	30	16	2	4	4	6	6	6	6	4	7	7	7	8	12	2	9	5	4	9	4	4	4	6	6	4	4	10	10	6	6	11	10	10	16	4	6	6	8	10	12	11	12	14	4
PF02322.15	Cyt_bd_oxida_II	Cytochrome bd terminal oxidase subunit II	1	3	0	1	0	1	1	0	0	0	0	1	1	0	0	0	2	0	1	1	0	1	1	1	0	1	1	1	1	1	1	3	3	1	1	2	1	1	1	1	1	1	1	1	1	6	3
PF02325.17	YGGT	YGGT family	1	1	0	0	1	1	1	1	1	1	1	1	1	1	1	1	1	1	1	1	1	1	1	1	1	1	1	1	1	1	1	1	1	1	1	1	1	3	1	1	1	2	2	2	2	2	2
PF02335.15	Cytochrom_C552	Cytochrome c552	0	0	1	0	0	0	0	0	0	0	0	0	0	0	0	0	1	0	0	0	0	0	0	0	0	0	0	0	0	0	0	0	0	0	0	0	0	0	0	0	0	0	0	0	0	0	0
PF02347.16	GDC-P	Glycine cleavage system P-protein	2	2	3	6	3	3	3	6	6	6	2	2	2	3	3	3	3	3	3	3	3	3	5	3	3	3	3	2	2	2	3	2	2	2	2	3	3	3	3	2	2	3	3	3	3	3	2
PF02348.19	CTP_transf_3	Cytidylyltransferase	0	0	3	1	1	1	1	3	3	3	2	5	1	1	1	1	1	1	2	1	1	1	1	1	1	1	3	2	2	1	2	2	2	3	1	0	0	1	4	1	2	1	1	1	3	2	1
PF02353.20	CMAS	Mycolic acid cyclopropane synthetase	2	2	0	2	2	1	1	1	1	1	1	1	1	1	1	1	1	3	1	1	1	3	2	2	2	2	4	3	3	2	3	3	3	6	2	1	1	1	1	3	3	1	3	1	1	1	2
PF02355.16	SecD_SecF	Protein export membrane protein	2	2	4	3	3	3	3	2	2	2	2	2	2	2	2	2	2	2	3	3	3	3	3	2	3	2	3	5	5	3	2	3	4	3	3	2	2	2	3	6	2	3	4	3	3	3	4
PF02357.19	NusG	Transcription termination factor nusG	1	1	2	3	1	1	1	1	1	1	1	1	1	1	1	1	1	1	2	1	1	1	5	1	4	2	1	1	1	2	2	3	1	1	1	1	1	1	2	1	1	3	4	3	3	1	2
PF02361.16	CbiQ	Cobalt transport protein	6	1	0	0	0	0	0	2	2	2	2	2	0	0	0	1	0	2	1	1	0	1	1	0	1	0	0	1	1	1	1	1	1	1	0	0	0	0	1	2	0	0	0	0	0	0	0
PF02366.18	PMT	Dolichyl-phosphate-mannose-protein mannosyltransferase	3	1	0	0	1	0	0	0	0	0	0	1	0	0	0	1	0	0	0	0	0	0	0	0	0	0	0	0	0	0	0	0	0	0	0	2	3	0	0	0	2	3	2	3	3	0	0
PF02367.17	TsaE	Threonylcarbamoyl adenosine biosynthesis protein TsaE	2	1	1	1	1	1	1	1	1	1	1	1	2	1	1	2	1	1	1	1	1	1	1	1	1	1	1	2	2	1	1	1	1	1	1	1	1	1	1	1	1	1	1	3	1	1	1
PF02368.18	Big_2	Bacterial Ig-like domain (group 2)	0	0	0	0	0	0	0	0	0	0	0	0	0	0	0	0	0	0	0	0	0	0	0	0	0	0	0	0	0	0	0	0	0	0	0	0	0	0	0	0	0	0	0	0	0	0	0
PF02371.16	Transposase_20	Transposase IS116/IS110/IS902 family	0	10	0	2	2	4	5	1	0	2	0	2	16	1	0	4	3	4	6	4	2	0	0	0	0	0	2	1	0	0	15	1	3	5	0	0	0	2	0	1	0	11	23	20	14	1	0
PF02374.15	ArsA_ATPase	Anion-transporting ATPase	4	4	1	0	0	0	0	0	0	0	0	0	0	0	0	0	0	1	0	0	3	0	0	0	0	0	0	0	0	1	0	0	0	3	0	0	0	0	1	0	0	0	0	3	2	4	1
PF02378.18	PTS_EIIC	Phosphotransferase system, EIIC	2	3	0	0	0	0	0	0	0	0	0	0	0	0	0	0	0	0	0	0	0	0	0	0	0	0	0	2	1	1	0	1	1	0	0	0	0	0	0	0	0	9	9	7	7	0	2
PF02386.16	TrkH	Cation transport protein	0	3	2	1	3	4	4	3	3	3	3	3	3	3	3	3	4	2	4	4	3	3	3	3	3	3	4	1	1	2	2	1	1	3	0	2	0	2	1	3	0	3	3	3	3	2	3
PF02390.17	Methyltransf_4	Putative methyltransferase	1	2	1	1	1	1	1	1	1	1	1	1	1	1	1	3	2	1	1	1	1	1	1	1	1	1	1	1	1	1	1	1	1	1	1	1	1	1	1	1	1	1	1	1	1	2	2
PF02391.17	MoaE	MoaE protein	1	2	1	1	1	1	1	1	1	1	1	1	1	1	1	1	1	1	1	1	1	1	1	1	1	1	1	1	1	1	1	1	1	1	1	1	1	1	1	1	0	1	1	1	1	1	1
PF02397.16	Bac_transf	Bacterial sugar transferase	2	2	3	5	4	4	4	3	3	2	3	2	2	3	3	1	3	2	3	2	4	4	3	1	1	3	3	1	1	3	3	4	4	4	5	3	2	3	0	1	2	5	4	5	3	2	3
PF02401.18	LYTB	LytB protein	1	1	0	0	1	1	1	1	1	1	0	0	1	1	1	1	1	1	1	1	1	1	1	1	1	1	1	1	1	1	1	1	1	1	1	1	1	1	1	1	1	1	1	1	1	1	1
PF02403.22	Seryl_tRNA_N	Seryl-tRNA synthetase N-terminal domain	1	1	1	1	1	1	1	1	1	1	1	1	1	1	1	1	1	1	1	1	1	1	1	1	1	2	1	1	1	1	1	1	1	1	1	3	3	1	1	1	1	1	1	1	1	1	1
PF02405.16	MlaE	Permease MlaE	0	4	1	2	0	2	2	2	2	2	2	3	2	2	2	2	2	0	0	0	1	1	1	1	2	2	1	2	2	2	1	1	1	1	2	1	1	1	2	1	1	2	2	2	2	1	1
PF02410.15	RsfS	Ribosomal silencing factor during starvation	1	1	1	1	1	1	1	1	1	1	1	1	1	1	1	1	1	1	1	1	1	1	1	1	1	1	1	1	1	1	1	1	1	1	1	1	1	1	1	1	1	1	1	1	1	1	1
PF02416.16	MttA_Hcf106	mttA/Hcf106 family	2	3	2	2	2	2	2	2	2	2	2	2	2	2	2	2	2	2	2	2	2	2	2	2	2	2	2	2	2	2	2	2	2	2	2	2	2	2	2	2	1	1	5	2	2	2	2
PF02417.15	Chromate_transp	Chromate transporter	0	2	0	2	3	6	6	2	2	2	2	2	2	2	2	2	2	2	2	2	2	2	2	3	3	3	2	2	5	2	2	3	3	2	0	0	0	5	2	5	0	2	4	2	3	3	2
PF02421.18	FeoB_N	Ferrous iron transport protein B	1	2	1	1	1	1	1	2	1	1	1	2	1	1	1	2	1	1	1	1	2	2	1	1	3	1	1	2	2	4	2	1	1	2	1	2	2	1	0	1	2	3	3	3	3	3	1
PF02424.15	ApbE	ApbE family	0	0	3	2	1	1	1	2	2	2	2	2	2	3	3	2	1	1	0	0	3	1	0	1	2	0	3	0	1	1	3	1	2	1	0	0	0	0	2	1	1	3	1	2	2	1	1
PF02433.15	FixO	Cytochrome C oxidase, mono-heme subunit/FixO	0	0	1	1	1	4	4	1	1	1	1	1	1	1	1	1	1	1	1	2	2	1	1	1	1	1	1	2	2	1	1	1	1	1	1	0	1	1	1	1	0	2	1	2	2	2	1
PF02436.18	PYC_OADA	Conserved carboxylase domain	1	0	0	1	1	4	4	1	1	1	1	1	1	2	2	1	2	1	1	1	2	2	4	1	1	1	1	1	1	1	1	2	2	1	0	0	0	1	0	2	0	1	1	1	1	2	2
PF02441.19	Flavoprotein	Flavoprotein	1	2	1	1	1	1	1	1	1	1	1	1	1	2	2	1	2	1	1	1	1	1	1	1	2	1	1	2	2	3	1	1	1	2	1	1	1	1	2	2	2	2	2	2	2	1	2
PF02445.16	NadA	Quinolinate synthetase A protein	1	1	0	1	0	1	1	0	0	0	0	0	1	1	1	1	0	0	1	1	1	1	1	0	1	0	0	1	1	1	1	1	1	1	1	1	1	0	1	1	1	1	1	1	1	1	1
PF02446.17	Glyco_hydro_77	4-alpha-glucanotransferase	0	1	0	0	0	0	0	0	0	0	0	0	0	0	0	0	0	0	0	0	0	0	0	0	0	0	0	0	0	0	1	0	0	0	0	0	0	0	0	0	0	2	2	4	2	0	0
PF02447.16	GntP_permease	GntP family permease	4	0	4	0	0	0	0	0	0	0	0	0	0	0	0	2	0	0	0	0	0	0	0	0	0	0	0	0	0	0	0	0	0	0	0	0	0	0	0	0	0	0	3	0	0	0	2
PF02463.19	SMC_N	RecF/RecN/SMC N terminal domain	22	19	9	17	21	25	24	22	21	20	18	27	23	21	21	20	21	21	22	20	22	17	20	24	19	17	18	25	24	27	33	25	25	35	12	13	11	27	19	22	15	10	13	16	9	21	20
PF02464.17	CinA	Competence-damaged protein	1	1	1	1	1	1	1	1	1	1	1	1	1	1	1	1	1	1	2	2	1	1	1	1	1	1	1	1	1	1	1	1	1	1	1	1	3	1	1	1	1	1	1	1	1	1	1
PF02465.18	FliD_N	Flagellar hook-associated protein 2 N-terminus	0	0	0	0	0	0	0	0	0	0	0	0	0	0	0	0	0	0	0	0	0	0	0	0	0	0	0	0	0	0	0	0	0	0	2	3	1	0	1	6	0	4	2	3	3	3	2
PF02470.20	MlaD	MlaD protein	0	15	1	4	3	5	5	4	4	4	4	3	3	3	3	5	3	3	3	3	1	5	2	1	2	1	6	2	2	1	1	2	2	1	1	1	3	1	2	4	1	2	8	2	2	4	5
PF02472.16	ExbD	Biopolymer transport protein ExbD/TolR	0	0	5	5	2	3	3	5	3	3	5	3	5	5	5	5	5	3	3	3	3	7	3	5	9	1	5	3	3	3	3	5	3	5	4	4	4	3	3	3	3	5	3	4	5	4	3
PF02481.15	DNA_processg_A	DNA recombination-mediator protein A	1	1	1	1	1	1	1	1	1	1	1	1	1	1	1	1	1	1	1	1	1	1	1	1	1	1	1	1	1	1	1	1	1	1	1	1	1	1	1	1	1	2	2	2	2	1	1
PF02482.19	Ribosomal_S30AE	Sigma 54 modulation protein / S30EA ribosomal protein	1	1	2	2	1	1	1	1	1	1	1	2	1	1	1	1	1	1	1	1	1	1	1	1	1	1	1	1	1	1	1	1	1	1	2	2	2	1	1	2	1	1	1	1	1	2	1
PF02486.19	Rep_trans	Replication initiation factor	0	0	0	0	0	0	0	0	0	0	0	0	0	0	0	0	0	0	0	0	0	0	0	0	0	0	0	0	0	0	0	0	0	0	0	0	0	0	0	0	0	0	0	0	0	0	0
PF02492.19	cobW	CobW/HypB/UreG, nucleotide-binding domain	0	2	0	3	0	3	3	5	5	5	4	5	1	5	5	3	4	2	3	4	6	6	4	3	6	1	8	6	6	4	6	6	6	6	0	0	0	5	3	5	1	2	1	3	4	5	3
PF02501.17	T2SSI	Type II secretion system (T2SS), protein I	0	0	0	0	0	0	0	0	0	0	0	0	0	0	0	0	0	0	0	0	0	0	0	0	0	0	0	0	0	0	0	0	0	0	2	0	0	0	0	0	1	3	2	2	2	1	0
PF02502.18	LacAB_rpiB	Ribose/Galactose Isomerase	1	1	1	1	0	1	1	1	1	1	1	1	0	1	1	1	1	1	1	1	1	1	1	0	1	0	1	0	0	0	0	0	0	1	1	1	2	0	1	1	2	0	0	0	0	0	0
PF02504.15	FA_synthesis	Fatty acid synthesis protein	0	0	0	0	1	1	1	1	1	1	1	1	1	1	1	1	1	1	1	1	1	1	1	1	1	1	1	1	1	1	1	1	1	1	1	1	1	1	1	1	2	1	1	1	1	1	1
PF02508.14	Rnf-Nqr	Rnf-Nqr subunit, membrane protein	0	0	2	2	0	0	0	2	2	2	2	2	2	2	2	2	2	0	0	0	2	2	0	2	2	0	2	0	0	2	2	2	2	0	0	0	0	0	2	0	0	4	6	4	4	4	4
PF02517.16	CPBP	CPBP intramembrane metalloprotease	5	7	3	15	2	2	2	3	3	3	2	1	5	6	6	7	4	2	2	2	3	6	3	4	2	2	2	0	0	2	0	2	2	4	3	1	5	0	2	0	0	1	0	1	1	0	0
PF02518.26	HATPase_c	Histidine kinase-, DNA gyrase B-, and HSP90-like ATPase	19	13	61	84	19	30	30	51	52	54	53	45	28	34	34	29	30	39	55	44	46	29	34	28	47	28	25	39	41	47	52	44	46	57	25	20	23	36	70	42	37	24	30	25	25	59	27
PF02525.17	Flavodoxin_2	Flavodoxin-like fold	0	0	4	2	1	2	2	7	7	7	6	6	4	2	2	4	5	2	1	1	3	5	2	0	4	0	3	6	5	8	6	7	7	9	1	0	3	1	2	4	0	2	3	2	2	2	2
PF02527.15	GidB	rRNA small subunit methyltransferase G	1	1	1	1	1	1	1	1	1	1	1	1	1	1	1	1	1	1	1	1	1	1	1	1	1	2	1	1	1	1	1	1	1	1	1	1	1	1	1	1	1	1	1	1	1	1	1
PF02540.17	NAD_synthase	NAD synthase	3	4	3	3	3	3	3	3	3	3	3	3	3	3	3	3	3	3	6	5	3	4	3	3	3	3	4	3	3	3	3	3	5	3	3	3	3	5	3	3	3	3	3	3	3	3	3
PF02541.16	Ppx-GppA	Ppx/GppA phosphatase family	2	3	0	1	2	2	2	2	2	2	2	2	2	2	2	2	2	2	2	2	2	2	2	2	2	2	2	2	2	3	2	2	2	2	2	2	2	2	1	2	2	3	3	3	3	1	1
PF02542.16	YgbB	YgbB family	1	1	0	0	1	1	1	1	1	1	0	0	1	1	1	1	1	1	1	1	1	1	1	1	1	1	1	1	1	1	1	1	1	1	1	1	1	1	1	1	1	1	1	1	1	1	1
PF02545.14	Maf	Maf-like protein	1	1	1	1	1	1	1	2	2	2	2	2	2	2	2	2	2	2	2	2	2	2	2	2	2	2	2	2	2	2	2	2	2	2	2	2	2	2	2	2	2	2	2	3	2	2	2
PF02547.15	Queuosine_synth	Queuosine biosynthesis protein	0	0	1	1	1	1	1	1	1	1	1	1	1	1	1	1	1	1	1	1	1	1	1	1	1	1	1	1	1	1	1	1	1	1	1	1	1	1	1	1	1	1	1	1	1	1	1
PF02548.15	Pantoate_transf	Ketopantoate hydroxymethyltransferase	1	1	1	1	0	1	1	1	1	1	1	1	5	1	1	4	3	2	0	0	1	3	1	3	2	1	4	0	0	1	3	1	1	1	1	1	1	1	1	1	1	1	1	1	1	1	1
PF02554.14	CstA	Carbon starvation protein CstA	2	0	3	0	0	0	0	0	0	0	0	0	0	0	0	0	0	0	0	0	0	0	0	0	0	0	0	0	0	3	0	0	0	0	0	0	0	0	0	0	0	0	6	0	0	0	2
PF02556.14	SecB	Preprotein translocase subunit SecB	0	0	0	0	1	1	1	1	1	1	1	1	1	1	1	1	1	1	1	1	1	1	1	1	1	1	1	1	1	1	1	1	1	1	1	1	1	1	1	1	1	1	1	1	1	1	1
PF02557.17	VanY	D-alanyl-D-alanine carboxypeptidase	0	0	1	2	0	0	0	0	0	0	0	0	0	0	0	2	0	0	0	0	0	0	0	0	0	0	0	0	0	0	0	0	0	0	0	0	0	0	0	0	1	0	0	0	0	0	0
PF02558.16	ApbA	Ketopantoate reductase PanE/ApbA	3	1	1	3	0	1	1	1	1	1	1	1	1	1	1	1	1	1	2	1	0	1	0	0	1	0	1	1	1	0	1	0	0	1	1	0	0	1	0	1	0	2	2	2	2	1	1
PF02559.16	CarD_CdnL_TRCF	CarD-like/TRCF domain	2	3	1	2	3	2	2	3	3	3	3	2	2	2	2	3	3	3	2	2	3	3	3	3	3	3	3	3	3	2	5	5	5	5	3	4	2	3	4	3	3	2	1	6	3	1	2
PF02561.14	FliS	Flagellar protein FliS	0	0	0	0	0	0	0	0	0	0	0	0	0	0	0	0	0	0	0	0	0	0	0	0	0	0	0	0	0	0	0	0	0	0	2	1	1	0	2	2	0	2	1	2	2	1	1
PF02562.16	PhoH	PhoH-like protein	2	2	1	1	1	1	1	1	1	1	1	1	2	2	2	2	2	1	2	1	1	2	2	1	2	1	1	1	1	1	3	1	1	1	1	1	1	1	1	2	2	3	2	4	2	2	2
PF02563.16	Poly_export	Polysaccharide biosynthesis/export protein	0	0	2	2	6	3	3	7	7	7	4	6	8	7	7	4	9	1	7	3	4	2	3	6	2	5	2	4	4	11	3	4	2	6	6	4	3	3	0	3	5	4	6	4	4	0	11
PF02565.15	RecO_C	Recombination protein O C terminal	1	1	1	1	1	1	1	1	1	1	1	1	1	1	1	1	1	1	1	1	1	1	1	1	1	1	1	1	1	1	1	2	2	2	1	1	1	1	1	1	1	1	1	1	1	1	2
PF02566.19	OsmC	OsmC-like protein	6	2	4	5	1	1	1	1	1	1	1	2	2	1	1	1	1	4	2	2	3	2	2	3	4	3	2	4	4	4	8	5	5	4	2	3	1	6	6	5	1	2	1	2	2	2	7
PF02567.16	PhzC-PhzF	Phenazine biosynthesis-like protein	0	0	1	3	0	1	1	3	3	3	2	2	2	1	1	5	1	3	1	1	2	2	2	3	2	1	2	2	2	2	2	2	2	4	1	1	1	1	2	2	1	0	0	0	0	2	0
PF02568.14	ThiI	Thiamine biosynthesis protein (ThiI)	1	0	0	0	0	0	0	0	0	0	0	0	0	0	0	0	0	0	0	0	0	0	0	0	0	0	0	0	0	0	0	0	0	0	0	0	0	0	0	0	0	1	1	1	1	1	0
PF02569.15	Pantoate_ligase	Pantoate-beta-alanine ligase	1	1	1	1	0	1	1	1	1	1	1	1	1	1	1	1	1	0	0	0	1	1	1	1	1	3	1	1	1	1	1	1	1	1	1	1	1	1	1	1	1	1	1	1	1	1	1
PF02572.15	CobA_CobO_BtuR	ATP:corrinoid adenosyltransferase BtuR/CobO/CobP	1	1	0	0	0	1	1	1	1	1	1	1	1	2	2	2	2	1	1	1	1	1	2	1	1	1	1	1	1	1	1	1	1	1	1	0	0	1	1	1	0	0	0	0	0	3	1
PF02574.16	S-methyl_trans	Homocysteine S-methyltransferase	1	1	1	1	1	2	2	2	2	2	2	2	4	2	2	7	3	1	1	1	2	2	1	3	2	3	2	2	2	1	5	3	3	3	1	1	1	2	3	1	2	1	2	1	1	3	3
PF02575.16	YbaB_DNA_bd	YbaB/EbfC DNA-binding family	0	2	1	1	1	1	1	1	1	1	1	1	1	1	1	1	1	1	1	1	1	1	1	1	1	1	1	1	1	1	1	1	1	1	2	2	1	1	1	1	1	1	1	2	1	1	1
PF02576.17	DUF150	RimP N-terminal domain	1	1	1	2	2	2	2	2	2	2	2	1	1	1	1	1	1	1	1	1	1	1	1	1	1	1	1	2	1	1	1	1	1	1	1	1	1	1	1	1	1	1	1	1	1	1	1
PF02578.15	Cu-oxidase_4	Multi-copper polyphenol oxidoreductase laccase	1	1	0	0	1	1	1	1	1	1	1	1	1	1	1	1	1	1	1	1	1	1	1	1	1	1	1	1	1	1	1	1	1	1	1	1	1	1	1	1	1	1	1	1	1	1	1
PF02579.17	Nitro_FeMo-Co	Dinitrogenase iron-molybdenum cofactor	0	0	0	0	0	0	0	0	0	0	0	0	0	0	0	0	0	0	0	0	0	0	0	0	0	0	0	0	0	0	0	0	0	0	0	0	0	0	0	0	0	0	0	0	0	0	0
PF02580.16	Tyr_Deacylase	D-Tyr-tRNA(Tyr) deacylase	1	1	1	1	1	1	1	1	1	1	1	1	1	1	1	1	1	1	1	1	1	1	1	1	1	1	1	0	0	0	0	0	0	0	0	0	0	0	1	0	0	1	1	1	1	1	1
PF02581.17	TMP-TENI	Thiamine monophosphate synthase	0	2	3	2	2	2	2	2	2	2	2	2	2	2	2	2	2	1	2	2	2	2	2	2	2	1	2	2	2	4	2	2	2	2	2	2	3	2	2	2	2	3	2	2	2	1	2
PF02585.17	PIG-L	GlcNAc-PI de-N-acetylase	5	7	4	5	3	1	1	0	0	0	0	0	1	0	0	0	0	1	1	1	0	0	0	0	0	0	1	0	0	2	1	0	0	1	0	0	0	1	1	0	0	0	1	0	0	2	0
PF02588.15	YitT_membrane	Uncharacterised 5xTM membrane BCR, YitT family COG1284	0	0	0	0	0	0	0	1	1	1	1	1	0	1	1	0	0	0	0	0	0	0	0	0	0	0	0	1	0	0	0	0	0	0	0	0	0	0	1	1	0	0	0	0	0	2	1
PF02590.17	SPOUT_MTase	Predicted SPOUT methyltransferase	0	0	1	1	1	1	1	1	1	1	1	1	1	1	1	1	1	1	1	1	1	1	1	1	1	1	1	1	1	1	1	1	1	1	1	1	1	1	1	1	1	1	1	2	1	1	1
PF02592.15	Vut_1	Putative vitamin uptake transporter	0	2	2	2	2	2	2	2	2	2	2	2	2	2	2	2	2	2	2	2	2	2	2	1	2	2	2	2	2	1	2	2	2	3	3	3	3	3	0	3	0	9	4	4	3	2	2
PF02594.16	DUF167	Uncharacterised ACR, YggU family COG1872	0	0	0	0	1	1	1	1	1	1	1	1	0	1	1	0	1	0	0	0	1	1	1	0	1	0	1	1	1	1	0	0	0	0	0	0	1	1	0	1	1	0	0	0	0	0	0
PF02595.15	Gly_kinase	Glycerate kinase family	3	1	1	0	0	0	0	0	0	0	0	0	0	0	0	0	0	0	0	0	0	0	0	0	0	0	0	0	0	0	0	0	0	0	0	0	0	0	0	0	0	1	1	1	1	0	1
PF02597.20	ThiS	ThiS family	1	2	2	2	2	1	1	2	2	2	2	2	3	3	3	3	3	1	2	2	2	3	2	3	3	2	3	2	2	2	1	1	1	2	2	2	2	2	3	2	1	2	2	2	2	2	4
PF02599.16	CsrA	Global regulator protein family	0	0	0	0	0	0	0	0	0	0	0	0	0	0	0	0	0	0	1	0	0	0	0	0	0	0	0	0	0	0	0	0	0	0	0	0	0	0	1	1	0	1	1	3	1	1	1
PF02600.16	DsbB	Disulfide bond formation protein DsbB	0	0	0	0	2	2	2	1	1	1	1	1	4	3	3	2	2	2	2	2	4	1	1	1	1	1	1	4	4	1	2	1	2	2	1	1	1	1	1	1	1	1	4	2	1	2	1
PF02601.15	Exonuc_VII_L	Exonuclease VII, large subunit	2	2	0	0	1	1	1	1	1	1	1	1	1	1	1	1	1	2	2	2	2	1	1	1	1	1	1	1	1	2	3	1	1	1	1	1	1	1	1	2	1	1	1	2	1	1	1
PF02602.15	HEM4	Uroporphyrinogen-III synthase HemD	2	2	2	2	1	1	1	1	1	1	1	1	1	1	1	1	1	1	1	1	1	1	1	1	1	1	1	1	1	1	1	1	1	1	1	1	1	1	1	1	1	1	1	1	1	1	1
PF02606.14	LpxK	Tetraacyldisaccharide-1-P 4'-kinase	0	0	1	1	1	1	1	1	1	1	1	1	1	1	1	1	1	1	1	1	1	1	1	1	1	1	1	1	1	1	1	1	1	1	0	0	0	1	1	1	1	1	1	1	1	1	1
PF02607.17	B12-binding_2	B12 binding domain	2	2	2	3	1	2	2	1	1	1	1	1	1	1	1	1	1	1	1	1	1	1	1	1	1	1	1	2	2	1	2	2	2	2	1	1	1	2	2	1	1	1	1	1	1	1	1
PF02609.16	Exonuc_VII_S	Exonuclease VII small subunit	1	1	0	0	1	1	1	1	1	1	1	1	1	1	1	1	1	1	1	1	1	1	2	1	3	1	1	1	1	1	1	1	1	1	1	1	1	1	1	1	1	1	1	1	1	1	1
PF02613.15	Nitrate_red_del	Nitrate reductase delta subunit	1	0	0	0	0	1	1	1	1	1	1	1	1	2	2	1	1	2	1	1	1	1	1	1	2	1	2	1	1	3	2	1	1	2	1	0	0	1	0	0	0	1	1	1	1	0	2
PF02617.17	ClpS	ATP-dependent Clp protease adaptor protein ClpS	1	1	1	2	1	1	1	1	1	1	1	1	1	1	1	1	1	1	1	1	1	1	1	1	1	1	1	2	2	1	2	2	2	2	1	1	2	1	1	2	1	1	2	1	1	1	1
PF02618.16	YceG	YceG-like family	1	1	1	1	1	1	1	1	1	1	1	1	1	1	1	1	1	1	1	1	1	1	1	1	1	1	1	1	1	1	1	1	1	1	1	1	1	1	1	1	1	1	1	1	1	1	1
PF02620.17	YceD	Large ribosomal RNA subunit accumulation protein YceD	1	1	2	2	1	1	1	1	1	1	1	1	1	1	1	1	1	1	1	1	1	1	1	1	1	1	1	1	1	1	1	2	2	2	1	1	1	1	2	2	1	1	1	2	1	1	1
PF02622.15	DUF179	Uncharacterized ACR, COG1678	1	1	1	1	1	1	1	1	1	1	1	1	1	1	1	1	1	1	1	1	1	1	1	1	1	1	1	1	1	1	1	1	1	1	1	0	0	1	1	1	1	1	1	1	1	1	1
PF02626.15	CT_A_B	Carboxyltransferase domain, subdomain A and B	2	1	1	1	2	1	1	0	0	0	0	0	1	1	1	1	1	2	1	2	1	1	1	1	1	1	1	0	0	0	1	0	0	0	1	0	0	1	1	0	0	1	0	1	1	2	1
PF02627.20	CMD	Carboxymuconolactone decarboxylase family	5	15	7	8	5	9	9	9	9	10	5	6	16	10	10	16	9	10	3	3	9	14	11	11	11	15	12	12	14	14	19	9	10	19	7	0	2	11	6	6	2	1	0	1	1	2	1
PF02629.19	CoA_binding	CoA binding domain	4	3	4	2	2	5	5	2	2	2	5	2	5	2	2	5	2	3	3	3	5	4	3	5	2	4	2	2	2	2	6	3	3	3	2	4	3	3	4	2	2	4	2	3	3	2	3
PF02630.14	SCO1-SenC	SCO1/SenC	1	0	2	4	4	3	3	1	1	1	1	1	1	2	2	3	3	2	5	3	5	1	1	1	1	1	1	1	1	2	1	1	2	2	1	1	2	3	2	2	1	2	3	2	2	2	2
PF02631.16	RecX	RecX family	2	1	2	2	0	0	0	0	0	0	0	0	0	0	0	0	0	0	1	0	0	0	0	0	0	0	0	2	2	2	1	2	2	2	2	2	2	0	1	2	0	1	2	1	1	1	2
PF02634.15	FdhD-NarQ	FdhD/NarQ family	1	1	0	1	1	1	1	1	1	1	1	1	1	1	1	1	1	1	1	1	1	1	1	1	1	1	1	2	2	1	1	1	1	2	0	1	0	1	1	1	0	0	0	0	0	1	2
PF02635.15	DrsE	DsrE/DsrF-like family	0	0	0	1	0	2	2	0	0	0	0	0	0	0	0	0	0	0	0	0	0	0	0	0	0	0	0	0	0	0	0	0	0	1	1	1	1	0	0	0	0	2	7	2	2	2	2
PF02639.14	DUF188	Uncharacterized BCR, YaiI/YqxD family COG1671	0	0	0	0	0	1	1	1	1	1	1	1	1	1	1	1	1	1	1	1	1	1	1	1	1	1	1	1	1	1	1	1	1	1	1	1	2	1	1	1	1	0	1	0	0	1	1
PF02646.16	RmuC	RmuC family	1	0	2	2	2	2	2	3	3	3	3	3	2	2	2	2	2	2	2	2	3	2	2	2	2	2	2	2	2	2	2	2	2	2	2	2	2	2	2	2	1	4	8	4	4	2	3
PF02653.16	BPD_transp_2	Branched-chain amino acid transport system / permease component	8	3	1	0	41	38	38	38	38	43	48	37	38	39	39	46	36	53	27	25	31	37	33	9	31	13	26	49	59	35	96	39	44	79	0	0	0	43	27	38	0	8	4	12	11	14	10
PF02657.15	SufE	Fe-S metabolism associated domain	0	0	1	1	1	1	1	1	1	1	1	1	1	1	1	1	1	1	1	1	1	1	1	1	1	1	1	1	1	1	1	1	1	1	1	1	1	1	1	0	1	1	1	1	1	2	1
PF02660.15	G3P_acyltransf	Glycerol-3-phosphate acyltransferase	0	0	0	0	1	1	1	1	1	1	1	1	1	1	1	1	1	1	1	1	1	1	1	1	1	1	1	1	1	2	1	1	1	1	1	1	1	1	1	1	1	0	0	0	0	0	1
PF02661.18	Fic	Fic/DOC family	4	2	4	0	1	0	0	1	1	1	1	0	3	0	0	1	2	1	3	1	1	0	0	2	3	0	0	3	6	1	0	1	4	4	0	1	1	5	0	0	0	8	7	11	11	2	0
PF02664.15	LuxS	S-Ribosylhomocysteinase (LuxS)	0	0	0	0	0	0	0	0	0	0	0	0	0	0	0	0	0	0	0	0	0	0	0	0	0	0	0	0	0	0	0	0	0	0	0	0	0	0	0	0	0	0	0	0	0	1	1
PF02666.15	PS_Dcarbxylase	Phosphatidylserine decarboxylase	0	0	1	1	0	0	0	0	0	0	0	0	1	0	0	0	0	1	1	1	1	1	1	0	1	0	1	1	1	3	1	1	1	1	1	2	2	1	1	1	0	5	2	2	2	1	1
PF02670.16	DXP_reductoisom	1-deoxy-D-xylulose 5-phosphate reductoisomerase	1	1	0	0	1	1	1	1	1	1	0	0	1	1	1	3	1	1	1	1	1	1	1	2	1	2	1	1	1	1	1	1	1	1	1	1	1	0	1	1	1	1	1	1	1	2	1
PF02673.18	BacA	Bacitracin resistance protein BacA	1	1	1	1	1	1	1	1	1	1	1	1	1	1	1	1	1	1	1	1	1	1	1	1	1	1	1	1	1	1	1	1	1	1	1	1	1	1	0	1	1	1	2	1	1	1	1
PF02674.16	Colicin_V	Colicin V production protein	1	2	1	2	1	1	1	1	1	1	1	1	1	1	1	1	1	1	1	1	1	1	1	1	1	1	1	1	1	1	1	1	1	1	1	1	1	1	1	1	1	1	1	1	1	1	1
PF02678.16	Pirin	Pirin	4	6	3	3	1	2	2	5	5	5	5	5	4	5	5	6	6	4	3	3	4	4	2	2	3	5	2	5	5	1	6	5	5	5	1	3	2	4	1	6	3	0	1	0	0	2	1
PF02682.16	CT_C_D	Carboxyltransferase domain, subdomain C and D	2	2	1	1	1	1	1	0	0	0	0	0	1	1	1	1	1	2	1	2	1	1	1	1	1	1	1	0	0	0	1	0	0	0	1	0	0	1	1	0	0	1	0	1	1	2	1
PF02683.15	DsbD	Cytochrome C biogenesis protein transmembrane region	2	9	2	2	4	3	3	2	2	2	2	2	2	1	1	2	2	4	5	3	4	2	2	1	3	2	2	1	1	2	3	2	7	4	2	1	2	4	1	3	1	2	2	2	2	3	2
PF02684.15	LpxB	Lipid-A-disaccharide synthetase	0	0	1	1	1	1	1	1	1	1	1	1	1	1	1	1	1	1	1	1	1	1	1	1	1	1	1	1	1	1	1	1	1	1	0	0	0	1	1	1	1	1	1	1	1	1	1
PF02687.21	FtsX	FtsX-like permease family	12	19	44	63	10	1	1	11	7	10	8	10	16	13	13	13	14	11	8	8	11	12	13	2	13	6	20	15	15	23	9	9	11	14	16	12	15	12	8	11	2	15	13	14	14	10	1
PF02690.15	Na_Pi_cotrans	Na+/Pi-cotransporter	0	0	0	0	2	0	0	0	0	0	0	2	0	2	2	0	0	0	0	0	0	4	2	2	4	2	6	2	2	4	6	2	2	4	0	0	0	2	2	2	0	6	6	6	6	4	0
PF02694.15	UPF0060	Uncharacterised BCR, YnfA/UPF0060 family	1	0	0	0	0	3	3	0	0	0	0	0	0	0	0	0	1	0	1	0	0	0	0	0	0	0	0	1	1	0	0	0	2	3	0	0	0	0	0	1	1	0	0	0	0	0	1
PF02696.14	UPF0061	Uncharacterized ACR, YdiU/UPF0061 family	0	1	0	0	1	1	1	1	1	1	1	1	1	1	1	1	1	1	1	1	1	1	1	1	1	2	1	0	0	0	1	1	1	1	1	2	2	0	1	0	1	1	1	1	1	2	1
PF02698.17	DUF218	DUF218 domain	1	4	1	0	0	0	0	0	0	0	0	0	0	0	0	0	0	0	0	0	2	0	0	0	1	2	0	1	1	2	2	3	3	2	1	1	1	3	1	3	1	2	2	2	2	0	2
PF02699.15	YajC	Preprotein translocase subunit	1	1	1	1	1	1	1	1	1	1	1	1	1	1	1	1	1	1	1	1	1	1	1	1	1	1	1	1	1	1	1	1	1	1	1	1	1	1	1	1	1	1	1	1	1	1	1
PF02706.15	Wzz	Chain length determinant protein	4	0	2	3	4	3	3	5	5	6	2	2	3	6	6	3	5	3	4	3	5	2	3	2	0	3	2	2	2	7	5	4	4	4	5	5	4	5	0	0	7	1	2	5	4	0	2
PF02719.15	Polysacc_synt_2	Polysaccharide biosynthesis protein	2	1	1	2	2	1	1	1	1	1	1	1	1	1	1	0	0	1	3	2	2	1	1	1	0	2	2	1	1	0	0	1	1	1	1	2	0	2	2	3	2	3	2	4	2	1	0
PF02729.21	OTCace_N	Aspartate/ornithine carbamoyltransferase, carbamoyl-P binding domain	2	2	2	2	2	2	2	2	2	2	2	2	3	2	2	3	3	2	2	2	2	2	2	2	2	2	2	2	2	3	3	2	2	2	2	2	2	2	2	2	2	5	4	3	3	3	2
PF02737.18	3HCDH_N	3-hydroxyacyl-CoA dehydrogenase, NAD binding domain	5	4	1	5	4	6	6	5	5	5	5	5	4	6	6	4	10	6	6	7	7	13	5	6	7	9	13	5	3	8	6	6	6	5	4	1	2	6	3	3	2	3	1	3	3	2	4
PF02739.16	5_3_exonuc_N	5'-3' exonuclease, N-terminal resolvase-like domain	2	2	1	1	1	1	1	1	1	1	2	1	1	1	1	1	1	1	1	1	1	1	1	1	1	1	1	1	1	1	1	1	1	1	1	1	1	1	1	1	1	3	2	3	2	2	1
PF02743.18	dCache_1	Cache domain	0	0	2	1	2	4	4	5	5	5	5	8	2	3	3	3	3	11	4	4	8	3	7	1	9	3	4	8	8	6	12	19	20	19	1	0	1	2	14	11	3	2	3	2	2	24	10
PF02744.17	GalP_UDP_tr_C	Galactose-1-phosphate uridyl transferase, C-terminal domain	0	0	0	1	0	0	0	0	0	0	0	0	0	0	0	0	0	0	0	0	0	0	0	0	0	0	0	0	0	0	0	0	0	0	0	0	0	0	0	0	0	1	1	1	1	0	0
PF02748.15	PyrI_C	Aspartate carbamoyltransferase regulatory chain, metal binding domain	0	0	0	0	0	0	0	0	0	0	0	0	0	0	0	0	0	0	0	0	0	0	0	0	0	0	0	0	0	0	0	0	0	0	0	0	0	0	0	0	0	1	1	1	1	0	0
PF02749.16	QRPTase_N	Quinolinate phosphoribosyl transferase, N-terminal domain	1	1	1	2	0	1	1	0	0	0	0	0	1	1	1	1	0	0	1	1	1	1	1	0	1	0	0	1	1	1	1	1	2	1	1	1	1	0	2	2	1	1	1	1	1	1	1
PF02754.16	CCG	Cysteine-rich domain	4	2	2	2	5	3	3	3	3	3	3	0	3	3	3	3	3	3	3	3	3	3	3	3	3	3	3	5	5	4	0	0	0	3	0	0	0	5	3	4	0	0	4	2	2	4	8
PF02767.16	DNA_pol3_beta_2	DNA polymerase III beta subunit, central domain	0	1	1	0	3	0	0	0	0	0	0	0	1	0	0	0	0	1	0	0	0	1	0	0	0	0	1	0	0	0	0	0	0	0	1	2	3	3	0	3	2	3	2	2	2	0	2
PF02769.22	AIRS_C	AIR synthase related protein, C-terminal domain	6	5	5	5	4	4	4	4	4	4	4	5	4	4	4	4	5	4	4	4	5	4	4	3	5	4	4	3	3	4	5	5	5	5	4	4	4	3	4	4	4	5	6	5	5	4	5
PF02770.19	Acyl-CoA_dh_M	Acyl-CoA dehydrogenase, middle domain	18	40	6	5	8	9	9	16	16	16	18	16	13	17	17	13	27	16	11	11	28	22	13	10	23	12	24	16	19	18	13	19	28	13	26	14	19	9	10	8	9	7	9	12	9	3	6
PF02771.16	Acyl-CoA_dh_N	Acyl-CoA dehydrogenase, N-terminal domain	19	50	6	4	9	11	11	18	18	18	21	17	11	17	17	12	27	18	11	11	26	22	12	11	22	11	25	19	24	20	12	18	29	13	28	16	26	8	8	8	11	6	13	11	9	5	6
PF02772.16	S-AdoMet_synt_M	S-adenosylmethionine synthetase, central domain	2	1	1	1	2	2	2	1	1	1	1	1	1	1	1	1	1	1	1	1	1	1	1	1	1	1	1	1	1	1	2	1	1	2	1	1	1	1	1	1	1	2	2	2	2	2	2
PF02773.16	S-AdoMet_synt_C	S-adenosylmethionine synthetase, C-terminal domain	1	2	1	1	1	1	1	1	1	1	1	1	1	1	1	1	1	1	2	2	1	1	1	1	1	2	1	1	1	1	2	1	1	3	2	1	1	1	2	2	2	1	1	1	1	1	1
PF02774.18	Semialdhyde_dhC	Semialdehyde dehydrogenase, dimerisation domain	3	2	2	2	2	1	1	2	2	2	2	2	2	2	2	2	2	2	2	2	2	2	2	2	2	2	2	1	1	1	1	1	1	1	1	1	1	1	1	3	1	3	3	3	3	1	2
PF02775.21	TPP_enzyme_C	Thiamine pyrophosphate enzyme, C-terminal TPP binding domain	9	5	2	3	8	8	9	7	6	7	8	10	11	9	9	9	11	11	8	7	10	12	8	7	9	8	13	9	9	13	17	12	14	9	5	2	4	6	7	9	1	4	9	5	5	4	3
PF02776.18	TPP_enzyme_N	Thiamine pyrophosphate enzyme, N-terminal TPP binding domain	11	9	4	7	10	10	11	11	10	11	11	13	14	16	16	15	17	11	9	7	9	18	13	10	15	12	19	12	13	16	29	25	26	17	7	6	9	14	9	14	4	6	6	5	6	4	10
PF02777.18	Sod_Fe_C	Iron/manganese superoxide dismutases, C-terminal domain	0	1	1	4	2	2	2	1	1	1	1	1	2	2	2	1	1	1	1	1	1	1	1	1	1	1	1	2	2	1	2	2	2	2	2	2	1	1	1	1	2	2	2	2	2	2	3
PF02779.24	Transket_pyr	Transketolase, pyrimidine binding domain	5	3	9	7	6	7	7	5	5	5	6	4	7	5	5	6	5	5	6	6	8	8	6	6	5	4	6	5	8	4	6	5	5	7	6	6	6	5	5	4	6	5	7	5	5	4	4
PF02780.20	Transketolase_C	Transketolase, C-terminal domain	3	3	6	6	5	5	5	6	6	6	6	5	7	5	5	6	5	4	4	4	6	4	4	3	4	4	5	4	7	3	6	4	4	6	6	5	5	4	4	4	4	4	8	3	3	2	6
PF02781.16	G6PD_C	Glucose-6-phosphate dehydrogenase, C-terminal domain	2	2	1	0	1	1	1	2	2	2	2	2	2	2	2	2	2	2	2	2	1	2	2	1	2	1	2	1	1	2	1	1	1	1	0	1	1	1	0	1	1	0	0	0	0	1	1
PF02782.16	FGGY_C	FGGY family of carbohydrate kinases, C-terminal domain	1	1	5	0	6	7	7	3	3	5	4	3	5	3	3	3	3	2	2	2	3	2	3	1	1	1	1	4	4	6	8	3	3	6	1	1	1	4	1	3	1	3	4	3	5	3	2
PF02784.16	Orn_Arg_deC_N	Pyridoxal-dependent decarboxylase, pyridoxal binding domain	1	1	4	1	2	3	3	2	2	2	3	3	2	2	2	3	2	2	3	3	2	3	3	3	3	2	2	2	2	2	2	3	3	3	3	3	3	3	2	4	2	3	3	3	3	3	2
PF02785.19	Biotin_carb_C	Biotin carboxylase C-terminal domain	8	4	1	4	7	7	7	4	4	4	5	4	5	5	5	4	10	5	4	6	9	8	6	5	5	6	8	7	7	6	5	5	9	4	3	5	4	7	3	6	3	3	3	3	3	3	3
PF02786.17	CPSase_L_D2	Carbamoyl-phosphate synthase L chain, ATP binding domain	8	6	3	5	7	6	6	6	7	8	7	7	7	6	6	6	11	7	6	7	10	8	8	6	8	7	9	8	8	7	8	9	11	7	5	5	5	8	6	6	5	5	5	6	5	5	5
PF02787.19	CPSase_L_D3	Carbamoyl-phosphate synthetase large chain, oligomerisation domain	1	1	1	1	1	1	1	1	1	1	1	1	1	1	1	1	1	1	1	1	1	1	1	1	1	1	1	1	1	1	1	1	1	1	1	1	1	1	1	1	1	1	1	1	1	1	1
PF02789.17	Peptidase_M17_N	Cytosol aminopeptidase family, N-terminal domain	1	1	0	0	1	1	1	1	1	1	1	2	1	2	2	0	1	1	1	1	1	2	2	0	3	2	2	1	1	2	1	1	1	2	2	1	1	2	1	1	1	1	1	1	1	1	1
PF02798.20	GST_N	Glutathione S-transferase, N-terminal domain	0	0	0	0	5	4	4	10	9	11	7	7	16	12	12	7	10	9	3	5	10	14	11	5	9	6	11	8	7	5	9	9	10	11	15	2	7	8	8	11	6	2	2	3	3	6	6
PF02800.20	Gp_dh_C	Glyceraldehyde 3-phosphate dehydrogenase, C-terminal domain	2	1	3	3	1	2	2	4	5	6	4	6	5	5	5	4	5	5	3	5	5	4	4	2	5	3	5	1	1	2	5	5	6	5	2	1	2	1	3	4	1	6	5	6	6	4	4
PF02801.22	Ketoacyl-synt_C	Beta-ketoacyl synthase, C-terminal domain	1	3	6	20	3	4	4	5	5	5	5	5	4	3	3	4	4	4	5	4	7	3	4	4	3	6	4	17	17	9	14	4	3	4	3	1	2	6	2	5	2	3	3	3	3	4	7
PF02803.18	Thiolase_C	Thiolase, C-terminal domain	6	10	2	3	4	8	8	10	9	9	9	8	6	6	6	6	15	7	9	7	11	15	6	4	9	4	14	9	10	5	8	9	14	8	9	5	11	6	1	4	3	3	4	4	3	4	3
PF02806.18	Alpha-amylase_C	Alpha amylase, C-terminal all-beta domain	1	1	4	2	1	1	1	0	0	0	0	0	0	0	0	0	0	0	0	0	0	0	0	0	0	0	0	0	0	0	1	0	0	0	0	0	0	0	0	0	0	3	3	3	3	1	0
PF02810.15	SEC-C	SEC-C motif	1	1	0	0	1	1	1	1	1	1	1	1	1	1	1	1	1	1	1	1	1	1	2	1	1	1	1	1	1	1	1	2	2	2	1	1	1	1	3	3	1	10	6	10	9	4	5
PF02811.19	PHP	PHP domain	4	2	3	2	2	3	3	2	2	2	2	2	2	2	2	2	2	3	5	3	3	2	3	1	4	3	2	2	2	2	2	2	2	2	2	2	2	3	1	1	1	2	1	3	2	2	3
PF02814.15	UreE_N	UreE urease accessory protein, N-terminal domain	0	0	0	0	0	1	1	1	1	1	1	1	0	1	1	1	1	1	1	1	1	1	1	0	1	0	1	1	1	1	1	1	1	1	0	0	0	0	0	1	0	0	0	1	1	1	1
PF02817.17	E3_binding	e3 binding domain	3	2	3	2	2	3	3	3	3	3	3	3	4	3	3	3	2	2	2	2	3	3	2	2	3	2	2	4	5	3	3	2	2	4	3	3	3	3	5	2	3	4	3	4	4	2	3
PF02823.16	ATP-synt_DE_N	ATP synthase, Delta/Epsilon chain, beta-sandwich domain	1	1	1	1	2	1	1	1	1	1	1	1	1	1	1	1	1	1	1	1	1	1	1	1	1	1	1	1	1	1	1	1	1	1	1	1	1	1	1	1	1	1	1	1	1	3	1
PF02824.21	TGS	TGS domain	1	2	2	1	2	2	2	3	3	3	2	3	2	2	2	2	2	2	2	2	2	2	3	1	3	2	3	3	3	3	2	2	2	2	3	2	2	3	3	4	2	4	3	5	4	4	4
PF02826.19	2-Hacid_dh_C	D-isomer specific 2-hydroxyacid dehydrogenase, NAD binding domain	6	3	6	5	8	12	12	9	9	10	11	9	18	11	11	13	11	6	9	8	12	14	8	8	9	7	8	8	8	12	18	11	11	11	5	4	5	8	9	14	8	2	5	2	2	9	5
PF02833.14	DHHA2	DHHA2 domain	0	0	0	0	1	1	1	1	1	1	1	1	1	1	1	1	1	1	1	1	1	1	1	1	1	1	1	0	0	0	1	0	0	0	0	0	0	0	1	0	0	0	1	0	0	0	0
PF02836.17	Glyco_hydro_2_C	Glycosyl hydrolases family 2, TIM barrel domain	0	0	4	2	0	1	1	0	0	0	0	0	0	0	0	0	0	0	0	0	0	0	0	0	0	0	0	0	0	1	1	1	1	1	1	0	0	0	0	0	0	4	1	5	3	0	0
PF02837.18	Glyco_hydro_2_N	Glycosyl hydrolases family 2, sugar binding domain	0	0	8	2	0	1	1	0	0	0	0	0	0	0	0	0	0	0	0	0	0	0	0	0	0	0	0	0	0	1	1	1	1	1	1	0	0	0	0	0	0	3	1	4	3	0	0
PF02838.15	Glyco_hydro_20b	Glycosyl hydrolase family 20, domain 2	0	0	4	4	0	0	0	1	1	1	1	1	0	0	0	0	0	0	0	0	0	0	0	0	0	0	0	0	0	1	0	0	0	1	0	0	0	1	0	0	0	0	0	0	0	0	0
PF02839.14	CBM_5_12	Carbohydrate binding domain	0	0	0	0	0	0	0	0	0	0	0	0	0	0	0	0	0	0	0	0	0	0	0	0	0	0	0	0	0	0	0	0	0	0	0	0	0	0	0	0	0	2	0	0	0	0	0
PF02843.16	GARS_C	Phosphoribosylglycinamide synthetase, C domain	1	1	1	1	1	1	1	1	1	1	1	1	1	1	1	1	1	1	1	1	1	1	1	1	1	1	1	1	1	0	1	1	1	1	1	1	1	1	1	1	1	1	1	2	2	1	1
PF02844.15	GARS_N	Phosphoribosylglycinamide synthetase, N domain	1	1	2	2	2	2	2	2	2	2	2	2	1	1	1	1	1	2	1	1	1	1	2	2	1	2	1	1	1	2	1	1	1	1	1	1	1	1	1	1	1	1	1	1	1	1	1
PF02852.22	Pyr_redox_dim	Pyridine nucleotide-disulphide oxidoreductase, dimerisation domain	5	6	3	2	7	6	6	6	6	7	5	5	7	6	6	6	8	5	8	6	5	8	7	5	5	6	5	5	5	4	6	5	6	6	6	5	7	6	6	5	4	4	6	4	4	5	5
PF02861.20	Clp_N	Clp amino terminal domain, pathogenicity island component	2	5	4	3	5	3	3	3	3	3	3	4	3	6	6	5	3	5	3	3	3	3	3	2	4	3	3	2	2	4	7	4	4	4	3	3	3	3	3	3	3	3	1	3	3	5	4
PF02863.18	Arg_repressor_C	Arginine repressor, C-terminal domain	1	1	0	0	0	0	0	0	0	0	0	0	0	0	0	0	0	0	0	0	0	0	0	0	0	0	0	0	0	0	0	0	0	0	0	0	0	0	0	0	0	1	1	1	1	0	0
PF02866.18	Ldh_1_C	lactate/malate dehydrogenase, alpha/beta C-terminal domain	2	2	1	1	1	1	1	1	1	1	1	1	1	1	1	1	1	1	1	1	2	2	1	1	1	1	1	1	1	2	1	1	1	1	1	1	1	1	1	1	1	2	3	2	2	0	0
PF02867.15	Ribonuc_red_lgC	Ribonucleotide reductase, barrel domain	1	2	3	1	2	4	4	5	5	5	4	4	3	3	3	4	3	3	5	3	5	4	3	3	4	3	3	2	2	4	2	2	2	2	2	2	2	3	2	4	2	3	2	2	3	2	1
PF02870.15	Methyltransf_1N	6-O-methylguanine DNA methyltransferase, ribonuclease-like domain	1	1	3	0	1	0	0	0	0	0	0	0	0	0	0	0	0	0	0	0	0	0	0	0	0	0	1	1	1	0	1	0	0	0	0	0	1	0	2	0	1	0	0	0	0	0	0
PF02872.18	5_nucleotid_C	5'-nucleotidase, C-terminal domain	0	1	1	1	2	8	8	4	4	4	4	3	6	2	2	4	3	5	4	4	5	7	6	1	7	4	6	3	2	7	2	5	5	3	0	0	0	3	3	2	0	3	5	4	4	2	3
PF02873.16	MurB_C	UDP-N-acetylenolpyruvoylglucosamine reductase, C-terminal domain	1	1	2	2	1	1	1	2	2	1	2	2	1	1	1	1	1	1	1	1	2	1	1	1	1	2	1	1	1	1	1	1	1	1	1	1	1	1	1	1	1	1	1	1	1	1	1
PF02874.23	ATP-synt_ab_N	ATP synthase alpha/beta family, beta-barrel domain	2	2	4	4	3	2	2	2	2	2	3	3	3	4	4	4	4	3	2	2	2	2	3	2	2	2	4	3	3	3	7	6	6	6	2	2	2	2	2	3	2	5	4	5	5	2	2
PF02875.21	Mur_ligase_C	Mur ligase family, glutamate ligase domain	7	8	8	11	6	6	6	7	7	7	7	6	8	6	6	6	7	4	7	5	6	7	6	7	6	6	5	9	8	8	9	8	7	7	9	11	10	6	8	7	11	8	6	7	7	8	8
PF02878.16	PGM_PMM_I	Phosphoglucomutase/phosphomannomutase, alpha/beta/alpha domain I	5	3	3	4	4	2	2	2	2	2	2	3	3	2	2	2	2	2	2	3	3	2	2	3	2	2	2	2	2	2	4	3	3	3	3	4	4	2	4	2	3	8	5	9	10	5	2
PF02879.16	PGM_PMM_II	Phosphoglucomutase/phosphomannomutase, alpha/beta/alpha domain II	3	4	2	2	4	2	2	2	2	2	2	2	2	3	3	2	3	2	2	4	3	3	3	2	2	2	3	2	2	2	3	3	3	2	2	3	2	3	3	2	4	5	3	3	4	3	2
PF02880.16	PGM_PMM_III	Phosphoglucomutase/phosphomannomutase, alpha/beta/alpha domain III	3	3	2	2	3	2	2	2	2	2	2	2	2	2	2	2	2	2	2	3	3	2	2	2	2	2	2	2	2	3	3	2	2	2	2	4	2	2	3	2	3	5	3	4	4	4	2
PF02881.19	SRP54_N	SRP54-type protein, helical bundle domain	2	2	2	2	2	2	2	2	2	2	2	2	2	2	2	2	2	3	2	2	3	2	2	2	3	3	2	2	2	2	2	2	2	2	2	2	2	2	2	2	2	2	4	2	2	3	2
PF02882.19	THF_DHG_CYH_C	Tetrahydrofolate dehydrogenase/cyclohydrolase, NAD(P)-binding domain	1	1	1	1	1	1	1	3	3	3	5	3	3	2	2	2	2	3	2	2	3	2	2	2	2	4	3	1	1	3	1	1	1	1	1	1	1	2	1	3	1	1	1	2	1	1	1
PF02884.17	Lyase_8_C	Polysaccharide lyase family 8, C-terminal beta-sandwich domain	0	0	0	0	0	0	0	0	0	0	0	0	0	0	0	0	0	0	0	0	0	0	0	0	0	0	0	0	0	0	0	0	0	0	0	0	0	0	0	0	0	0	0	0	0	0	0
PF02885.17	Glycos_trans_3N	Glycosyl transferase family, helical bundle domain	2	2	1	1	3	3	3	3	3	3	4	2	2	2	2	2	2	2	2	1	2	3	2	1	2	2	3	2	2	2	4	3	3	4	1	1	1	2	2	4	1	3	3	3	3	2	1
PF02887.16	PK_C	Pyruvate kinase, alpha/beta domain	1	1	1	2	1	2	2	2	2	2	2	2	1	1	1	1	1	1	1	1	2	1	1	1	1	2	1	1	1	1	1	1	1	1	1	1	1	1	2	1	1	2	2	2	2	2	1
PF02895.14	H-kinase_dim	Signal transducing histidine kinase, homodimeric domain	0	0	0	0	2	0	0	1	1	1	1	2	0	0	0	0	0	1	1	0	2	0	1	0	1	0	0	2	2	2	2	2	2	2	0	4	1	0	2	1	0	1	3	2	2	3	0
PF02896.18	PEP-utilizers_C	PEP-utilising enzyme, TIM barrel domain	1	2	0	0	2	2	2	2	2	2	2	2	2	2	2	3	2	2	2	2	2	2	2	2	2	2	2	3	3	5	2	2	2	2	2	2	2	3	4	3	2	3	5	3	3	2	3
PF02897.15	Peptidase_S9_N	Prolyl oligopeptidase, N-terminal beta-propeller domain	1	2	2	4	0	0	0	0	0	0	0	0	0	0	0	0	0	0	0	0	0	0	0	0	0	0	0	1	1	1	1	1	1	1	2	3	3	1	1	0	4	1	0	1	1	0	1
PF02899.17	Phage_int_SAM_1	Phage integrase, N-terminal SAM-like domain	4	6	2	2	2	4	4	2	3	2	3	2	2	2	2	2	2	4	2	2	2	3	5	3	2	2	2	2	2	2	2	2	2	2	4	2	2	2	1	4	2	2	2	4	2	0	2
PF02901.15	PFL-like	Pyruvate formate lyase-like	0	0	0	0	0	0	0	0	0	0	0	0	0	0	0	0	0	0	0	0	0	0	0	0	0	0	0	0	0	1	0	0	0	0	0	0	0	0	0	0	0	2	1	2	2	0	0
PF02910.20	Succ_DH_flav_C	Fumarate reductase flavoprotein C-term	4	2	1	2	1	3	3	1	1	1	1	1	3	3	3	3	1	1	1	1	3	3	3	1	3	2	0	2	2	3	3	2	3	2	2	2	2	1	3	2	3	3	3	3	3	2	2
PF02911.18	Formyl_trans_C	Formyl transferase, C-terminal domain	1	1	1	2	2	1	1	2	2	2	2	2	2	1	1	3	1	1	2	2	2	2	3	1	2	2	2	1	1	1	1	1	1	2	1	2	1	1	2	1	1	2	2	1	2	1	1
PF02912.18	Phe_tRNA-synt_N	Aminoacyl tRNA synthetase class II, N-terminal domain	1	1	1	1	1	1	1	1	1	1	1	1	2	2	2	2	2	1	1	1	1	2	2	1	2	2	2	1	1	1	1	1	1	1	2	1	1	1	2	1	1	1	1	1	1	1	1
PF02913.19	FAD-oxidase_C	FAD linked oxidases, C-terminal domain	5	6	1	1	3	5	5	3	5	4	7	3	3	3	3	3	4	4	5	5	4	5	5	3	4	4	7	6	6	6	6	3	4	6	2	1	1	4	5	7	1	3	1	3	3	2	3
PF02922.18	CBM_48	Carbohydrate-binding module 48 (Isoamylase N-terminal domain)	3	5	3	1	2	2	2	0	0	0	0	0	0	0	0	0	0	0	0	0	0	0	0	0	0	0	0	0	0	0	3	0	0	0	0	0	0	0	0	0	0	13	11	12	12	3	0
PF02926.17	THUMP	THUMP domain	0	0	1	1	0	0	0	0	0	0	0	0	0	0	0	0	0	0	0	0	0	0	0	0	0	0	0	0	0	0	0	0	0	0	0	0	0	0	0	0	0	3	2	2	3	2	0
PF02927.14	CelD_N	Cellulase N-terminal ig-like domain	0	0	2	1	0	0	0	0	0	0	0	0	0	2	2	0	1	0	0	0	0	0	0	0	0	0	0	0	0	0	0	0	0	0	0	0	0	0	0	0	0	0	0	0	0	0	0
PF02929.17	Bgal_small_N	Beta galactosidase small chain	0	0	0	1	0	0	0	0	0	0	0	0	0	0	0	0	0	0	0	0	0	0	0	0	0	0	0	0	0	0	0	0	0	0	2	0	0	0	0	0	0	1	1	1	1	0	0
PF02951.14	GSH-S_N	Prokaryotic glutathione synthetase, N-terminal domain	0	0	0	0	1	1	1	1	1	1	1	1	1	1	1	1	1	1	1	1	1	1	1	1	1	1	1	1	1	1	1	1	1	1	1	1	2	1	1	1	1	1	1	1	1	1	1
PF02954.19	HTH_8	Bacterial regulatory protein, Fis family	0	1	6	3	4	7	7	11	11	11	10	11	6	6	6	5	6	5	8	7	10	8	5	4	9	5	6	11	11	9	14	11	11	12	9	5	7	8	10	11	6	7	8	5	6	22	14
PF02955.16	GSH-S_ATP	Prokaryotic glutathione synthetase, ATP-grasp domain	0	0	0	0	1	1	1	2	2	1	1	1	1	1	1	1	1	1	1	1	1	1	1	1	1	1	1	3	3	1	2	1	1	1	1	1	2	4	1	1	1	1	1	1	1	1	1
PF02958.20	EcKinase	Ecdysteroid kinase	0	0	0	0	0	0	0	0	0	0	0	0	0	0	0	0	0	0	0	0	0	0	0	0	0	0	0	0	0	0	0	0	0	0	1	0	0	0	0	0	0	0	0	2	0	2	0
PF02962.15	CHMI	5-carboxymethyl-2-hydroxymuconate isomerase	0	0	0	2	0	0	0	0	0	0	0	0	1	0	0	0	1	2	0	0	1	1	1	1	1	1	1	0	0	0	1	0	0	2	0	0	0	0	1	1	0	0	1	1	0	2	1
PF02965.17	Met_synt_B12	Vitamin B12 dependent methionine synthase, activation domain	1	1	1	1	1	1	1	0	0	0	0	0	0	0	0	0	0	0	0	0	0	0	0	0	0	0	0	1	1	1	1	2	1	1	1	1	1	1	0	1	1	1	1	1	1	1	1
PF02976.15	MutH	DNA mismatch repair enzyme MutH	0	0	0	0	0	0	0	0	0	0	0	0	0	0	0	0	0	0	0	0	0	0	0	0	0	0	0	0	0	0	0	0	0	0	0	0	0	0	0	0	0	0	0	0	0	0	0
PF02978.19	SRP_SPB	Signal peptide binding domain	1	1	2	1	2	3	3	3	3	3	3	3	2	2	2	2	2	2	4	4	3	3	3	4	3	4	2	3	3	3	3	3	3	3	3	3	3	2	2	3	2	2	2	2	2	3	3
PF02995.17	DUF229	Protein of unknown function (DUF229)	0	0	0	0	0	0	0	0	0	0	0	0	0	0	0	0	0	0	0	0	0	0	0	0	0	0	0	0	0	0	0	0	0	0	0	0	0	0	0	0	0	0	0	0	0	0	0
PF03006.20	HlyIII	Haemolysin-III related	1	1	1	0	0	1	1	0	0	0	0	0	1	0	0	1	2	1	1	1	0	1	0	0	1	1	0	0	0	1	1	1	1	1	0	0	0	0	0	0	1	1	1	2	1	0	1
PF03009.17	GDPD	Glycerophosphoryl diester phosphodiesterase family	3	1	7	3	1	1	1	2	2	2	4	4	2	2	2	3	3	2	2	2	3	4	4	2	3	2	3	2	3	4	6	4	6	8	3	2	2	1	2	3	0	2	1	1	1	1	2
PF03023.14	MurJ	Lipid II flippase MurJ	1	1	0	0	2	1	1	1	1	1	1	1	2	1	1	2	1	1	2	1	1	1	1	1	1	2	1	1	1	1	1	1	1	1	1	1	1	1	2	1	2	1	1	1	3	1	1
PF03029.17	ATP_bind_1	Conserved hypothetical ATP binding protein	0	0	0	0	0	0	0	0	0	0	0	0	0	0	0	0	0	0	0	0	0	0	0	0	0	0	0	0	0	0	0	0	0	1	0	0	0	0	0	0	0	0	0	0	0	0	0
PF03033.20	Glyco_transf_28	Glycosyltransferase family 28 N-terminal domain	0	1	1	2	1	1	1	1	1	1	1	1	1	1	1	1	1	1	1	1	1	1	1	1	1	1	1	1	1	1	2	3	2	2	1	1	1	1	1	1	1	2	1	4	1	1	1
PF03050.14	DDE_Tnp_IS66	Transposase IS66 family	0	0	0	0	7	5	5	1	1	3	0	0	12	1	1	3	0	2	7	3	1	0	4	0	0	0	2	0	0	1	4	0	1	11	0	0	0	0	0	0	0	12	4	12	14	5	2
PF03054.16	tRNA_Me_trans	tRNA methyl transferase	1	1	2	2	1	1	1	1	1	1	1	1	1	1	1	1	1	1	1	1	1	1	1	1	1	1	1	1	1	1	1	1	1	1	1	1	1	1	1	1	1	1	1	1	1	1	1
PF03061.22	4HBT	Thioesterase superfamily	5	10	6	10	12	10	10	12	12	12	12	9	4	8	8	7	11	11	8	8	13	13	17	3	15	7	10	10	12	10	8	10	12	12	13	8	14	8	3	8	4	6	4	7	7	3	12
PF03063.20	Prismane	Prismane/CO dehydrogenase family	0	0	0	0	0	0	0	0	0	0	0	0	0	0	0	0	0	0	0	0	0	0	0	0	0	0	0	0	0	0	0	0	0	0	0	0	0	0	0	0	0	0	0	0	0	0	0
PF03067.15	LPMO_10	Lytic polysaccharide mono-oxygenase, cellulose-degrading	0	0	0	2	0	0	0	0	0	0	0	0	0	0	0	0	0	0	0	0	0	0	0	0	0	0	0	0	0	0	0	0	0	0	0	0	0	0	0	0	0	0	0	0	0	0	0
PF03070.16	TENA_THI-4	TENA/THI-4/PQQC family	0	1	1	0	1	1	1	2	2	2	2	2	3	2	2	3	1	0	1	1	0	2	0	0	0	0	3	1	1	2	2	2	2	2	0	0	0	0	1	2	0	1	1	1	1	0	1
PF03099.19	BPL_LplA_LipB	Biotin/lipoate A/B protein ligase family	2	3	2	2	1	2	2	2	2	2	2	2	2	2	2	2	2	2	2	2	3	2	2	2	2	2	2	2	2	2	2	3	3	2	2	2	2	2	2	2	2	2	2	2	2	3	2
PF03100.15	CcmE	CcmE	0	0	0	0	1	1	1	1	1	1	1	1	1	1	1	1	1	1	1	1	1	1	1	1	1	1	1	1	1	1	1	1	1	1	1	1	1	1	1	1	1	1	2	1	1	1	1
PF03102.14	NeuB	NeuB family	0	0	1	1	0	0	0	1	1	1	1	1	0	0	0	0	0	0	0	0	0	0	0	0	0	0	2	1	1	0	1	1	1	1	0	0	0	0	2	0	1	1	0	0	0	1	0
PF03104.19	DNA_pol_B_exo1	DNA polymerase family B, exonuclease domain	0	0	0	0	0	0	0	0	0	0	0	0	0	0	0	0	0	0	0	0	0	0	0	0	0	0	0	0	0	0	0	0	0	0	0	0	0	0	0	0	0	0	1	1	1	1	1
PF03109.16	ABC1	ABC1 family	1	1	1	0	1	1	1	1	1	1	1	1	1	1	1	1	2	1	1	1	1	2	3	1	1	2	2	2	2	2	2	3	3	2	4	3	4	2	4	2	1	2	1	2	2	1	1
PF03116.15	NQR2_RnfD_RnfE	NQR2, RnfD, RnfE family	0	0	1	1	0	0	0	1	1	1	1	1	1	1	1	1	1	0	0	0	1	1	0	1	1	0	1	0	0	1	1	1	1	0	0	0	0	0	1	0	0	2	3	2	2	2	2
PF03118.15	RNA_pol_A_CTD	Bacterial RNA polymerase, alpha chain C terminal domain	1	1	1	1	1	1	1	1	1	1	1	1	1	1	1	1	1	1	1	1	1	1	1	1	1	1	1	1	1	1	1	1	1	1	2	2	2	1	1	1	1	1	1	1	1	1	1
PF03119.16	DNA_ligase_ZBD	NAD-dependent DNA ligase C4 zinc finger domain	1	1	3	1	1	1	1	1	1	1	1	1	1	1	1	1	1	1	1	1	1	1	1	1	1	1	1	1	1	1	1	1	1	1	1	1	1	0	1	1	1	1	1	1	1	1	1
PF03120.16	DNA_ligase_OB	NAD-dependent DNA ligase OB-fold domain	1	1	1	1	1	1	1	1	1	1	1	1	1	1	1	1	1	1	1	1	1	1	1	1	1	1	1	1	1	1	1	1	1	1	1	1	1	1	1	1	1	2	2	2	2	1	1
PF03129.20	HGTP_anticodon	Anticodon binding domain	4	4	5	7	4	5	5	4	4	4	4	4	3	4	4	3	3	4	4	4	4	4	4	5	5	5	4	3	3	3	3	3	3	3	3	2	2	3	3	3	3	3	3	3	3	5	3
PF03142.15	Chitin_synth_2	Chitin synthase	0	0	1	0	0	0	0	0	0	0	0	0	0	0	0	0	0	0	0	0	0	0	0	0	0	0	1	0	0	0	0	0	0	0	0	0	0	0	0	0	0	0	0	0	0	0	0
PF03143.17	GTP_EFTU_D3	Elongation factor Tu C-terminal domain	2	1	2	2	4	3	3	3	3	3	2	3	3	2	2	3	3	3	2	2	1	2	2	2	3	1	2	2	2	2	2	2	2	2	1	1	1	2	3	2	3	2	2	1	1	1	2
PF03144.25	GTP_EFTU_D2	Elongation factor Tu domain 2	8	9	6	7	9	8	8	8	8	8	9	7	8	8	8	7	7	8	7	6	7	9	8	6	9	7	7	10	11	11	9	12	11	10	9	8	8	11	9	9	7	10	13	9	10	10	10
PF03147.14	FDX-ACB	Ferredoxin-fold anticodon binding domain	1	1	2	1	1	1	1	1	1	1	1	1	1	1	1	1	1	1	1	1	1	1	1	2	1	1	1	1	1	1	1	1	1	1	1	1	1	1	1	1	1	1	1	1	1	0	1
PF03150.14	CCP_MauG	Di-haem cytochrome c peroxidase	0	0	6	12	2	1	1	8	8	8	6	6	6	12	12	10	4	4	4	4	8	4	6	0	4	3	3	2	2	12	8	3	6	7	0	0	0	2	2	4	0	2	0	2	4	4	0
PF03167.19	UDG	Uracil DNA glycosylase superfamily	5	2	2	2	4	3	3	3	3	4	4	3	2	2	2	2	2	3	5	4	4	2	4	2	3	2	2	3	3	4	3	3	3	3	4	3	3	3	3	3	3	1	1	1	1	2	1
PF03171.20	2OG-FeII_Oxy	2OG-Fe(II) oxygenase superfamily	1	1	1	1	0	0	0	2	2	1	1	3	1	2	2	2	2	3	0	0	0	4	1	2	2	2	4	0	0	0	2	1	1	1	1	1	1	1	0	0	1	0	0	0	0	2	1
PF03173.13	CHB_HEX	Putative carbohydrate binding domain	0	0	0	0	0	0	0	0	0	0	0	0	0	0	0	0	0	0	0	0	0	0	0	0	0	0	0	0	0	0	0	0	0	0	0	0	0	0	0	0	0	0	0	0	0	0	0
PF03174.13	CHB_HEX_C	Chitobiase/beta-hexosaminidase C-terminal domain	0	0	0	0	0	0	0	0	0	0	0	0	0	0	0	0	0	0	0	0	0	0	0	0	0	0	0	0	0	0	0	0	0	0	0	0	0	0	0	0	0	0	0	0	0	0	0
PF03176.15	MMPL	MMPL family	11	10	4	8	0	0	0	1	1	1	1	1	0	0	0	0	0	1	3	0	0	0	1	1	1	0	0	0	1	0	0	1	0	0	0	0	1	0	3	0	0	2	2	2	2	0	0
PF03180.14	Lipoprotein_9	NLPA lipoprotein	0	0	0	0	1	0	0	0	0	0	0	0	0	0	0	0	0	0	1	1	0	0	0	0	0	0	0	0	0	1	0	0	0	0	0	0	0	0	0	1	0	1	1	1	1	0	1
PF03186.13	CobD_Cbib	CobD/Cbib protein	1	1	0	1	0	1	1	1	1	1	1	1	1	1	1	1	1	1	1	1	1	1	1	1	1	1	1	1	1	1	1	1	1	1	1	0	0	1	3	1	0	0	0	0	0	1	0
PF03193.16	RsgA_GTPase	RsgA GTPase	5	2	7	7	9	6	6	15	14	14	17	12	7	4	4	10	9	9	7	8	7	6	9	4	8	3	9	10	10	7	14	12	11	13	4	3	3	7	9	13	3	6	8	8	8	17	6
PF03205.14	MobB	Molybdopterin guanine dinucleotide synthesis protein B	0	0	0	0	0	0	0	1	1	1	1	1	1	1	1	1	1	1	1	1	1	1	1	1	1	1	1	1	1	0	2	1	1	1	1	0	0	1	1	0	0	1	1	1	1	0	1
PF03215.15	Rad17	Rad17 P-loop domain	0	0	0	0	0	0	0	1	1	0	0	0	1	0	0	0	0	0	0	0	0	0	0	0	0	0	0	0	0	0	0	0	0	0	0	0	0	0	0	0	0	0	0	0	0	1	0
PF03222.13	Trp_Tyr_perm	Tryptophan/tyrosine permease family	0	0	0	0	0	0	0	0	0	0	0	0	0	0	0	0	0	0	0	0	0	0	0	0	0	0	0	0	0	3	0	0	0	0	0	0	0	0	0	0	0	5	6	7	5	0	0
PF03239.14	FTR1	Iron permease FTR1 family	1	0	0	0	0	0	0	0	0	0	0	0	0	0	0	0	0	0	0	0	0	0	0	0	0	0	0	0	0	1	0	0	0	0	0	0	2	0	0	0	0	0	0	0	0	0	1
PF03255.14	ACCA	Acetyl co-enzyme A carboxylase carboxyltransferase alpha subunit	0	0	2	1	1	1	1	1	1	1	1	1	1	1	1	1	1	2	1	1	1	2	1	1	1	1	1	1	1	1	1	1	1	1	1	1	1	1	1	1	1	2	2	2	2	1	1
PF03264.14	Cytochrom_NNT	NapC/NirT cytochrome c family, N-terminal region	0	0	0	0	0	0	0	1	1	1	1	1	4	6	6	0	1	0	0	0	4	1	0	1	0	0	1	1	1	9	4	1	1	3	0	0	0	0	1	1	0	0	1	0	0	0	0
PF03279.13	Lip_A_acyltrans	Bacterial lipid A biosynthesis acyltransferase	1	1	2	4	1	1	1	2	2	2	1	1	1	1	1	1	1	1	1	1	1	1	1	1	1	1	1	2	2	1	1	1	1	2	0	0	0	1	1	2	1	2	3	2	2	2	4
PF03308.16	MeaB	Methylmalonyl Co-A mutase-associated GTPase MeaB	4	2	1	3	0	1	1	2	2	2	2	2	2	1	1	1	1	3	3	3	3	2	2	2	1	2	2	2	1	3	2	2	2	2	2	0	0	0	3	2	0	2	2	2	2	0	0
PF03313.15	SDH_alpha	Serine dehydratase alpha chain	1	0	1	1	1	1	1	2	2	3	1	1	1	1	1	1	1	1	1	1	1	1	1	1	1	1	1	1	1	4	2	1	1	1	1	1	1	1	0	2	0	2	2	3	2	1	1
PF03315.15	SDH_beta	Serine dehydratase beta chain	1	0	1	1	1	1	1	2	2	3	1	1	1	1	1	1	1	1	1	1	1	1	1	1	1	1	1	1	1	2	2	1	1	1	1	1	1	1	0	1	0	2	2	3	2	1	1
PF03319.13	EutN_CcmL	Ethanolamine utilisation protein EutN/carboxysome	0	0	0	0	0	0	0	0	0	0	0	0	0	0	0	0	0	0	0	0	0	1	0	0	0	0	0	0	0	0	0	0	0	0	0	0	0	0	0	0	0	1	0	2	1	0	0
PF03320.13	FBPase_glpX	Bacterial fructose-1,6-bisphosphatase, glpX-encoded	1	1	0	0	1	1	1	1	1	1	1	1	1	1	1	1	1	1	1	1	1	1	1	1	1	1	1	1	1	1	1	1	1	1	1	1	1	1	1	1	1	1	1	1	1	0	0
PF03330.18	DPBB_1	Lytic transglycolase	0	0	0	0	0	0	0	0	0	0	0	0	0	0	0	0	0	0	0	0	0	0	0	0	0	0	0	2	2	2	2	2	2	2	1	1	2	2	2	2	1	1	1	1	1	2	1
PF03331.13	LpxC	UDP-3-O-acyl N-acetylglycosamine deacetylase	0	0	1	1	1	1	1	2	2	2	2	1	1	1	1	1	1	1	1	1	1	1	1	1	1	1	1	1	1	1	1	1	1	1	0	0	0	1	1	1	1	1	1	1	1	1	1
PF03347.13	TDH	Vibrio thermostable direct hemolysin	0	0	0	0	0	0	0	0	0	0	0	0	0	0	0	0	0	0	0	0	0	0	0	0	0	0	0	0	0	0	0	0	0	0	0	0	0	0	0	0	0	0	0	0	0	0	0
PF03349.16	Toluene_X	Outer membrane protein transport protein (OMPP1/FadL/TodX)	0	0	5	2	1	1	1	2	2	2	1	3	1	1	1	1	2	0	2	2	1	1	1	2	1	1	0	1	1	4	1	2	2	1	2	0	0	2	0	1	0	2	3	5	3	1	1
PF03352.13	Adenine_glyco	Methyladenine glycosylase	1	1	1	1	1	1	1	1	1	1	1	1	1	2	2	1	3	1	1	1	1	2	1	2	2	1	4	1	1	1	2	2	2	2	1	0	0	1	2	3	1	1	2	1	1	2	1
PF03358.15	FMN_red	NADPH-dependent FMN reductase	6	4	1	4	9	4	4	4	4	4	6	6	3	2	2	4	3	2	3	3	2	5	1	5	3	5	3	5	3	9	3	4	4	5	4	4	5	5	3	3	2	1	1	1	1	3	4
PF03364.20	Polyketide_cyc	Polyketide cyclase / dehydrase and lipid transport	1	1	0	0	1	1	1	1	1	1	1	1	1	1	1	1	1	1	2	2	1	1	1	1	1	1	1	1	1	1	1	1	1	1	0	1	2	1	1	1	1	1	1	1	1	1	1
PF03372.23	Exo_endo_phos	Endonuclease/Exonuclease/phosphatase family	4	3	8	3	4	4	4	6	7	6	6	7	5	9	9	6	8	7	6	6	5	6	6	7	6	6	6	3	3	9	5	7	5	7	3	5	4	5	3	3	6	4	5	5	5	2	5
PF03379.13	CcmB	CcmB protein	0	0	0	0	1	1	1	1	1	1	1	1	1	1	1	1	1	1	1	1	1	1	1	1	1	1	1	1	1	1	1	1	1	1	1	1	1	1	1	1	1	1	5	1	1	1	1
PF03401.14	TctC	Tripartite tricarboxylate transporter family receptor	1	0	0	0	3	5	5	2	1	2	2	2	5	2	2	2	5	2	1	0	2	9	3	1	3	1	6	4	6	1	7	2	2	4	0	0	0	5	1	4	0	0	0	0	0	12	2
PF03411.13	Peptidase_M74	Penicillin-insensitive murein endopeptidase	0	0	0	2	1	1	1	1	1	1	1	1	1	1	1	1	1	1	1	1	1	1	1	1	3	1	1	1	1	1	1	1	1	1	0	0	0	1	0	0	0	0	0	0	0	0	0
PF03412.15	Peptidase_C39	Peptidase C39 family	0	0	0	4	0	1	1	0	0	0	0	0	2	0	0	1	1	0	0	0	0	0	0	0	0	0	0	0	0	2	2	1	0	0	2	0	0	1	1	0	0	3	3	5	2	1	0
PF03413.19	PepSY	Peptidase propeptide and YPEB domain	2	0	0	0	0	0	0	0	0	0	0	0	1	0	0	1	2	0	2	2	0	1	0	0	0	0	0	3	2	0	0	1	1	0	0	1	1	0	0	0	0	3	3	3	3	0	0
PF03435.18	Sacchrp_dh_NADP	Saccharopine dehydrogenase NADP binding domain	1	1	1	1	2	3	3	2	2	3	2	2	5	3	3	4	4	1	1	1	2	2	2	2	2	1	3	3	3	4	3	2	3	4	3	2	2	3	1	2	0	1	0	1	1	1	0
PF03441.14	FAD_binding_7	FAD binding domain of DNA photolyase	0	1	5	2	0	1	1	6	4	5	4	2	2	1	1	5	3	2	2	1	2	3	2	0	0	1	2	2	2	1	1	4	4	4	1	1	1	3	0	2	1	6	2	4	4	3	3
PF03445.13	DUF294	Putative nucleotidyltransferase DUF294	0	3	1	0	1	1	1	1	1	1	1	2	1	2	2	1	1	1	0	0	1	1	0	0	1	0	1	1	1	2	1	1	1	0	1	1	2	1	0	2	0	1	2	2	2	3	2
PF03446.15	NAD_binding_2	NAD binding domain of 6-phosphogluconate dehydrogenase	2	4	3	1	8	8	7	8	8	9	9	7	8	7	7	7	6	8	9	9	4	8	3	8	3	6	7	7	7	6	14	4	4	8	3	1	1	8	8	7	3	1	3	1	1	5	7
PF03447.16	NAD_binding_3	Homoserine dehydrogenase, NAD binding domain	2	3	1	3	1	2	2	1	1	1	2	1	1	2	2	1	1	1	1	1	1	3	2	2	1	1	2	4	4	2	3	2	2	2	1	2	1	7	1	3	1	1	1	1	1	1	2
PF03448.17	MgtE_N	MgtE intracellular N domain	2	5	3	2	5	5	5	5	5	5	5	5	4	5	5	5	5	4	5	5	5	5	5	3	5	5	6	4	5	9	7	6	6	7	1	3	2	4	5	5	5	2	2	2	2	4	4
PF03449.15	GreA_GreB_N	Transcription elongation factor, N-terminal	1	1	1	1	2	2	2	1	1	1	1	1	1	1	1	1	1	2	2	2	1	1	2	1	2	2	1	1	1	1	1	1	1	1	1	2	2	1	1	2	2	2	2	2	2	2	2
PF03453.17	MoeA_N	MoeA N-terminal region (domain I and II)	2	4	1	2	2	3	3	3	3	3	2	3	2	3	3	2	3	6	2	4	2	3	2	3	4	3	3	2	2	2	4	3	3	4	1	2	1	2	2	1	0	1	1	1	1	1	3
PF03454.15	MoeA_C	MoeA C-terminal region (domain IV)	2	2	1	1	1	2	2	2	2	2	2	2	2	4	4	2	2	3	2	2	2	2	2	2	3	2	3	2	2	2	3	2	2	1	1	1	1	1	2	1	0	2	1	2	2	1	3
PF03458.13	UPF0126	UPF0126 domain	2	4	3	2	2	3	3	2	2	2	2	0	2	2	2	2	2	2	2	2	2	3	3	2	2	3	2	3	3	3	3	3	3	3	3	2	2	3	4	3	2	3	6	3	3	3	2
PF03459.17	TOBE	TOBE domain	4	3	0	2	4	2	2	3	4	3	4	3	4	4	4	2	4	2	3	3	5	4	3	2	3	4	3	5	4	2	3	4	4	2	0	0	0	4	3	5	0	1	1	1	1	6	2
PF03460.17	NIR_SIR_ferr	Nitrite/Sulfite reductase ferredoxin-like half domain	4	4	5	2	3	7	7	5	5	5	6	5	4	5	5	5	6	4	5	5	5	5	4	2	4	2	5	2	2	2	3	3	3	3	3	2	2	5	2	4	0	3	3	3	3	7	3
PF03461.15	TRCF	TRCF domain	2	3	1	1	1	1	1	1	1	1	1	1	2	2	2	2	1	1	1	1	1	1	1	1	2	1	2	1	1	1	1	1	1	1	1	2	1	3	1	1	1	2	2	2	2	2	2
PF03462.18	PCRF	PCRF domain	4	4	4	4	3	4	4	2	2	2	2	2	2	2	2	2	2	2	3	3	3	2	2	3	3	2	2	4	4	3	4	4	4	4	3	4	4	4	4	4	4	4	4	4	4	4	3
PF03466.20	LysR_substrate	LysR substrate binding domain	8	8	3	8	25	31	31	54	50	59	48	47	88	52	52	81	65	47	37	19	53	93	45	74	70	67	79	63	65	73	121	69	73	92	22	4	9	53	73	81	2	13	22	16	18	69	71
PF03471.17	CorC_HlyC	Transporter associated domain	4	6	3	3	4	4	4	3	3	3	3	3	3	3	3	3	4	3	3	3	4	3	5	3	3	4	3	5	5	4	4	4	4	4	3	3	3	6	4	5	1	3	3	3	3	6	4
PF03472.15	Autoind_bind	Autoinducer binding domain	0	0	0	0	1	3	3	3	2	2	3	4	8	3	3	5	4	4	7	5	6	5	3	3	3	3	4	0	2	2	4	0	4	1	2	0	2	3	1	0	0	0	0	0	0	0	0
PF03473.17	MOSC	MOSC domain	4	2	1	3	1	2	2	2	2	2	2	2	6	3	3	3	2	2	2	2	1	3	2	3	2	3	2	4	5	2	1	3	3	1	2	1	1	1	4	3	0	1	1	2	2	1	1
PF03476.16	MOSC_N	MOSC N-terminal beta barrel domain	2	0	0	0	1	1	1	1	1	1	1	1	1	1	1	1	1	1	1	2	1	1	1	0	1	1	0	0	0	1	0	1	1	0	0	0	0	0	2	1	0	1	1	1	1	1	1
PF03477.16	ATP-cone	ATP cone domain	1	1	1	2	1	1	1	1	1	1	1	1	1	1	1	1	1	1	1	1	1	1	1	1	1	1	1	1	1	1	1	1	1	1	1	1	1	1	1	1	1	3	3	3	3	2	3
PF03483.17	B3_4	B3/4 domain	1	1	1	1	1	1	1	1	1	1	1	1	1	1	1	1	1	1	1	1	1	1	1	1	1	1	1	1	1	1	1	1	1	1	1	2	1	1	1	1	1	1	1	1	1	1	1
PF03484.15	B5	tRNA synthetase B5 domain	2	1	2	2	2	2	2	2	2	2	2	2	2	2	2	2	2	2	2	2	2	2	2	2	2	2	2	2	2	2	2	2	2	2	2	2	2	2	2	2	1	1	1	1	1	0	1
PF03485.16	Arg_tRNA_synt_N	Arginyl tRNA synthetase N terminal domain	1	1	1	1	1	1	1	1	1	1	1	1	2	2	2	2	2	3	3	3	1	2	2	1	1	3	2	1	1	1	1	1	1	1	1	1	1	1	1	1	1	1	1	1	1	1	1
PF03486.14	HI0933_like	HI0933-like protein	0	0	1	4	3	3	3	2	2	2	2	2	4	3	3	2	3	2	2	2	2	3	2	2	2	2	2	2	2	2	4	3	3	6	1	1	1	0	2	2	2	1	2	2	3	3	4
PF03502.13	Channel_Tsx	Nucleoside-specific channel-forming protein, Tsx	0	0	0	0	0	0	0	0	0	0	0	0	0	0	0	0	0	0	0	0	0	0	0	0	0	0	0	0	0	0	0	0	0	0	0	0	0	0	0	0	0	1	3	1	1	0	1
PF03544.14	TonB_C	Gram-negative bacterial TonB protein C-terminal	0	0	4	3	0	1	1	1	1	1	1	5	2	0	0	0	1	0	0	0	0	1	1	3	2	0	3	0	0	2	2	1	1	1	2	7	4	1	1	1	5	6	5	5	6	2	4
PF03547.18	Mem_trans	Membrane transport protein	0	2	2	0	4	6	6	8	8	8	8	8	8	8	8	9	10	8	7	8	6	8	7	8	10	6	10	8	8	12	12	8	8	6	2	0	0	6	6	12	0	0	2	0	0	12	9
PF03548.15	LolA	Outer membrane lipoprotein carrier protein LolA	0	0	3	1	1	1	1	1	1	1	1	1	1	1	1	1	1	1	2	1	1	1	1	1	1	1	1	1	1	1	1	1	2	1	1	1	1	1	1	1	1	1	1	1	1	1	1
PF03550.14	LolB	Outer membrane lipoprotein LolB	0	0	0	0	0	0	0	0	0	0	0	0	0	0	0	0	0	0	0	0	0	0	0	0	0	0	0	0	0	0	0	0	0	0	0	0	0	0	0	0	0	1	2	1	1	1	2
PF03553.14	Na_H_antiporter	Na+/H+ antiporter family	0	0	2	2	0	2	2	0	0	0	0	0	4	0	0	0	0	0	2	0	0	0	0	2	0	0	0	0	0	2	0	0	0	0	0	0	0	2	2	2	0	9	10	9	9	4	10
PF03562.17	MltA	MltA specific insert domain	0	0	0	0	0	0	0	1	1	1	1	1	1	1	1	1	1	1	1	1	1	1	1	1	1	1	1	1	1	1	1	1	1	1	1	1	1	1	1	1	1	1	0	1	1	1	0
PF03572.18	Peptidase_S41	Peptidase family S41	0	0	6	32	1	1	1	2	2	2	1	2	7	1	1	3	1	1	2	1	1	1	1	1	1	1	1	1	1	2	1	1	1	2	3	2	2	1	2	3	2	2	3	2	2	2	2
PF03575.17	Peptidase_S51	Peptidase family S51	0	0	0	1	0	0	0	0	0	0	0	0	1	0	0	0	0	0	0	0	0	0	0	0	0	0	0	0	0	0	0	0	0	0	1	0	0	0	0	0	0	1	0	0	0	0	0
PF03588.14	Leu_Phe_trans	Leucyl/phenylalanyl-tRNA protein transferase	1	0	1	1	1	1	1	1	1	1	1	1	1	1	1	1	1	1	1	1	1	1	1	1	1	1	1	1	1	1	1	1	1	1	1	1	1	1	1	1	1	1	1	1	1	1	1
PF03591.14	AzlC	AzlC protein	2	2	0	0	2	2	2	2	2	2	2	2	6	2	2	4	2	4	2	2	4	2	4	4	2	2	2	1	1	4	3	5	5	3	0	0	0	3	4	2	0	2	3	2	2	4	2
PF03595.17	SLAC1	Voltage-dependent anion channel	1	3	0	0	0	1	1	0	0	0	0	0	0	0	0	0	0	0	0	0	1	0	0	1	0	0	0	1	1	1	0	1	1	0	0	0	0	0	0	0	0	1	0	1	1	0	0
PF03597.15	FixS	Cytochrome oxidase maturation protein cbb3-type	0	0	1	1	1	2	2	2	2	2	2	2	1	1	1	1	1	1	1	1	3	1	1	1	1	1	1	1	1	1	1	1	1	1	1	0	1	1	1	1	0	1	1	1	1	1	0
PF03600.16	CitMHS	Citrate transporter	0	0	4	0	4	5	5	4	4	4	4	2	3	4	4	5	8	2	2	2	1	6	2	4	2	4	7	2	3	6	5	3	3	3	3	3	2	4	4	5	2	1	2	1	3	1	4
PF03601.14	Cons_hypoth698	Conserved hypothetical protein 698	1	0	1	1	1	1	1	0	0	0	1	1	1	0	0	1	0	0	0	0	1	1	0	1	1	1	1	1	1	1	1	1	1	1	1	0	0	1	1	1	0	0	1	0	0	1	2
PF03602.15	Cons_hypoth95	Conserved hypothetical protein 95	1	1	2	1	1	1	1	1	1	1	1	1	1	1	1	2	1	1	1	1	2	1	1	1	1	1	2	2	1	1	2	2	2	2	1	1	1	1	2	2	1	2	4	2	2	1	1
PF03603.13	DNA_III_psi	DNA polymerase III psi subunit	0	0	0	0	0	0	0	0	0	0	0	0	0	0	0	0	0	0	0	0	0	0	0	0	0	0	0	0	0	0	0	0	0	0	0	0	0	0	0	0	0	0	0	0	0	0	0
PF03605.14	DcuA_DcuB	Anaerobic c4-dicarboxylate membrane transporter	0	0	0	0	0	0	0	0	0	0	0	0	0	0	0	0	0	0	0	0	0	0	0	0	0	1	1	0	0	0	0	0	0	0	0	0	0	0	0	0	0	2	3	3	3	0	0
PF03606.15	DcuC	C4-dicarboxylate anaerobic carrier	0	0	0	0	0	1	1	0	0	0	0	0	0	0	0	1	1	0	0	0	0	0	0	0	0	0	0	0	0	2	1	0	0	1	0	0	0	0	0	1	0	2	0	2	1	0	0
PF03609.14	EII-Sor	PTS system sorbose-specific iic component	0	0	0	0	0	0	0	0	0	0	0	0	0	0	0	0	0	0	0	0	0	0	0	0	0	0	0	0	0	0	0	0	0	0	0	0	0	0	0	0	0	0	0	0	0	0	0
PF03610.16	EIIA-man	PTS system fructose IIA component	0	0	0	0	1	1	1	1	1	1	1	1	1	1	1	1	1	1	1	1	1	1	1	1	1	1	1	2	2	2	1	1	1	1	1	1	1	1	1	1	1	0	0	0	0	0	0
PF03611.14	EIIC-GAT	PTS system sugar-specific permease component	0	0	0	0	0	0	0	0	0	0	0	0	0	0	0	0	0	0	0	0	0	0	0	0	0	0	0	0	0	0	0	0	0	0	0	0	0	2	0	0	0	0	0	0	0	0	0
PF03613.14	EIID-AGA	PTS system mannose/fructose/sorbose family IID component	0	0	0	0	0	0	0	0	0	0	0	0	0	0	0	0	0	0	0	0	0	0	0	0	0	0	0	0	0	0	0	0	0	0	0	0	0	0	0	0	0	0	0	0	0	0	0
PF03616.14	Glt_symporter	Sodium/glutamate symporter	0	0	0	0	0	0	0	1	1	1	1	1	1	1	1	1	1	1	0	0	0	1	0	1	1	0	1	0	0	1	1	1	1	1	0	0	0	0	0	0	0	1	1	1	1	0	1
PF03631.15	Virul_fac_BrkB	Virulence factor BrkB	2	2	3	1	2	2	2	1	1	1	1	1	1	1	1	1	1	1	3	3	1	1	1	0	1	0	1	1	1	1	1	2	3	2	1	3	3	1	1	1	2	1	1	2	1	2	2
PF03641.14	Lysine_decarbox	Possible lysine decarboxylase	2	2	1	2	2	2	2	3	3	3	4	3	3	3	3	3	3	3	4	3	3	3	3	3	3	3	2	2	2	2	2	2	2	2	3	3	3	3	3	1	2	2	2	3	2	2	2
PF03646.15	FlaG	FlaG protein	0	0	0	0	0	0	0	0	0	0	0	0	0	0	0	0	0	0	0	0	0	0	0	0	0	0	0	1	1	0	1	2	2	1	0	0	0	0	1	1	1	0	0	0	0	1	0
PF03649.13	UPF0014	Uncharacterised protein family (UPF0014)	0	1	0	0	0	0	0	0	0	0	0	0	0	0	0	0	0	0	0	0	0	0	0	0	0	0	0	0	0	1	0	0	0	1	0	0	0	0	0	0	0	0	1	0	0	0	0
PF03652.15	RuvX	Holliday junction resolvase	1	1	1	1	1	1	1	1	1	1	1	1	1	1	1	1	1	1	1	1	1	1	1	1	1	1	1	1	1	1	1	1	1	1	1	1	1	1	1	1	1	1	1	1	1	1	1
PF03658.14	Ub-RnfH	RnfH family Ubiquitin	0	0	0	0	0	0	0	0	0	0	0	0	0	0	0	0	0	0	0	0	0	0	0	0	0	0	0	0	0	0	0	0	0	0	0	0	0	0	0	0	0	1	1	1	1	1	1
PF03668.15	ATP_bind_2	P-loop ATPase protein family	1	1	0	0	1	1	1	1	1	1	1	1	1	1	1	1	1	1	1	1	1	1	1	1	1	1	1	0	0	0	0	0	0	0	1	1	1	1	1	1	0	1	1	1	1	0	1
PF03692.15	CxxCxxCC	Putative zinc- or iron-chelating domain	0	0	1	2	1	1	1	1	1	1	1	1	1	1	1	1	1	1	1	1	1	2	1	1	1	1	1	1	1	1	1	1	1	1	1	1	1	1	1	2	1	3	2	3	3	2	3
PF03695.13	UPF0149	Uncharacterised protein family (UPF0149)	0	0	0	0	0	0	0	1	1	1	0	0	0	0	0	0	0	1	0	0	0	0	0	0	0	0	0	0	0	0	0	0	0	0	0	0	0	0	0	0	0	3	3	3	3	3	2
PF03701.14	UPF0181	Uncharacterised protein family (UPF0181)	0	0	0	0	0	0	0	0	0	0	0	0	0	0	0	0	0	0	0	0	0	0	0	0	0	0	0	0	0	0	0	0	0	0	0	0	0	0	0	0	0	0	0	0	0	0	0
PF03702.14	AnmK	Anhydro-N-acetylmuramic acid kinase	0	0	1	1	1	1	1	1	1	1	1	1	1	1	1	1	1	1	1	1	1	1	1	1	1	1	1	1	1	1	2	1	1	1	0	0	0	1	1	1	0	1	1	1	1	0	1
PF03705.15	CheR_N	CheR methyltransferase, all-alpha domain	0	0	1	0	1	0	0	1	1	1	1	1	0	0	0	0	0	1	0	0	3	0	2	0	1	0	0	1	1	1	1	1	1	1	0	2	0	0	2	1	2	1	1	1	1	2	1
PF03709.15	OKR_DC_1_N	Orn/Lys/Arg decarboxylase, N-terminal domain	0	0	0	0	0	0	0	0	0	0	0	0	0	0	0	0	0	0	0	0	0	0	0	0	0	0	0	0	0	0	0	0	0	0	0	0	0	0	0	1	0	0	0	0	0	0	0
PF03710.15	GlnE	Glutamate-ammonia ligase adenylyltransferase	2	2	0	0	6	4	4	3	3	3	3	3	4	3	3	3	4	4	4	4	2	3	3	3	3	3	3	4	4	4	2	2	2	2	2	2	2	3	2	3	3	2	2	2	2	2	2
PF03711.15	OKR_DC_1_C	Orn/Lys/Arg decarboxylase, C-terminal domain	0	0	0	0	0	1	1	0	0	0	0	0	1	0	0	0	0	1	1	1	0	0	0	2	0	1	0	0	0	0	0	0	0	0	0	0	0	0	0	0	0	0	0	0	0	0	0
PF03717.15	PBP_dimer	Penicillin-binding Protein dimerisation domain	1	2	2	2	2	2	2	2	2	2	2	2	2	3	3	2	3	2	2	2	2	2	2	2	2	2	2	1	1	1	1	1	1	1	2	2	2	2	2	2	2	2	2	4	2	2	2
PF03719.15	Ribosomal_S5_C	Ribosomal protein S5, C-terminal domain	1	1	1	1	1	1	1	1	1	1	1	1	1	1	1	1	1	1	1	1	1	1	1	1	1	1	1	1	1	1	1	1	1	1	1	1	1	1	1	1	2	1	1	1	1	1	1
PF03720.15	UDPG_MGDP_dh_C	UDP-glucose/GDP-mannose dehydrogenase family, UDP binding domain	1	2	2	2	2	1	1	4	4	4	4	4	2	3	3	2	3	3	2	2	1	2	2	1	2	2	3	3	2	2	4	3	3	3	2	2	3	0	3	2	2	0	2	2	5	1	7
PF03721.14	UDPG_MGDP_dh_N	UDP-glucose/GDP-mannose dehydrogenase family, NAD binding domain	1	3	2	3	4	2	2	4	5	4	4	4	2	4	4	2	3	3	3	2	1	2	2	1	2	2	3	3	2	2	5	4	4	4	3	3	3	0	6	2	2	0	2	0	2	1	4
PF03724.16	META	META domain	0	0	1	1	4	1	1	2	2	2	1	1	2	2	2	2	3	1	1	1	1	2	1	1	0	3	3	3	3	0	0	0	0	0	0	0	0	1	0	1	0	2	1	2	2	0	2
PF03725.15	RNase_PH_C	3' exoribonuclease family, domain 2	3	3	3	3	4	3	3	3	3	3	3	3	3	3	3	3	3	3	3	3	3	3	3	3	3	3	3	3	3	2	3	3	3	3	3	3	2	3	3	3	2	3	3	3	3	3	3
PF03726.14	PNPase	Polyribonucleotide nucleotidyltransferase, RNA binding domain	1	1	1	1	2	2	2	1	1	1	1	1	2	2	2	2	2	2	2	2	1	2	2	2	1	1	1	2	2	2	2	2	2	2	2	2	2	2	1	1	1	1	2	1	1	1	2
PF03729.13	DUF308	Short repeat of unknown function (DUF308)	0	6	0	0	3	0	0	3	3	3	3	3	6	6	6	9	9	0	0	0	0	3	0	6	0	0	6	3	6	3	3	3	3	4	0	0	0	6	0	4	0	0	0	0	0	0	0
PF03733.13	YccF	Inner membrane component domain	0	2	0	0	0	0	0	0	0	0	0	0	0	0	0	0	0	0	0	0	0	0	0	0	0	0	0	0	0	0	0	0	0	0	0	0	0	0	0	0	2	0	0	0	0	0	0
PF03734.14	YkuD	L,D-transpeptidase catalytic domain	2	9	0	0	11	13	13	5	5	5	5	7	7	7	7	11	10	8	14	13	14	7	7	8	8	6	9	16	16	10	17	15	20	27	4	4	6	16	1	1	2	1	2	1	1	1	1
PF03737.15	RraA-like	Aldolase/RraA	0	1	3	0	3	0	0	2	1	2	1	2	3	1	1	1	3	1	1	1	1	3	2	0	0	0	1	0	0	1	5	0	0	4	1	0	0	1	1	2	0	2	0	3	2	2	2
PF03739.14	LptF_LptG	Lipopolysaccharide export system permease LptF/LptG	0	0	2	2	2	2	2	5	5	5	5	4	2	2	2	2	2	2	2	2	2	2	2	2	2	2	2	4	4	2	2	2	2	2	2	2	2	2	2	2	2	2	2	2	2	2	2
PF03740.13	PdxJ	Pyridoxal phosphate biosynthesis protein PdxJ	0	0	1	1	1	1	1	1	1	1	1	1	1	1	1	1	1	1	1	1	1	2	1	1	1	1	1	1	1	1	1	1	1	1	1	1	1	1	1	1	1	1	1	1	1	1	1
PF03741.16	TerC	Integral membrane protein TerC family	5	3	2	1	0	0	0	0	0	0	0	0	0	0	0	0	1	0	0	0	0	0	0	0	0	2	0	1	1	2	0	0	0	0	1	2	1	3	1	1	2	0	1	0	0	3	1
PF03746.16	LamB_YcsF	LamB/YcsF family	2	1	1	1	1	1	1	0	0	0	0	0	1	1	1	1	1	2	1	2	1	1	1	1	1	1	1	0	0	0	1	0	0	0	1	0	0	1	1	0	0	1	0	1	1	1	1
PF03748.14	FliL	Flagellar basal body-associated protein FliL	0	0	0	0	1	1	1	1	1	1	1	2	1	3	3	1	2	1	3	1	3	2	2	0	2	1	2	1	1	3	1	2	2	2	1	1	1	1	2	1	1	2	1	2	2	2	1
PF03749.13	SfsA	Sugar fermentation stimulation protein RE domain	0	0	0	0	0	0	0	1	1	1	1	1	1	1	1	1	1	1	1	1	1	1	1	1	1	1	1	1	1	1	1	1	1	1	0	0	0	1	1	1	0	1	1	1	1	1	1
PF03755.13	YicC_N	YicC-like family, N-terminal region	0	0	3	3	0	0	0	2	2	2	2	2	2	2	2	2	2	2	2	2	2	2	2	2	2	2	2	2	2	2	2	2	2	2	0	0	0	2	2	2	3	3	3	3	3	2	2
PF03764.18	EFG_IV	Elongation factor G, domain IV	1	1	1	1	1	1	1	1	1	1	1	1	2	2	2	2	2	1	1	1	1	2	2	1	2	1	2	2	2	2	2	2	2	3	1	1	1	2	1	2	1	2	2	1	1	2	1
PF03772.16	Competence	Competence protein	3	2	2	2	2	2	2	2	2	2	2	3	2	2	2	2	1	2	2	2	2	1	2	2	2	2	2	2	2	2	2	2	2	3	2	2	2	2	1	2	2	2	2	2	2	2	2
PF03773.13	ArsP_1	Predicted permease	0	0	1	0	0	0	0	1	1	1	1	1	3	2	2	2	1	1	2	2	5	1	1	2	1	1	1	0	0	1	2	2	2	2	0	0	0	0	1	2	0	1	1	2	1	1	0
PF03775.16	MinC_C	Septum formation inhibitor MinC, C-terminal domain	0	0	0	0	0	0	0	0	0	0	0	0	0	0	0	0	0	0	0	0	0	0	0	0	0	0	0	0	0	0	1	1	1	1	0	0	0	0	0	0	0	2	1	2	2	1	1
PF03776.14	MinE	Septum formation topological specificity factor MinE	0	0	0	0	0	0	0	0	0	0	0	0	0	0	0	0	0	0	0	0	0	0	0	0	0	0	0	0	0	0	1	1	1	1	0	0	0	0	0	0	0	1	1	1	1	1	1
PF03781.16	FGE-sulfatase	Sulfatase-modifying factor enzyme 1	0	3	7	8	1	0	0	1	1	1	0	0	4	2	2	0	0	0	0	0	2	4	0	1	2	1	2	1	1	1	2	3	3	2	4	2	2	1	1	2	2	1	2	2	1	1	2
PF03783.14	CsgG	Curli production assembly/transport component CsgG	0	0	1	1	0	0	0	0	0	0	0	0	0	0	0	0	0	0	1	1	0	0	0	0	0	0	0	0	0	1	0	0	0	0	1	0	3	0	0	0	1	0	0	0	0	1	2
PF03788.14	LrgA	LrgA family	1	0	0	0	1	1	1	0	0	0	0	0	0	0	0	0	0	0	0	0	0	0	0	0	0	0	0	1	1	0	0	1	1	0	0	0	0	0	0	1	0	2	1	2	2	0	1
PF03795.14	YCII	YCII-related domain	0	3	2	6	1	1	1	2	2	2	1	1	5	2	2	2	2	3	1	1	4	4	3	1	1	2	2	2	2	1	7	6	6	5	2	0	0	8	3	1	0	1	1	1	1	1	1
PF03796.15	DnaB_C	DnaB-like helicase C terminal domain	2	2	2	1	1	1	1	1	1	1	1	1	4	1	1	1	1	3	1	1	1	3	1	1	2	1	1	3	3	2	3	1	1	3	1	1	1	4	4	1	1	1	2	1	1	2	1
PF03799.15	FtsQ	Cell division protein FtsQ	1	2	0	0	2	2	2	2	2	2	2	1	1	2	2	1	2	1	2	2	1	1	1	1	1	1	1	2	2	1	3	2	2	2	1	2	1	1	2	2	1	1	1	1	1	2	1
PF03806.13	ABG_transport	AbgT putative transporter family	0	0	0	0	0	0	0	0	0	0	0	0	0	0	0	0	0	0	0	0	0	0	0	0	0	0	0	0	0	0	0	0	0	0	1	1	1	0	0	0	0	1	5	1	1	0	1
PF03807.17	F420_oxidored	NADP oxidoreductase coenzyme F420-dependent	4	2	5	4	2	4	4	4	4	4	5	3	7	6	6	11	7	2	5	3	6	4	7	2	5	4	6	4	4	11	5	6	8	8	3	3	1	3	4	4	2	2	1	1	1	3	2
PF03819.17	MazG	MazG nucleotide pyrophosphohydrolase domain	1	1	3	3	2	2	2	2	2	2	2	2	2	2	2	2	2	2	3	2	2	3	2	2	2	2	2	2	2	3	2	3	3	3	2	2	2	2	2	2	2	2	2	5	5	3	2
PF03830.15	PTSIIB_sorb	PTS system sorbose subfamily IIB component	0	0	0	0	0	0	0	0	0	0	0	0	0	0	0	0	0	0	0	0	0	0	0	0	0	0	0	0	0	0	0	0	0	0	0	0	0	0	0	0	0	0	0	0	0	0	0
PF03831.14	PhnA	PhnA domain	0	1	1	1	0	0	0	1	1	1	1	1	0	0	0	0	0	1	0	0	1	0	1	1	1	0	1	1	1	1	0	0	0	1	1	1	0	1	1	1	1	1	1	1	1	2	1
PF03840.14	SecG	Preprotein translocase SecG subunit	1	1	1	1	1	1	1	1	1	1	1	1	1	1	1	1	1	1	1	1	1	1	2	2	1	1	1	1	1	1	1	1	1	1	1	1	1	1	1	1	1	1	1	1	1	1	1
PF03841.13	SelA	L-seryl-tRNA selenium transferase	1	1	0	0	1	2	2	0	0	0	0	0	0	0	0	0	0	0	0	0	0	0	0	0	0	1	0	0	0	0	0	0	0	0	0	0	0	1	0	0	0	0	0	0	0	0	0
PF03843.13	Slp	Outer membrane lipoprotein Slp family	0	0	0	0	0	0	0	0	0	0	0	0	0	0	0	0	0	0	0	0	0	0	0	0	0	0	0	0	0	0	0	0	0	0	0	0	0	0	0	0	0	0	0	0	0	0	0
PF03846.14	SulA	Cell division inhibitor SulA	0	0	0	0	0	0	0	0	0	0	0	0	0	0	0	0	0	0	0	0	0	0	0	0	0	0	0	0	0	0	0	0	0	0	0	0	0	0	0	0	0	0	1	0	0	0	0
PF03869.14	Arc	Arc-like DNA binding domain	0	0	0	0	0	0	0	0	0	0	0	0	0	0	0	0	0	1	2	0	0	0	0	0	0	0	1	0	0	0	0	0	0	0	0	0	0	1	0	0	0	2	1	0	0	0	0
PF03872.13	RseA_N	Anti sigma-E protein RseA, N-terminal domain	0	0	0	0	0	0	0	0	0	0	0	0	0	0	0	0	0	0	0	0	0	0	0	0	0	0	0	0	0	0	0	0	0	0	0	0	0	0	0	0	0	2	1	2	3	0	1
PF03873.13	RseA_C	Anti sigma-E protein RseA, C-terminal domain	0	0	0	0	0	0	0	0	0	0	0	0	0	0	0	0	0	0	0	0	0	0	0	0	0	0	0	0	0	0	0	0	0	0	0	0	0	0	0	0	0	0	0	0	0	0	0
PF03880.15	DbpA	DbpA RNA binding domain	1	1	1	2	1	1	1	1	1	1	1	1	1	1	1	1	1	1	1	1	1	1	1	1	1	1	1	2	1	1	1	1	1	1	2	1	1	1	1	0	1	2	3	2	2	2	2
PF03881.14	Fructosamin_kin	Fructosamine kinase	1	1	1	1	0	1	1	0	0	0	0	0	0	0	0	0	0	0	0	0	0	0	0	0	0	0	0	0	0	0	0	0	0	0	0	0	1	0	0	1	0	0	0	0	0	0	0
PF03882.14	KicB	MukF winged-helix domain	0	0	0	0	0	0	0	0	0	0	0	0	0	0	0	0	0	0	0	0	0	0	0	0	0	0	0	0	0	0	0	0	0	0	0	0	0	0	0	0	0	1	1	1	1	0	0
PF03883.14	H2O2_YaaD	Peroxide stress protein YaaA	0	1	1	1	0	0	0	1	1	1	1	1	1	1	1	1	1	1	1	1	1	1	1	1	1	1	1	0	0	0	0	0	0	0	1	0	0	0	1	1	1	1	1	1	1	1	1
PF03884.14	YacG	DNA gyrase inhibitor YacG	0	0	1	0	1	1	1	1	1	1	1	1	1	2	2	1	1	0	1	1	1	0	1	1	1	0	1	1	1	1	1	1	1	1	1	1	1	1	1	1	1	1	1	1	1	1	1
PF03887.14	YfbU	YfbU domain	0	0	0	0	0	0	0	0	0	0	0	0	0	0	0	0	0	0	0	0	0	0	0	0	0	0	0	0	0	0	0	0	0	0	0	0	0	0	0	0	0	0	0	0	0	0	0
PF03888.14	MucB_RseB	MucB/RseB N-terminal domain	0	0	0	0	0	0	0	0	0	0	0	0	0	0	0	0	0	0	0	0	0	0	0	0	0	0	0	0	0	0	0	0	0	0	0	0	0	0	0	0	0	1	2	1	1	1	0
PF03889.13	ArfA	Alternative ribosome-rescue factor A	0	0	0	0	0	0	0	0	0	0	0	0	0	0	0	0	0	0	0	0	0	0	0	0	0	0	0	0	0	0	0	0	0	0	0	0	0	0	0	0	0	0	0	0	0	0	0
PF03891.15	DUF333	Domain of unknown function (DUF333)	0	0	0	0	1	0	0	1	1	1	1	1	1	1	1	3	2	0	0	0	0	1	0	0	0	0	0	0	0	0	0	0	0	0	0	0	0	0	0	0	0	0	0	0	0	0	0
PF03892.14	NapB	Nitrate reductase cytochrome c-type subunit (NapB)	0	0	0	3	0	0	0	1	1	1	1	1	0	1	1	0	1	0	0	0	1	1	0	1	0	0	1	1	1	2	1	1	1	1	0	0	0	0	1	1	0	0	1	0	0	0	0
PF03895.15	YadA_anchor	YadA-like membrane anchor domain	0	0	0	0	0	1	1	0	0	0	0	0	0	0	0	0	2	0	0	0	0	0	0	0	0	0	0	0	0	4	0	0	0	0	0	8	0	0	0	0	0	0	0	0	0	0	0
PF03899.15	ATP-synt_I	ATP synthase I chain	0	0	0	0	0	0	0	0	0	0	0	0	0	0	0	0	0	0	0	0	0	0	0	0	0	0	0	0	0	0	0	0	0	0	0	0	0	0	0	0	0	1	1	1	1	1	1
PF03900.15	Porphobil_deamC	Porphobilinogen deaminase, C-terminal domain	1	1	1	1	1	1	1	1	1	1	1	1	1	1	1	1	1	1	1	1	1	1	1	1	1	1	1	1	1	1	1	1	1	1	1	1	1	1	1	1	1	1	1	1	1	1	1
PF03916.14	NrfD	Polysulphide reductase, NrfD	2	2	3	3	0	0	0	0	0	0	0	0	0	0	0	0	0	0	0	0	0	0	0	0	0	0	0	0	0	2	0	0	0	0	0	0	0	0	0	0	0	0	0	0	0	0	0
PF03917.17	GSH_synth_ATP	Eukaryotic glutathione synthase, ATP binding domain	0	0	0	0	0	0	0	0	0	0	0	0	0	0	0	0	0	0	0	0	0	0	0	0	0	0	0	0	0	0	0	0	0	0	0	0	0	0	0	0	0	0	1	1	1	0	0
PF03918.14	CcmH	Cytochrome C biogenesis protein	0	0	0	0	1	1	1	1	1	1	1	1	1	1	1	2	2	1	2	2	2	1	1	1	1	1	1	1	1	1	1	1	2	2	1	1	1	1	1	1	1	1	2	1	1	1	1
PF03923.13	Lipoprotein_16	Uncharacterized lipoprotein	0	0	0	0	0	0	0	0	0	0	0	0	0	0	0	0	0	0	0	0	0	0	0	0	0	0	0	0	0	0	0	0	0	0	0	0	0	0	0	0	0	0	1	0	0	1	1
PF03924.13	CHASE	CHASE domain	0	0	1	1	0	0	0	2	2	2	1	1	0	0	0	0	0	3	3	3	1	0	1	0	2	0	0	3	3	0	1	1	1	5	0	3	1	0	2	2	0	0	2	0	0	4	0
PF03925.13	SeqA	SeqA protein C-terminal domain	0	0	0	0	0	0	0	0	0	0	0	0	0	0	0	0	0	0	0	0	0	0	0	0	0	0	0	0	0	0	0	0	0	0	0	0	0	0	0	0	0	0	0	0	0	0	0
PF03927.13	NapD	NapD protein	0	0	0	1	0	0	0	1	1	1	1	1	0	1	1	0	1	0	0	0	1	1	0	1	0	0	1	1	1	2	1	1	1	1	0	0	0	0	1	1	0	0	1	0	0	0	0
PF03932.14	CutC	CutC family	0	0	1	0	0	0	0	1	1	1	1	1	0	0	0	0	0	0	0	0	0	0	0	0	0	0	0	0	0	1	1	1	1	1	0	0	0	1	0	1	0	1	1	0	1	0	0
PF03934.13	T2SSK	Type II secretion system (T2SS), protein K	0	0	0	0	0	0	0	0	0	0	0	0	0	0	0	0	0	0	0	0	1	0	0	0	0	0	0	0	0	0	0	0	0	0	1	0	0	0	0	0	1	3	2	2	2	1	0
PF03937.16	Sdh5	Flavinator of succinate dehydrogenase	0	0	0	0	1	1	1	1	1	1	1	1	1	1	1	1	1	1	1	1	1	1	1	1	1	1	1	1	1	1	1	1	1	1	1	1	1	1	1	1	1	1	1	1	1	1	1
PF03938.14	OmpH	Outer membrane protein (OmpH-like)	0	0	4	6	1	1	1	1	1	1	1	1	1	1	1	1	1	1	1	1	1	1	1	1	1	1	1	0	0	0	0	0	0	0	1	2	2	0	1	2	1	2	3	2	2	1	1
PF03942.15	DTW	DTW domain	0	0	0	0	0	0	0	0	0	0	0	0	0	0	0	0	0	0	0	0	0	0	0	0	0	0	0	0	0	0	0	0	0	0	0	0	0	0	0	0	0	2	3	3	2	3	1
PF03946.14	Ribosomal_L11_N	Ribosomal protein L11, N-terminal domain	1	1	1	1	1	1	1	1	1	1	1	1	1	1	1	1	1	1	1	1	1	1	1	1	1	1	1	1	1	1	1	1	1	1	1	1	1	1	1	1	1	1	0	1	1	1	0
PF03947.18	Ribosomal_L2_C	Ribosomal Proteins L2, C-terminal domain	1	1	1	1	1	1	1	1	1	1	1	1	1	1	1	2	2	1	1	1	1	1	1	2	1	2	1	1	1	1	1	1	1	1	1	1	1	1	1	1	1	1	1	1	1	1	1
PF03948.14	Ribosomal_L9_C	Ribosomal protein L9, C-terminal domain	1	1	1	1	1	1	1	1	1	1	1	2	1	1	1	1	1	2	1	1	2	1	1	1	2	1	1	1	1	1	1	2	2	1	1	1	1	1	3	2	2	1	1	1	1	1	1
PF03949.15	Malic_M	Malic enzyme, NAD binding domain	2	0	1	1	3	2	2	2	2	2	2	2	3	2	2	2	2	2	2	2	2	2	2	2	2	2	2	2	2	2	2	2	2	2	1	1	1	2	2	2	1	2	2	3	2	1	2
PF03950.18	tRNA-synt_1c_C	tRNA synthetases class I (E and Q), anti-codon binding domain	0	0	1	1	0	0	0	0	0	0	0	0	0	0	0	0	0	0	0	0	0	0	0	0	0	0	0	0	0	0	0	0	0	0	0	0	0	0	0	0	0	1	1	1	1	1	1
PF03951.19	Gln-synt_N	Glutamine synthetase, beta-Grasp domain	2	3	1	1	1	1	1	1	1	1	2	1	5	3	3	3	3	5	1	1	1	3	1	4	2	5	3	1	1	2	3	1	1	1	1	1	1	2	3	2	1	2	1	2	2	2	1
PF03952.16	Enolase_N	Enolase, N-terminal domain	1	2	1	1	1	2	2	1	1	1	1	1	1	1	1	1	1	2	1	1	1	1	1	1	1	1	1	1	1	1	1	1	1	1	1	1	1	2	1	1	1	1	2	1	1	1	1
PF03956.13	Lys_export	Lysine exporter LysO	0	0	0	0	0	0	0	0	0	0	0	0	0	0	0	0	0	0	0	0	0	0	0	0	0	0	0	0	0	0	0	0	0	0	0	0	0	0	0	0	0	0	0	0	0	2	2
PF03958.17	Secretin_N	Bacterial type II/III secretion system short domain	0	0	1	0	0	0	0	0	0	0	0	0	0	0	0	0	0	0	0	0	3	0	0	0	0	0	0	0	0	3	2	0	0	0	2	0	0	0	0	0	3	13	11	11	11	3	1
PF03960.15	ArsC	ArsC family	1	1	2	2	1	0	0	2	2	2	2	2	2	2	2	2	2	2	2	2	2	3	2	2	3	2	2	2	2	2	2	2	2	2	2	2	3	2	2	2	2	2	2	2	2	2	3
PF03961.13	FapA	Flagellar Assembly Protein A	0	0	0	0	0	0	0	0	0	0	0	0	0	0	0	0	0	0	0	0	0	0	0	0	0	0	0	0	0	0	0	0	0	1	0	0	0	0	0	0	0	0	0	0	0	0	0
PF03963.14	FlgD	Flagellar hook capping protein - N-terminal region	0	0	0	0	1	1	1	1	1	1	1	1	1	1	1	1	1	3	2	1	1	1	2	0	2	1	1	1	1	2	1	2	2	3	1	1	1	1	1	3	2	2	1	2	2	1	1
PF03966.16	Trm112p	Trm112p-like protein	1	1	0	0	1	1	1	1	1	1	1	1	1	1	1	1	1	1	1	1	1	1	1	1	1	1	1	1	1	1	1	1	1	1	1	0	0	1	1	1	1	1	1	1	1	1	1
PF03968.14	OstA	OstA-like protein	0	0	0	0	1	1	1	1	1	1	1	1	2	4	4	1	2	1	1	1	1	1	2	1	1	1	1	1	1	1	1	1	1	1	1	2	2	1	4	3	1	2	2	2	2	1	2
PF03969.16	AFG1_ATPase	AFG1-like ATPase	0	2	0	0	1	1	1	1	1	1	1	1	1	1	1	1	1	1	1	1	1	1	1	1	1	1	1	1	1	1	1	1	1	1	1	1	1	1	1	1	1	1	1	1	1	3	1
PF03971.14	IDH	Monomeric isocitrate dehydrogenase	1	2	1	1	0	0	0	1	1	1	1	1	1	1	1	1	1	1	1	1	1	1	1	0	1	1	1	0	0	0	1	1	1	1	0	0	0	0	0	0	0	0	1	0	0	1	0
PF03977.13	OAD_beta	Na+-transporting oxaloacetate decarboxylase beta subunit	0	0	0	0	0	0	0	0	0	0	0	0	0	0	0	0	0	0	0	0	0	0	0	0	0	0	0	0	0	0	0	0	0	0	0	0	0	0	0	0	0	1	1	1	1	1	1
PF03989.13	DNA_gyraseA_C	DNA gyrase C-terminal domain, beta-propeller	11	6	5	5	9	9	9	9	9	9	9	9	9	9	9	9	9	9	15	9	9	9	9	9	9	9	9	9	9	9	9	10	9	9	9	9	9	9	10	9	10	9	10	9	9	9	10
PF03992.16	ABM	Antibiotic biosynthesis monooxygenase	2	4	1	5	3	6	6	5	5	6	7	4	13	4	4	5	9	2	3	2	5	6	3	8	5	4	2	3	2	5	10	7	7	7	9	3	1	3	6	5	1	1	2	2	1	4	6
PF04002.15	RadC	RadC-like JAB domain	0	1	2	1	1	1	1	1	1	1	1	1	1	1	1	2	1	1	1	2	2	1	1	1	1	1	1	1	1	1	1	3	2	1	2	3	1	1	1	1	1	5	1	1	1	2	1
PF04012.12	PspA_IM30	PspA/IM30 family	0	3	0	0	0	0	0	0	1	0	0	1	1	0	0	0	0	0	0	0	1	1	1	1	0	1	0	0	0	4	3	0	0	2	1	1	1	0	2	1	0	2	0	1	2	0	0
PF04018.13	DUF368	Domain of unknown function (DUF368)	0	1	3	2	0	0	0	0	0	0	0	0	0	0	0	0	0	0	0	0	0	0	0	0	0	0	0	0	0	0	0	0	0	0	0	0	0	0	0	0	0	1	1	1	1	1	1
PF04023.14	FeoA	FeoA domain	0	2	2	2	0	0	0	0	0	0	0	0	0	0	0	0	0	0	0	0	0	0	0	0	0	0	0	0	0	2	0	0	0	1	1	1	1	0	0	0	1	1	1	1	1	1	0
PF04024.12	PspC	PspC domain	1	4	2	1	0	0	0	0	0	0	0	0	0	0	0	0	0	0	0	0	0	0	0	0	0	0	0	0	0	0	0	0	0	0	2	2	2	0	0	0	0	1	0	0	1	0	0
PF04052.13	TolB_N	TolB amino-terminal domain	0	0	0	0	1	1	1	1	1	1	1	1	3	1	1	1	2	2	1	1	1	1	3	1	1	1	1	1	1	1	1	1	1	1	1	1	1	1	1	1	2	1	1	1	1	1	2
PF04055.21	Radical_SAM	Radical SAM superfamily	12	12	21	21	15	17	17	21	21	21	16	15	21	21	21	17	22	16	17	17	21	20	20	23	21	18	19	16	17	25	20	15	15	18	14	15	15	13	16	15	13	16	22	21	19	12	7
PF04060.13	FeS	Putative Fe-S cluster	0	0	0	0	0	0	0	0	0	0	0	0	0	0	0	0	0	0	0	0	0	0	0	0	0	0	0	0	0	0	0	0	0	0	0	0	0	0	0	0	0	1	6	1	1	1	1
PF04069.12	OpuAC	Substrate binding domain of ABC-type glycine betaine transport system	3	2	0	0	3	3	3	2	2	2	1	2	4	2	2	3	3	4	3	3	1	3	1	4	3	6	2	2	2	4	4	3	4	3	1	1	1	2	4	4	0	1	1	1	1	3	6
PF04072.14	LCM	Leucine carboxyl methyltransferase	0	0	0	0	0	0	0	0	0	0	0	1	0	0	0	0	0	0	0	0	0	0	0	0	0	0	0	0	0	0	0	0	0	0	0	0	0	0	0	0	0	0	0	0	0	0	0
PF04073.15	tRNA_edit	Aminoacyl-tRNA editing domain	3	1	0	0	1	1	1	2	2	2	2	1	3	1	1	1	1	1	1	1	0	1	1	1	1	1	1	2	2	2	2	2	2	2	0	0	0	3	1	2	1	2	3	2	2	1	1
PF04074.12	DUF386	YhcH/YjgK/YiaL	0	0	0	0	0	0	0	0	0	0	0	0	0	0	0	0	0	0	0	0	0	0	0	0	0	0	0	0	0	1	0	0	0	0	0	0	0	0	0	0	0	0	1	1	1	0	0
PF04076.13	BOF	Bacterial OB fold (BOF) protein	0	0	0	0	0	0	0	0	0	0	0	0	0	0	0	0	0	0	0	0	0	0	0	0	0	0	0	0	0	0	0	0	0	0	0	0	0	0	0	2	0	2	1	2	2	1	0
PF04077.12	DsrH	DsrH like protein	0	0	0	0	0	0	0	0	0	0	0	0	0	0	0	0	0	0	0	0	0	0	0	0	0	0	0	0	0	0	0	0	0	0	0	0	0	0	0	0	0	1	3	1	1	1	1
PF04085.14	MreC	rod shape-determining protein MreC	0	0	1	1	1	1	1	1	1	1	1	1	1	1	1	1	2	1	1	1	1	1	1	1	1	1	1	0	0	0	0	0	0	0	1	1	2	0	1	1	1	1	1	1	1	1	1
PF04093.12	MreD	rod shape-determining protein MreD	0	0	0	0	0	0	0	0	0	0	0	0	0	0	0	0	0	0	0	0	0	0	0	0	0	0	0	0	0	0	0	0	0	0	1	1	1	0	1	1	0	1	1	1	1	1	1
PF04101.16	Glyco_tran_28_C	Glycosyltransferase family 28 C-terminal domain	2	3	1	1	2	1	1	3	3	3	3	3	3	2	2	2	4	3	1	1	1	4	2	1	4	1	4	3	3	3	5	4	3	4	1	3	1	1	5	3	1	2	1	2	2	2	1
PF04102.12	SlyX	SlyX	0	0	0	0	1	1	1	1	1	1	1	1	2	1	1	1	1	1	1	1	1	4	1	1	1	1	1	1	1	1	1	2	2	1	0	0	0	1	1	1	0	1	1	1	1	4	1
PF04116.13	FA_hydroxylase	Fatty acid hydroxylase superfamily	1	2	13	19	0	1	1	12	11	10	5	9	14	5	5	11	7	8	0	0	5	20	4	10	4	12	14	1	4	7	6	4	4	10	20	4	6	2	7	2	0	2	4	2	2	3	0
PF04127.15	DFP	DNA / pantothenate metabolism flavoprotein	2	2	2	2	2	2	2	2	2	2	2	2	2	2	2	2	2	2	2	2	2	2	2	2	2	2	2	2	2	2	2	2	2	2	2	2	2	2	2	2	1	2	2	2	2	2	1
PF04131.14	NanE	Putative N-acetylmannosamine-6-phosphate epimerase	1	0	0	0	0	0	0	0	0	0	0	0	0	0	0	0	0	0	0	0	0	0	0	0	0	0	0	0	0	0	1	0	0	0	0	0	0	1	0	0	0	0	0	0	0	0	0
PF04134.12	DUF393	Protein of unknown function, DUF393	1	0	1	1	1	1	1	2	2	2	2	2	1	1	1	1	2	2	0	0	1	1	1	1	1	1	1	1	1	0	2	1	1	1	1	0	0	0	1	0	1	1	1	1	1	1	2
PF04138.14	GtrA	GtrA-like protein	0	2	0	0	1	0	0	1	1	1	0	0	2	1	1	2	0	0	0	0	0	0	2	2	0	1	0	1	1	3	3	3	3	5	1	1	1	1	0	0	0	1	4	1	1	1	1
PF04143.14	Sulf_transp	Sulphur transport	2	0	3	3	1	3	3	2	2	2	3	2	7	1	1	2	4	5	3	5	7	7	4	0	3	2	11	6	7	7	9	7	7	8	3	1	1	3	2	6	1	0	4	0	0	1	1
PF04166.12	PdxA	Pyridoxal phosphate biosynthetic protein PdxA	0	0	1	1	1	1	1	1	1	1	1	1	2	1	1	1	1	1	1	2	1	1	1	1	1	1	1	1	1	1	2	1	1	2	1	1	1	2	2	1	1	2	2	2	2	1	1
PF04172.16	LrgB	LrgB-like family	1	0	0	0	1	1	1	0	0	0	0	0	0	0	0	0	0	0	0	0	0	0	0	0	0	0	0	1	1	0	0	1	1	0	0	0	0	0	0	1	0	1	1	1	1	0	1
PF04173.13	DoxD	TQO small subunit DoxD	0	0	0	0	1	1	1	0	0	0	0	0	0	0	0	0	0	0	0	1	0	0	1	0	1	1	1	0	0	0	0	0	0	0	1	0	0	0	0	2	0	0	0	1	0	0	1
PF04175.12	DUF406	Protein of unknown function (DUF406)	0	0	0	0	0	0	0	0	0	0	0	0	0	0	0	0	0	0	0	0	0	0	0	0	0	0	0	0	0	0	0	0	0	0	0	0	0	0	0	0	0	2	2	2	2	0	0
PF04183.12	IucA_IucC	IucA / IucC family	1	1	0	3	0	0	0	0	0	0	0	0	0	0	0	0	0	0	0	0	0	0	0	0	0	0	0	1	1	0	0	0	0	0	0	0	0	0	0	3	0	3	0	3	3	0	1
PF04186.13	FxsA	FxsA cytoplasmic membrane protein	1	0	0	0	1	1	1	1	1	1	1	1	1	1	1	1	1	1	1	1	1	1	1	1	1	1	1	1	1	1	1	1	1	1	0	0	0	1	1	1	0	1	1	1	1	1	1
PF04187.13	Cofac_haem_bdg	Haem-binding uptake, Tiki superfamily, ChaN	0	0	0	0	0	0	0	1	1	1	2	1	1	1	1	1	1	0	1	1	1	1	1	1	1	1	1	1	1	1	0	1	1	0	0	0	0	0	0	1	0	0	1	0	0	0	1
PF04191.13	PEMT	Phospholipid methyltransferase	1	1	2	0	2	1	1	2	2	1	1	2	2	1	1	1	2	4	0	0	1	4	2	1	1	1	1	0	0	6	2	1	2	6	1	0	1	4	0	3	3	0	0	0	0	5	2
PF04198.13	Sugar-bind	Putative sugar-binding domain	0	0	0	0	5	5	5	0	0	3	1	0	1	0	0	1	0	0	0	0	0	0	1	0	0	0	0	2	2	2	6	1	1	9	0	0	0	3	0	1	0	0	1	0	0	0	1
PF04204.16	HTS	Homoserine O-succinyltransferase	0	0	0	0	1	1	1	1	1	1	1	1	1	1	1	1	1	1	1	1	1	1	1	1	1	1	1	0	0	0	0	1	1	0	0	0	0	1	1	0	0	0	0	0	0	0	0
PF04205.14	FMN_bind	FMN-binding domain	0	0	3	1	0	0	0	1	1	1	1	1	3	3	3	2	2	1	0	0	2	1	0	1	2	0	3	0	1	2	2	1	1	1	0	0	0	0	2	1	0	4	4	3	3	2	2
PF04214.13	DUF411	Protein of unknown function, DUF	0	0	0	0	2	2	2	0	0	0	0	0	0	0	0	1	1	1	5	2	6	0	1	0	1	0	0	1	2	1	1	1	4	2	0	1	2	2	0	2	1	0	1	0	0	2	0
PF04217.13	DUF412	Protein of unknown function, DUF412	0	0	0	0	0	0	0	0	0	0	0	0	0	0	0	0	0	0	0	0	0	0	0	0	0	0	0	0	0	0	0	0	0	0	0	0	0	0	0	0	0	0	0	0	0	0	0
PF04219.12	DUF413	Protein of unknown function, DUF	0	0	0	0	0	0	0	0	0	0	0	0	0	0	0	0	0	0	0	0	0	0	0	0	0	0	0	0	0	0	0	0	0	0	0	0	0	0	0	0	0	0	0	0	0	0	0
PF04220.12	YihI	Der GTPase activator (YihI)	0	0	0	0	0	0	0	0	0	0	0	0	0	0	0	0	0	0	0	0	0	0	0	0	0	0	0	0	0	0	0	0	0	0	0	0	0	0	0	0	0	0	0	0	0	0	0
PF04221.12	RelB	RelB antitoxin	0	0	0	0	1	1	1	0	0	0	0	0	0	0	0	0	0	0	0	0	0	0	0	0	0	0	0	0	0	0	0	0	0	0	0	0	0	0	0	0	0	4	1	2	3	1	0
PF04222.12	DUF416	Protein of unknown function (DUF416)	0	0	0	0	0	0	0	0	0	0	0	0	0	0	0	0	0	0	0	0	0	0	0	0	0	0	0	0	0	0	0	0	0	0	0	0	0	0	0	0	0	1	1	1	1	0	1
PF04224.12	DUF417	Protein of unknown function, DUF417	0	0	0	0	0	0	0	0	0	0	0	0	0	0	0	0	0	0	0	0	0	0	0	0	0	1	0	1	0	4	0	0	0	0	0	0	0	0	0	0	0	0	0	0	0	0	0
PF04225.12	OapA	Opacity-associated protein A LysM-like domain	0	0	0	0	0	0	0	0	0	0	0	0	0	0	0	0	0	0	0	0	0	0	0	0	0	0	0	0	0	0	0	0	0	0	0	0	0	0	0	0	0	0	6	1	1	2	2
PF04231.13	Endonuclease_1	Endonuclease I	1	0	0	2	0	0	0	0	1	0	0	0	0	0	0	0	0	0	0	0	0	0	0	0	0	0	0	0	0	1	0	0	0	0	0	0	0	0	0	0	0	0	1	0	0	1	0
PF04237.13	YjbR	YjbR	1	2	1	2	1	1	1	1	1	1	0	0	4	1	1	1	2	1	0	0	1	2	0	1	1	1	1	1	1	1	1	1	1	1	2	0	1	1	0	1	2	0	0	0	0	1	0
PF04241.15	DUF423	Protein of unknown function (DUF423)	0	0	2	2	0	0	0	0	0	0	0	0	0	0	0	0	0	0	0	0	0	0	0	0	0	0	0	1	1	2	1	1	1	1	0	0	0	0	1	2	2	0	1	1	1	2	1
PF04244.13	DPRP	Deoxyribodipyrimidine photo-lyase-related protein	0	0	2	0	1	1	1	1	1	1	2	1	0	0	0	1	1	2	1	1	0	1	1	0	0	2	1	2	2	3	2	1	1	1	1	1	1	0	0	1	2	1	1	1	1	1	1
PF04245.13	NA37	37-kD nucleoid-associated bacterial protein	0	0	1	1	0	0	0	0	0	0	0	0	0	0	0	0	0	0	0	0	0	0	0	0	0	0	0	0	0	0	0	0	0	0	0	0	0	0	0	0	0	1	1	1	1	1	1
PF04246.12	RseC_MucC	Positive regulator of sigma(E), RseC/MucC	0	0	0	0	0	0	0	0	0	0	0	0	0	0	0	0	0	0	0	0	0	0	0	0	0	0	0	1	0	0	0	0	0	0	0	0	0	0	0	0	0	1	1	1	1	1	1
PF04247.12	SirB	Invasion gene expression up-regulator, SirB	0	0	0	0	0	0	0	0	0	0	0	0	0	0	0	0	0	0	0	0	0	0	0	0	0	0	0	0	0	0	0	0	0	0	0	0	0	0	0	0	0	0	0	0	0	0	0
PF04257.14	Exonuc_V_gamma	Exodeoxyribonuclease V, gamma subunit	1	0	0	0	0	0	0	0	0	0	0	0	0	0	0	0	0	0	0	0	0	0	0	0	0	0	0	0	0	0	0	0	0	0	0	0	0	0	0	0	0	1	1	1	1	1	1
PF04261.12	Dyp_perox	Dyp-type peroxidase family	2	3	0	0	0	0	0	0	0	0	0	0	0	0	0	0	0	0	0	0	0	0	0	0	0	0	0	0	0	0	0	0	0	0	0	0	0	0	0	0	0	1	1	1	1	1	0
PF04262.14	Glu_cys_ligase	Glutamate-cysteine ligase	0	0	0	0	0	0	0	0	0	0	0	0	0	0	0	0	0	0	0	0	0	0	0	0	0	0	0	0	0	1	0	0	0	0	0	0	0	0	0	0	0	1	1	1	1	1	1
PF04266.14	ASCH	ASCH domain	1	0	3	0	1	0	0	0	0	0	0	0	1	1	1	0	1	0	0	0	0	1	1	0	0	0	0	0	0	1	1	1	1	2	0	0	1	1	1	0	0	0	0	0	0	0	0
PF04269.12	DUF440	Protein of unknown function, DUF440	0	0	0	0	0	0	0	0	0	0	0	0	0	0	0	0	0	0	0	0	0	0	0	0	0	0	0	0	0	0	0	0	0	0	0	0	0	0	0	0	0	0	0	0	0	0	0
PF04277.13	OAD_gamma	Oxaloacetate decarboxylase, gamma chain	0	0	0	0	0	0	0	0	0	0	0	0	0	0	0	0	0	0	0	0	0	0	0	0	0	0	0	0	0	0	0	0	0	0	1	0	0	0	0	0	0	1	1	1	1	1	1
PF04279.15	IspA	Intracellular septation protein A	0	0	0	0	1	1	1	1	1	1	1	1	1	1	1	1	1	1	1	1	1	1	1	1	1	1	1	1	1	1	1	1	1	1	1	2	1	1	1	1	1	1	1	1	1	1	1
PF04280.15	Tim44	Tim44-like domain	0	0	0	0	1	1	1	1	1	1	1	1	1	1	1	1	1	1	1	1	1	1	1	1	1	1	1	2	2	2	1	2	2	1	1	1	1	1	1	1	1	0	2	0	0	1	1
PF04285.12	DUF444	Protein of unknown function (DUF444)	0	0	0	0	0	0	0	0	0	0	0	0	0	0	0	0	0	0	0	0	0	0	1	0	1	0	0	0	0	0	1	0	0	0	0	0	0	0	1	1	0	2	2	3	3	1	1
PF04286.12	DUF445	Protein of unknown function (DUF445)	1	1	0	0	0	0	0	0	0	0	0	0	0	1	1	0	0	0	0	0	0	1	0	0	0	0	0	0	0	0	0	0	0	0	1	1	1	0	0	0	0	0	0	0	0	0	0
PF04287.12	DUF446	tRNA pseudouridine synthase C	0	0	0	0	0	0	0	0	0	0	0	0	0	0	0	0	0	0	0	0	0	0	0	0	0	0	0	0	0	0	0	0	0	0	0	0	0	0	0	0	0	1	1	1	1	1	1
PF04288.13	MukE	MukE-like family	0	0	0	0	0	0	0	0	0	0	0	0	0	0	0	0	0	0	0	0	0	0	0	0	0	0	0	0	0	0	0	0	0	0	0	0	0	0	0	0	0	1	1	1	1	0	0
PF04293.13	SpoVR	SpoVR like protein	0	0	0	0	0	0	0	0	0	0	0	0	0	0	0	0	0	0	0	0	0	0	1	0	1	0	0	0	0	0	1	0	0	0	0	0	0	0	1	1	0	2	2	4	3	1	1
PF04304.13	DUF454	Protein of unknown function (DUF454)	0	0	0	0	1	1	1	0	0	1	0	1	1	1	1	1	1	1	0	0	1	1	1	0	1	0	0	1	1	1	1	1	1	1	1	1	1	0	1	1	0	0	1	1	1	0	1
PF04307.14	YdjM	LexA-binding, inner membrane-associated putative hydrolase	0	1	1	2	0	0	0	0	1	0	1	1	1	1	1	2	1	0	0	0	0	0	0	0	1	0	0	1	1	1	1	1	1	1	2	1	3	0	0	0	0	0	1	1	1	1	3
PF04310.12	MukB	MukB N-terminal	0	0	0	0	0	0	0	0	0	0	0	0	0	1	1	0	0	0	0	0	0	0	0	0	0	0	0	0	0	0	0	0	0	0	0	0	0	0	0	0	0	2	2	3	3	0	0
PF04314.13	PCuAC	Copper chaperone PCu(A)C	0	4	0	0	3	2	2	2	2	2	2	2	1	1	1	2	2	3	2	2	4	1	1	1	1	2	1	2	2	1	1	1	2	4	1	1	1	4	2	2	1	1	1	2	1	1	1
PF04315.12	EpmC	Elongation factor P hydroxylase	0	0	0	0	0	0	0	0	0	0	0	0	0	0	0	0	0	0	0	0	0	0	0	0	0	0	0	0	0	0	0	0	0	0	0	0	0	0	0	0	0	0	0	0	0	1	1
PF04316.13	FlgM	Anti-sigma-28 factor, FlgM	0	0	0	0	0	0	0	0	0	0	0	0	0	0	0	0	0	0	0	0	0	0	0	0	0	0	0	0	0	0	0	0	0	0	1	1	1	0	0	0	0	3	3	3	3	1	1
PF04317.12	DUF463	YcjX-like family, DUF463	0	0	0	0	1	1	1	1	1	1	1	1	1	1	1	1	1	1	1	1	1	1	1	1	1	1	1	1	1	1	1	1	1	1	0	0	0	1	0	0	0	1	0	2	1	0	1
PF04320.14	DUF469	Protein with unknown function (DUF469)	0	0	0	0	0	0	0	0	0	0	0	0	0	0	0	0	0	0	0	0	0	0	0	0	0	0	0	0	0	0	0	0	0	0	0	0	0	0	0	0	0	0	1	0	0	0	0
PF04321.17	RmlD_sub_bind	RmlD substrate binding domain	2	1	2	3	3	1	1	2	2	2	4	6	5	1	1	2	0	1	2	1	2	1	4	4	3	5	2	1	2	4	1	1	1	1	1	0	2	1	0	1	1	1	2	3	3	4	3
PF04324.15	Fer2_BFD	BFD-like [2Fe-2S] binding domain	2	3	2	0	2	3	3	4	5	4	5	6	1	3	3	3	3	0	2	1	5	4	1	0	1	0	4	1	1	1	3	4	4	4	1	0	1	3	1	5	1	3	4	4	4	4	4
PF04325.13	DUF465	Protein of unknown function (DUF465)	0	0	0	0	3	4	4	4	4	4	3	3	4	4	4	4	4	4	3	2	3	6	4	4	4	2	3	4	4	2	5	5	5	5	4	3	4	2	4	3	2	0	2	0	0	2	0
PF04333.13	MlaA	MlaA lipoprotein	0	0	0	0	0	1	1	1	1	1	1	1	1	1	1	1	1	0	0	0	1	1	1	1	1	1	1	0	0	0	0	0	0	0	1	0	0	0	1	1	0	1	1	1	1	1	1
PF04337.12	DUF480	Protein of unknown function, DUF480	0	0	0	0	0	0	0	0	0	0	0	0	0	0	0	0	0	0	0	0	0	0	0	0	0	0	0	0	0	0	0	0	0	0	0	0	0	0	0	0	0	0	1	0	0	2	0
PF04338.12	DUF481	Protein of unknown function, DUF481	0	0	3	0	1	1	1	0	0	0	0	0	0	0	0	0	0	0	0	0	0	0	0	1	0	0	0	0	0	0	0	0	0	0	1	1	1	3	0	0	0	1	1	1	1	1	1
PF04340.12	DUF484	Protein of unknown function, DUF484	0	0	0	0	1	1	1	1	1	1	1	1	1	1	1	1	1	1	1	1	1	1	1	1	1	1	1	0	0	0	0	0	0	0	0	0	0	0	1	1	1	1	1	2	1	2	2
PF04344.13	CheZ	Chemotaxis phosphatase, CheZ	0	0	0	0	0	0	0	0	0	0	0	0	0	0	0	0	0	0	2	0	0	0	0	0	0	0	0	4	5	6	7	7	7	6	0	0	0	0	7	8	0	0	0	0	0	1	1
PF04345.13	Chor_lyase	Chorismate lyase	0	0	0	0	0	0	0	0	0	0	0	0	0	0	0	0	0	0	0	0	0	0	0	0	0	0	0	0	0	0	0	0	0	0	0	0	0	0	0	0	0	1	1	1	1	1	1
PF04346.12	EutH	Ethanolamine utilisation protein, EutH	0	0	0	0	0	0	0	0	0	0	0	0	0	0	0	0	0	0	0	0	0	0	0	0	0	0	0	0	0	0	0	0	0	0	0	0	0	1	0	0	0	2	0	1	1	0	0
PF04347.13	FliO	Flagellar biosynthesis protein, FliO	0	0	0	0	0	0	0	0	0	0	0	0	0	0	0	0	0	0	0	0	0	0	0	0	0	0	0	1	2	2	1	1	2	2	1	1	1	2	1	1	1	1	2	1	1	1	1
PF04348.13	LppC	LppC putative lipoprotein	0	0	0	0	0	0	0	0	0	0	0	0	0	0	0	0	0	0	0	0	0	0	0	0	0	0	0	2	2	0	2	2	2	3	0	0	0	1	0	0	0	1	2	1	1	1	1
PF04350.13	PilO	Pilus assembly protein, PilO	0	0	0	0	0	0	0	0	0	0	0	0	0	0	0	0	0	0	0	0	0	0	0	0	0	0	0	0	0	0	0	0	0	0	0	0	0	0	0	0	0	1	1	1	1	0	1
PF04351.13	PilP	Pilus assembly protein, PilP	0	0	0	0	0	0	0	0	0	0	0	1	0	0	0	0	0	1	0	0	0	0	0	0	1	1	1	0	0	0	0	0	0	0	0	0	0	0	0	0	0	1	1	1	1	0	1
PF04352.13	ProQ	ProQ/FINO family	0	0	0	0	0	0	0	0	0	0	0	1	0	0	0	0	0	0	0	0	0	0	0	0	0	0	0	0	0	0	0	0	0	0	0	0	0	0	0	0	0	2	1	2	2	2	3
PF04353.13	Rsd_AlgQ	Regulator of RNA polymerase sigma(70) subunit, Rsd/AlgQ	0	0	0	0	0	0	0	0	0	0	0	0	0	0	0	0	0	0	0	0	0	0	0	0	0	0	0	0	0	0	0	0	0	0	0	0	0	0	0	0	0	1	1	1	1	1	1
PF04354.13	ZipA_C	ZipA, C-terminal FtsZ-binding domain	0	0	0	3	0	0	0	0	0	0	0	0	0	0	0	0	0	0	0	0	0	0	0	0	0	0	0	0	0	0	0	0	0	0	0	0	0	0	0	0	0	1	1	1	1	1	1
PF04355.13	SmpA_OmlA	SmpA / OmlA family	0	0	0	0	1	1	1	1	1	1	1	1	1	1	1	1	1	1	1	1	1	1	1	1	2	1	1	1	1	3	1	1	1	1	1	1	1	1	1	1	1	1	1	2	2	3	1
PF04356.12	DUF489	Protein of unknown function (DUF489)	0	0	0	0	0	0	0	0	0	0	0	0	0	0	0	0	0	0	0	0	0	0	0	0	0	0	0	0	0	0	0	0	0	0	0	0	0	0	0	0	0	1	1	1	1	1	1
PF04357.13	TamB	TamB, inner membrane protein subunit of TAM complex	0	0	6	4	7	8	8	4	4	4	5	5	7	5	5	7	7	4	4	4	5	7	5	4	4	3	5	4	4	7	6	7	6	10	6	7	7	6	5	5	4	6	5	6	4	0	8
PF04358.13	DsrC	DsrC like protein	0	0	0	0	0	0	0	0	0	0	0	0	0	0	0	0	0	0	0	0	0	0	0	0	0	0	0	0	0	0	0	0	0	0	0	0	0	0	0	0	0	1	1	1	1	1	1
PF04359.14	DUF493	Protein of unknown function (DUF493)	0	0	1	1	0	0	0	0	0	0	0	0	0	0	0	0	0	0	0	0	0	0	0	0	0	0	0	0	0	0	0	0	0	0	0	0	0	0	0	0	0	1	1	1	1	1	1
PF04361.13	DUF494	Protein of unknown function (DUF494)	0	0	0	0	0	0	0	0	0	0	0	0	0	0	0	0	0	0	0	0	0	0	0	0	0	0	0	0	0	0	0	0	0	0	0	0	0	0	0	0	0	0	0	0	0	0	0
PF04362.14	Iron_traffic	Bacterial Fe(2+) trafficking	0	0	0	0	0	0	0	0	0	0	0	0	0	0	0	0	0	0	0	0	0	0	0	0	0	0	0	0	0	0	0	0	0	0	0	0	0	0	0	0	0	1	1	1	1	1	1
PF04363.12	DUF496	Protein of unknown function (DUF496)	0	0	0	0	0	0	0	0	0	0	0	0	0	0	0	0	0	0	0	0	0	0	0	0	0	0	0	0	0	0	0	0	0	0	0	0	0	0	0	0	0	0	0	0	0	0	0
PF04364.13	DNA_pol3_chi	DNA polymerase III chi subunit, HolC	0	0	0	0	1	1	1	1	1	1	1	1	1	1	1	1	1	1	1	1	1	1	1	1	1	1	1	1	1	1	1	1	1	1	1	1	1	1	1	1	1	1	1	1	1	0	1
PF04375.14	HemX	HemX, putative uroporphyrinogen-III C-methyltransferase	0	1	0	0	0	0	0	0	0	0	0	0	0	0	0	0	0	0	0	0	0	1	1	0	0	0	0	0	0	0	0	0	0	0	0	0	0	2	0	0	0	1	4	1	1	1	1
PF04376.13	ATE_N	Arginine-tRNA-protein transferase, N terminus	0	0	0	0	1	1	1	1	1	1	1	1	1	1	1	1	1	1	1	1	1	1	1	1	1	1	1	1	1	2	1	1	1	1	2	2	2	2	1	1	2	1	1	1	1	0	1
PF04377.15	ATE_C	Arginine-tRNA-protein transferase, C terminus	0	0	0	0	1	1	1	1	1	1	1	1	1	1	1	1	1	1	1	1	1	1	1	1	1	1	1	1	1	1	1	1	1	1	1	1	1	1	1	1	1	1	2	1	1	0	1
PF04378.13	RsmJ	Ribosomal RNA large subunit methyltransferase D, RlmJ	0	0	0	0	1	1	1	1	1	1	1	1	1	1	1	1	1	1	1	1	1	0	1	0	1	0	0	1	1	1	1	1	1	1	0	0	0	1	0	1	1	1	0	1	1	1	1
PF04380.13	BMFP	Membrane fusogenic activity	0	0	0	0	1	1	1	1	1	1	1	1	1	1	1	1	1	1	1	1	1	1	1	1	1	1	1	1	1	1	1	1	1	1	1	1	1	1	1	1	1	1	1	1	1	1	1
PF04381.12	RdgC	Putative exonuclease, RdgC	0	0	0	0	0	0	0	0	0	0	0	0	0	0	0	0	0	0	0	0	0	0	0	0	0	0	0	0	0	0	0	0	0	0	0	0	0	0	0	0	0	1	2	1	1	1	2
PF04384.13	Fe-S_assembly	Iron-sulphur cluster assembly	0	0	0	0	0	0	0	0	0	0	0	0	0	0	0	0	0	0	0	0	0	0	0	0	0	0	0	0	0	0	0	0	0	0	0	0	0	0	0	1	0	1	1	1	1	0	0
PF04386.13	SspB	Stringent starvation protein B	0	0	0	0	1	1	1	1	1	1	1	1	1	1	1	1	1	1	1	1	1	1	1	1	1	1	1	1	1	1	1	1	1	1	1	1	1	1	1	1	1	1	1	1	1	1	1
PF04389.17	Peptidase_M28	Peptidase family M28	0	0	6	11	0	0	0	0	0	0	0	0	0	0	0	0	1	0	0	0	0	0	0	0	0	0	0	0	0	0	1	0	0	0	5	1	1	1	0	0	8	1	0	2	2	0	0
PF04390.12	LptE	Lipopolysaccharide-assembly	0	0	1	1	1	1	1	1	1	1	0	1	1	1	1	1	1	1	1	1	1	1	1	1	1	1	1	1	1	1	1	1	1	1	1	1	1	1	1	1	1	0	0	0	0	2	1
PF04397.15	LytTR	LytTr DNA-binding domain	1	0	15	85	0	1	1	1	1	1	1	2	2	2	2	2	2	1	0	0	1	5	0	2	0	1	4	0	0	1	3	2	2	2	6	2	4	0	1	1	3	1	2	1	1	1	0
PF04399.13	Glutaredoxin2_C	Glutaredoxin 2, C terminal domain	0	0	0	0	0	0	0	0	0	0	0	0	0	0	0	0	0	0	0	0	0	0	0	0	0	0	0	0	0	1	0	0	0	0	0	0	0	0	0	0	0	0	0	0	0	0	0
PF04400.13	NqrM	(Na+)-NQR maturation NqrM	0	0	0	0	0	0	0	1	1	1	1	1	1	1	1	1	1	0	0	0	1	1	0	1	1	0	1	0	0	1	1	1	1	0	0	0	0	0	1	0	0	1	1	1	1	1	1
PF04402.14	SIMPL	Protein of unknown function (DUF541)	0	1	2	4	1	1	1	0	0	0	0	0	1	1	1	1	1	1	1	1	1	1	1	0	1	0	1	1	1	1	1	1	1	1	2	2	3	1	0	1	1	1	0	1	1	1	2
PF04403.13	PqiA	Paraquat-inducible protein A	0	0	0	0	2	2	2	1	1	1	1	1	1	1	1	1	1	3	2	2	1	3	1	1	1	1	3	1	1	1	1	1	1	1	0	0	0	0	1	2	0	2	4	2	2	2	2
PF04408.23	HA2	Helicase associated domain (HA2)	2	2	0	0	1	1	1	1	1	1	1	1	1	1	1	1	1	1	1	1	1	1	1	1	1	1	1	1	1	1	1	1	1	1	0	1	1	1	1	1	1	1	1	1	1	3	1
PF04413.16	Glycos_transf_N	3-Deoxy-D-manno-octulosonic-acid transferase (kdotransferase)	0	0	1	1	3	3	3	4	4	4	5	5	2	3	3	3	4	2	3	3	3	3	2	2	3	3	3	2	2	1	1	1	1	1	0	0	0	2	1	2	1	2	1	2	2	2	2
PF04443.12	LuxE	Acyl-protein synthetase, LuxE	0	0	1	2	0	0	0	0	0	0	0	0	0	0	0	0	0	0	0	0	0	0	0	0	0	0	0	0	0	0	0	0	0	0	0	0	0	0	0	0	0	0	0	0	0	0	0
PF04445.13	SAM_MT	Putative SAM-dependent methyltransferase	0	0	0	0	0	0	0	0	0	0	0	0	0	0	0	0	0	0	0	0	0	0	0	0	1	0	1	0	0	0	0	0	0	0	0	0	0	0	1	0	0	1	1	1	1	1	1
PF04452.14	Methyltrans_RNA	RNA methyltransferase	1	1	1	1	1	1	1	1	1	1	1	1	1	1	1	1	1	1	1	1	1	1	1	1	1	1	1	1	1	1	1	1	1	1	1	1	1	1	1	1	1	2	2	2	2	2	2
PF04453.14	LptD	LPS transport system D	0	0	0	0	2	2	2	2	2	2	1	1	1	1	1	1	1	2	1	1	2	2	2	2	2	2	2	2	2	2	2	2	2	2	1	1	1	2	3	1	2	1	1	1	1	2	1
PF04461.13	DUF520	Protein of unknown function (DUF520)	1	1	0	0	0	0	0	0	0	0	0	0	0	0	0	0	0	0	0	0	0	0	0	0	0	0	0	0	0	0	0	0	0	0	0	0	0	0	1	0	0	1	1	1	1	1	1
PF04463.12	DUF523	Protein of unknown function (DUF523)	0	0	0	0	0	0	0	0	0	0	0	0	0	0	0	0	0	0	0	0	0	0	0	0	0	0	0	0	0	1	0	0	0	0	0	0	0	0	1	0	0	1	2	1	1	1	0
PF04480.12	DUF559	Protein of unknown function (DUF559)	3	0	2	1	0	0	0	0	0	0	0	0	0	0	0	0	0	0	0	0	0	0	0	0	0	0	0	0	0	0	0	1	1	0	1	2	2	0	0	0	7	0	1	0	0	0	0
PF04519.13	Bactofilin	Polymer-forming cytoskeletal	0	0	4	4	1	1	1	1	1	1	1	1	2	1	1	1	1	1	2	1	1	1	1	2	1	1	1	0	0	0	0	0	0	0	1	1	1	0	2	1	1	1	2	1	1	0	0
PF04539.16	Sigma70_r3	Sigma-70 region 3	3	6	2	1	3	1	1	2	2	2	2	2	2	2	2	2	2	2	1	1	1	2	2	1	2	1	2	3	3	2	2	2	2	2	3	3	2	3	4	1	3	5	7	6	6	6	5
PF04542.14	Sigma70_r2	Sigma-70 region 2	11	17	33	52	6	10	10	7	7	7	10	7	15	10	10	9	12	10	10	8	12	8	10	9	10	11	7	13	14	9	17	12	11	18	13	5	15	19	11	20	10	8	11	9	9	10	10
PF04545.16	Sigma70_r4	Sigma-70, region 4	6	3	12	11	3	5	5	6	6	5	9	4	7	7	7	8	8	8	8	5	4	4	7	6	6	6	6	7	7	7	7	6	6	8	6	6	6	6	3	7	4	8	11	10	10	7	7
PF04546.13	Sigma70_ner	Sigma-70, non-essential region	0	0	0	0	4	4	4	5	5	5	4	5	5	5	5	5	5	5	5	5	5	5	5	4	5	4	5	3	3	3	3	3	3	3	4	3	3	3	3	4	4	3	3	5	5	3	3
PF04548.16	AIG1	AIG1 family	0	0	0	0	0	0	0	0	0	0	0	1	0	0	0	0	0	0	1	1	1	0	0	0	0	0	1	0	0	0	0	0	0	0	0	0	0	0	0	0	0	0	0	0	0	0	0
PF04551.14	GcpE	GcpE protein	1	1	0	0	1	1	1	1	1	1	0	0	1	1	1	1	1	1	1	1	1	1	1	1	1	1	1	1	1	1	1	1	1	1	1	1	1	1	1	1	1	1	1	1	1	1	1
PF04552.13	Sigma54_DBD	Sigma-54, DNA binding domain	0	0	1	1	0	0	0	1	1	1	0	0	1	0	0	0	0	0	0	0	0	0	0	0	0	0	0	2	1	1	2	1	1	1	1	1	1	1	1	2	1	1	1	1	1	1	1
PF04560.20	RNA_pol_Rpb2_7	RNA polymerase Rpb2, domain 7	1	1	1	2	1	1	1	1	1	1	1	1	1	1	1	1	1	1	1	1	1	1	1	1	1	1	1	1	1	1	1	1	1	1	1	1	1	1	1	1	1	1	1	1	1	1	1
PF04563.15	RNA_pol_Rpb2_1	RNA polymerase beta subunit	0	0	1	1	1	1	1	1	1	1	1	1	1	1	1	1	1	1	1	1	1	1	1	1	1	1	1	1	1	1	1	1	1	1	1	1	1	1	1	1	1	1	1	1	1	1	1
PF04565.16	RNA_pol_Rpb2_3	RNA polymerase Rpb2, domain 3	1	1	1	1	1	1	1	1	1	1	2	2	1	1	1	1	1	1	1	1	1	1	1	1	1	1	1	1	1	1	1	1	1	1	1	1	1	1	1	1	1	1	2	1	1	1	1
PF04586.17	Peptidase_S78	Caudovirus prohead serine protease	0	0	0	0	2	2	2	1	1	1	1	2	1	1	1	2	1	1	1	2	2	2	1	1	0	1	1	1	3	1	0	1	1	0	0	1	0	1	0	0	1	0	2	0	0	0	0
PF04607.17	RelA_SpoT	Region found in RelA / SpoT proteins	2	1	1	2	1	2	2	1	1	1	1	1	2	1	1	1	1	1	1	1	3	1	1	1	1	1	1	1	1	2	1	1	1	1	1	1	2	1	2	3	1	3	3	3	3	3	2
PF04608.13	PgpA	Phosphatidylglycerophosphatase A	0	0	0	0	1	1	1	1	1	1	1	1	1	1	1	1	1	1	1	1	1	1	1	1	1	1	1	1	1	0	0	0	0	0	0	0	0	0	1	1	0	1	1	1	1	1	1
PF04612.12	T2SSM	Type II secretion system (T2SS), protein M	0	0	0	0	0	0	0	0	0	0	0	0	0	0	0	0	0	0	0	0	2	0	0	0	0	0	1	0	0	0	0	0	0	0	1	0	0	0	0	0	1	3	3	2	2	1	0
PF04613.14	LpxD	UDP-3-O-[3-hydroxymyristoyl] glucosamine N-acyltransferase, LpxD	0	0	2	2	1	0	0	1	1	1	1	1	1	1	1	1	1	1	0	0	1	1	1	1	1	1	1	2	2	1	1	1	1	1	0	0	0	1	1	1	1	1	1	1	1	1	1
PF04632.12	FUSC	Fusaric acid resistance protein family	4	0	0	0	0	0	0	0	0	0	0	0	0	0	0	0	0	0	0	0	0	0	0	0	0	0	0	0	0	1	6	0	2	3	0	0	0	0	0	1	0	1	0	1	1	1	2
PF04715.13	Anth_synt_I_N	Anthranilate synthase component I, N terminal region	1	1	2	3	1	1	1	1	1	1	1	1	1	1	1	1	1	1	1	1	1	1	1	1	1	1	1	1	1	1	1	1	1	1	1	1	2	1	1	2	1	2	2	2	2	2	2
PF04717.12	Phage_base_V	Type VI secretion system, phage-baseplate injector	0	0	0	0	0	0	0	0	0	0	0	0	0	0	0	0	0	0	0	0	1	0	1	0	0	0	0	0	0	2	0	1	1	0	0	0	0	0	0	0	1	0	2	1	0	0	0
PF04733.14	Coatomer_E	Coatomer epsilon subunit	0	0	0	0	0	0	0	1	1	1	0	0	0	0	0	0	0	0	0	0	0	0	0	0	0	0	0	0	0	0	0	0	0	0	0	0	1	0	0	1	0	0	0	0	0	0	0
PF04751.14	DUF615	Protein of unknown function (DUF615)	0	0	0	0	0	0	0	0	0	0	0	0	0	0	0	0	0	0	0	0	0	0	0	0	0	0	0	0	0	0	0	0	0	0	0	0	0	0	0	0	0	1	1	1	1	1	1
PF04760.15	IF2_N	Translation initiation factor IF-2, N-terminal region	2	1	2	1	1	1	1	1	1	1	1	1	1	1	1	1	1	1	1	1	0	1	1	1	1	1	1	1	1	1	1	1	1	1	1	1	2	1	1	1	1	1	1	1	1	2	1
PF04784.14	DUF547	Protein of unknown function, DUF547	0	0	2	4	0	0	0	1	1	1	0	0	0	2	2	1	1	0	0	0	0	0	0	2	0	0	0	1	1	0	0	0	0	0	1	0	0	0	1	1	0	3	2	2	2	0	0
PF04794.12	YdjC	YdjC-like protein	0	0	1	1	0	0	0	0	0	0	0	0	0	0	0	0	0	0	0	0	0	0	0	0	0	0	0	1	1	2	1	1	1	1	0	0	0	1	0	0	0	1	2	1	1	0	0
PF04820.14	Trp_halogenase	Tryptophan halogenase	0	0	2	4	0	0	0	1	0	1	1	0	3	4	4	1	1	0	0	0	1	0	1	3	0	0	0	0	0	0	0	0	0	0	0	3	5	0	0	2	3	0	1	0	3	0	2
PF04828.14	GFA	Glutathione-dependent formaldehyde-activating enzyme	0	0	0	0	8	5	5	4	4	5	4	4	8	4	4	5	5	10	2	2	5	10	1	13	7	10	10	3	3	8	10	7	7	6	8	0	1	7	4	4	4	0	0	0	0	2	2
PF04851.15	ResIII	Type III restriction enzyme, res subunit	7	6	16	18	3	9	9	2	3	2	3	2	2	2	2	3	1	2	5	9	3	3	5	2	3	4	2	5	2	6	4	4	5	10	2	6	3	6	5	4	4	19	13	22	15	22	9
PF04862.12	DUF642	Protein of unknown function (DUF642)	0	0	0	0	0	0	0	1	1	1	2	2	0	0	0	0	0	0	0	0	0	0	0	0	0	0	1	0	0	0	0	3	2	1	0	0	0	0	1	0	0	0	0	1	0	0	0
PF04865.14	Baseplate_J	Baseplate J-like protein	0	0	0	2	0	0	0	0	0	0	0	0	0	0	0	0	0	0	0	0	1	0	3	0	0	0	0	0	0	2	2	1	1	0	0	0	0	0	0	0	2	0	6	2	0	0	0
PF04879.16	Molybdop_Fe4S4	Molybdopterin oxidoreductase Fe4S4 domain	2	3	1	3	1	4	4	6	6	6	6	5	4	6	6	4	6	3	3	3	6	7	4	4	5	3	6	4	4	5	7	5	6	7	3	0	0	3	4	3	0	3	3	3	3	3	4
PF04898.14	Glu_syn_central	Glutamate synthase central domain	1	1	1	2	1	1	1	2	1	1	2	2	1	1	1	1	1	1	1	1	1	1	1	1	1	1	1	1	1	1	1	1	1	1	1	1	1	1	1	1	1	1	1	1	1	1	1
PF04932.15	Wzy_C	O-Antigen ligase	0	11	9	10	9	0	0	3	3	3	3	0	4	3	3	0	3	0	0	0	0	2	3	0	0	0	0	3	3	6	6	10	8	8	16	12	10	8	5	6	5	13	8	15	13	3	3
PF04945.13	YHS	YHS domain	1	2	0	4	1	4	4	5	5	5	5	6	3	7	7	10	5	3	2	2	4	7	6	9	6	4	5	4	6	6	7	5	5	11	4	0	4	0	1	4	2	0	1	2	1	0	0
PF04952.14	AstE_AspA	Succinylglutamate desuccinylase / Aspartoacylase family	0	0	3	2	1	1	1	0	0	0	0	0	0	0	0	1	1	3	2	2	0	1	0	1	0	1	2	2	2	3	3	2	2	1	0	1	1	1	1	4	0	2	0	2	2	3	3
PF04954.13	SIP	Siderophore-interacting protein	2	3	0	0	1	3	3	2	1	1	2	3	1	0	0	0	0	0	1	1	0	1	1	0	1	0	0	0	0	1	1	1	1	1	0	0	2	1	2	3	0	0	0	0	0	1	1
PF04957.12	RMF	Ribosome modulation factor	0	0	0	0	0	0	0	0	0	0	0	0	0	0	0	0	0	0	0	0	0	0	0	0	0	0	0	0	0	0	0	0	0	0	0	0	0	0	0	0	0	0	1	1	1	1	1
PF04958.12	AstA	Arginine N-succinyltransferase beta subunit	0	0	0	0	0	0	0	0	0	0	0	0	0	0	0	0	0	0	0	0	0	0	0	0	0	0	0	0	0	0	0	0	0	0	1	1	1	0	1	1	1	1	1	1	1	2	2
PF04960.15	Glutaminase	Glutaminase	1	2	1	1	0	1	1	0	0	0	0	0	0	1	1	1	1	1	1	1	1	0	1	1	0	1	0	0	0	0	1	1	1	1	0	0	1	0	0	1	0	0	1	0	0	1	1
PF04962.12	KduI	KduI/IolB family	1	0	1	0	3	1	1	1	1	1	2	1	2	2	2	2	2	0	0	1	4	0	2	0	0	0	0	2	2	2	2	1	1	2	0	0	0	1	2	2	1	0	0	0	0	0	0
PF04963.13	Sigma54_CBD	Sigma-54 factor, core binding domain	0	0	2	1	0	0	0	1	1	1	0	0	1	0	0	0	0	0	0	0	0	0	0	0	0	0	0	1	1	1	1	1	1	1	1	1	1	1	1	1	1	2	1	2	2	2	2
PF04964.14	Flp_Fap	Flp/Fap pilin component	0	2	0	0	0	0	0	0	0	0	0	0	0	2	2	0	0	0	1	0	0	0	0	0	0	1	0	2	2	3	2	2	2	2	2	2	2	3	1	0	4	1	1	1	1	1	0
PF04966.12	OprB	Carbohydrate-selective porin, OprB family	0	0	0	0	0	0	0	0	0	0	0	0	0	2	2	0	2	0	0	0	0	4	0	0	0	0	7	0	0	2	0	0	0	0	0	0	0	0	0	0	0	0	0	0	0	0	0
PF04972.17	BON	BON domain	0	0	0	1	6	5	5	8	8	2	6	4	1	5	5	1	1	9	6	6	7	8	7	2	4	10	5	5	5	1	2	2	0	4	1	3	2	2	3	4	2	2	5	3	2	2	2
PF04977.15	DivIC	Septum formation initiator	1	2	1	1	1	2	2	1	1	1	1	1	1	1	1	1	1	1	1	1	1	1	1	1	1	1	1	4	4	1	2	1	1	1	1	1	1	1	1	1	2	1	3	3	1	1	1
PF04983.18	RNA_pol_Rpb1_3	RNA polymerase Rpb1, domain 3	1	1	1	1	1	1	1	1	1	1	1	1	1	1	1	1	1	1	1	1	1	1	2	1	1	1	1	1	1	1	1	1	1	1	1	1	1	1	0	1	1	1	1	1	1	1	1
PF04985.14	Phage_tube	Phage tail tube protein FII	0	0	0	0	0	0	0	0	0	0	0	0	0	0	0	0	0	0	0	0	0	0	1	0	0	0	0	0	0	2	0	1	2	0	0	0	0	0	0	0	1	0	2	1	0	0	0
PF04986.13	Y2_Tnp	Putative transposase	0	0	0	0	0	1	1	0	0	0	1	0	6	0	0	0	0	0	0	0	0	0	0	0	0	0	0	0	0	0	0	0	0	0	0	0	0	0	0	0	0	4	12	2	5	1	0
PF04993.13	TfoX_N	TfoX N-terminal domain	1	1	1	1	1	1	1	0	1	1	0	0	0	0	0	0	0	1	0	0	2	0	0	0	0	1	1	0	0	2	1	0	0	2	0	0	0	1	1	1	0	0	0	0	0	0	0
PF04994.13	TfoX_C	TfoX C-terminal domain	0	0	0	0	0	0	0	2	2	2	2	2	1	1	1	1	1	2	0	0	2	1	2	0	2	0	1	0	0	0	0	0	0	0	0	0	0	0	1	0	0	1	1	1	1	0	0
PF04995.14	CcmD	Heme exporter protein D (CcmD)	0	0	0	0	1	1	1	1	1	1	1	1	1	1	1	1	1	1	1	1	1	1	1	1	1	1	1	1	1	1	1	1	1	1	1	1	1	1	1	1	1	1	2	1	1	1	1
PF04996.12	AstB	Succinylarginine dihydrolase	0	0	0	0	0	0	0	0	0	0	0	0	0	0	0	0	0	0	0	0	0	0	0	0	0	0	0	0	0	0	0	0	0	0	1	1	1	0	1	1	1	1	1	1	1	1	1
PF04997.12	RNA_pol_Rpb1_1	RNA polymerase Rpb1, domain 1	1	1	1	1	1	1	1	1	1	1	1	1	1	1	1	1	1	1	1	1	1	1	1	1	1	1	1	1	1	1	1	1	1	1	1	1	1	2	1	1	1	1	1	1	1	1	1
PF04998.17	RNA_pol_Rpb1_5	RNA polymerase Rpb1, domain 5	1	1	1	2	1	1	1	1	1	1	1	1	1	1	1	1	1	1	1	1	1	1	2	1	1	1	1	1	1	1	1	1	1	1	1	1	1	1	2	1	2	1	1	1	1	1	1
PF04999.13	FtsL	Cell division protein FtsL	0	0	0	0	0	0	0	0	0	0	0	0	0	0	0	0	0	0	0	0	0	0	0	0	0	0	0	0	0	0	0	0	0	0	0	0	0	0	0	0	0	1	1	1	1	1	1
PF05000.17	RNA_pol_Rpb1_4	RNA polymerase Rpb1, domain 4	1	1	1	1	1	1	1	1	1	1	1	1	1	1	1	1	1	1	1	1	1	1	1	1	1	1	1	1	1	1	1	1	1	1	1	1	1	1	1	1	1	1	1	1	1	1	1
PF05025.13	RbsD_FucU	RbsD / FucU transport protein family	0	0	0	0	0	1	1	1	1	1	1	1	1	1	1	1	0	0	0	0	0	0	0	0	1	0	0	0	0	2	2	1	1	3	0	0	0	1	0	0	0	0	1	0	1	0	1
PF05036.13	SPOR	Sporulation related domain	0	0	4	6	7	4	4	3	3	4	4	4	4	3	3	3	3	3	3	3	3	3	6	2	6	5	3	5	4	2	2	2	2	2	7	10	7	3	5	11	5	8	7	8	8	10	4
PF05043.13	Mga	Mga helix-turn-helix domain	0	0	0	0	0	0	0	0	0	0	0	0	0	0	0	0	0	0	0	0	0	0	0	0	0	0	0	0	0	0	0	0	0	0	0	0	0	0	0	0	0	0	0	0	0	0	0
PF05049.13	IIGP	Interferon-inducible GTPase (IIGP)	0	0	0	0	0	0	0	0	0	0	0	0	0	0	0	0	0	0	0	0	0	0	0	0	0	0	0	0	0	0	0	0	0	0	0	0	0	0	0	0	0	1	0	1	1	0	0
PF05065.13	Phage_capsid	Phage capsid family	0	3	0	0	2	1	1	1	3	1	1	2	1	1	1	2	1	1	1	3	2	3	1	1	1	1	1	1	1	1	0	3	1	0	0	2	0	3	2	0	1	0	1	0	0	0	0
PF05068.12	MtlR	Mannitol repressor	0	0	0	0	0	0	0	0	0	0	0	0	0	0	0	0	0	0	0	0	0	0	0	0	0	0	0	0	0	0	0	0	0	0	0	0	0	0	0	0	0	0	0	0	0	0	0
PF05088.12	Bac_GDH	Bacterial NAD-glutamate dehydrogenase	1	0	0	0	0	0	0	0	0	0	0	0	0	0	0	0	0	0	0	0	0	0	0	0	0	0	0	1	1	1	1	1	1	1	1	1	1	1	1	1	1	2	1	3	2	1	1
PF05099.13	TerB	Tellurite resistance protein TerB	0	0	9	7	3	4	4	4	4	4	4	4	4	5	5	5	6	4	4	4	5	4	4	4	4	4	5	3	3	4	5	4	4	5	0	0	0	4	5	2	0	2	2	2	2	4	1
PF05114.13	DUF692	Protein of unknown function (DUF692)	0	0	0	1	0	1	1	1	1	1	1	1	1	1	1	1	1	1	1	1	1	1	1	1	1	1	1	0	0	2	1	1	1	1	1	0	1	1	0	1	0	1	0	2	1	1	2
PF05116.13	S6PP	Sucrose-6F-phosphate phosphohydrolase	0	0	0	0	1	0	0	0	0	0	0	0	0	0	0	1	0	0	1	1	0	0	0	0	0	0	0	0	0	0	0	1	1	1	0	1	1	0	0	0	0	0	0	0	0	2	1
PF05127.14	Helicase_RecD	Helicase	1	0	0	0	0	0	0	0	0	0	0	0	0	0	0	0	0	0	0	0	0	0	0	0	0	0	0	0	0	0	0	0	0	0	0	0	0	0	0	0	0	2	1	2	2	2	2
PF05128.12	DUF697	Domain of unknown function (DUF697)	0	0	0	0	3	1	1	2	2	2	1	1	2	1	1	2	1	1	2	2	2	2	1	1	1	2	2	4	3	1	3	2	2	3	0	0	0	2	0	2	0	2	0	4	2	0	2
PF05130.12	FlgN	FlgN protein	0	0	0	0	0	0	0	2	2	2	2	2	1	1	1	2	1	2	0	0	0	1	1	0	1	1	1	0	0	1	0	1	1	0	0	2	2	2	0	1	0	2	1	2	2	1	1
PF05134.13	T2SSL	Type II secretion system (T2SS), protein L	0	0	0	0	0	0	0	0	0	0	0	0	0	0	0	0	0	0	0	0	0	0	0	0	0	0	0	0	0	0	0	0	0	0	0	0	0	0	0	0	1	4	2	3	3	2	0
PF05136.13	Phage_portal_2	Phage portal protein, lambda family	0	0	0	0	0	5	5	0	0	0	0	0	0	0	0	0	0	0	0	0	1	1	1	0	0	0	1	0	1	1	1	1	1	0	0	0	0	0	0	0	0	1	1	1	2	0	1
PF05137.13	PilN	Fimbrial assembly protein (PilN)	0	0	0	1	0	0	0	0	0	0	0	0	0	0	0	0	0	0	0	0	2	0	0	0	0	0	0	0	0	0	0	0	0	0	0	0	0	0	0	0	0	1	1	1	1	0	1
PF05157.15	T2SSE_N	Type II secretion system (T2SS), protein E, N-terminal domain	0	0	1	0	1	1	1	2	2	2	1	1	3	2	2	2	2	2	2	2	4	2	1	1	1	0	2	0	0	0	0	0	0	0	1	0	1	0	0	0	0	4	3	4	4	0	1
PF05159.14	Capsule_synth	Capsule polysaccharide biosynthesis protein	0	0	0	0	5	8	8	5	6	9	8	14	4	4	4	5	5	4	7	5	5	5	5	5	4	5	5	4	4	2	0	0	0	4	0	0	0	0	0	0	5	0	4	4	5	0	3
PF05164.13	ZapA	Cell division protein ZapA	0	0	1	1	1	1	1	2	2	2	1	1	1	1	1	1	1	1	1	1	2	1	1	2	1	1	1	1	1	1	1	1	1	1	1	1	1	1	1	1	1	1	1	1	1	1	1
PF05166.13	YcgL	YcgL domain	0	0	0	0	0	0	0	0	0	0	0	0	0	0	0	0	0	0	0	0	0	0	0	0	0	0	0	0	0	0	0	0	0	0	0	0	0	0	0	0	0	2	1	2	2	1	1
PF05170.14	AsmA	AsmA family	0	0	2	0	0	0	0	2	2	2	2	3	3	4	4	3	3	2	2	2	0	12	3	3	3	2	7	7	7	7	4	4	4	4	0	0	0	3	7	3	0	2	7	2	2	2	1
PF05173.14	DapB_C	Dihydrodipicolinate reductase, C-terminus	1	1	1	2	1	1	1	1	1	1	1	1	1	1	1	1	1	1	1	1	1	1	1	1	1	1	1	1	1	1	1	1	1	1	1	1	1	1	1	1	1	1	1	1	1	1	1
PF05175.14	MTS	Methyltransferase small domain	4	7	3	3	7	8	8	5	5	5	4	8	5	4	4	4	8	3	2	2	3	3	5	6	4	4	4	3	3	6	4	9	10	11	2	0	1	4	2	1	1	5	8	5	8	5	3
PF05188.17	MutS_II	MutS domain II	0	0	1	1	2	1	1	1	1	1	1	1	1	1	1	1	1	2	1	1	1	1	1	1	1	1	1	1	1	2	1	1	1	1	1	1	1	1	1	1	1	1	1	4	1	1	1
PF05192.18	MutS_III	MutS domain III	0	0	2	2	1	1	1	1	1	1	1	1	1	1	1	1	1	1	1	1	1	1	1	1	1	1	1	1	1	2	1	1	1	1	2	1	2	1	1	1	1	3	1	3	3	2	1
PF05193.21	Peptidase_M16_C	Peptidase M16 inactive domain	3	1	6	10	5	5	5	8	6	6	6	6	6	5	5	6	6	5	6	6	6	6	6	6	5	5	6	4	4	10	4	4	4	6	9	19	11	3	4	5	5	2	2	2	2	4	2
PF05194.12	UreE_C	UreE urease accessory protein, C-terminal domain	0	0	0	0	0	1	1	2	2	2	2	3	0	2	2	2	2	1	1	1	1	2	2	0	2	0	2	2	1	1	1	1	1	1	0	0	0	0	0	1	0	0	0	1	1	1	1
PF05198.16	IF3_N	Translation initiation factor IF-3, N-terminal domain	1	1	1	1	1	1	1	1	1	1	1	1	1	1	1	1	1	1	1	1	1	1	1	1	1	1	1	1	1	1	1	1	1	1	1	1	1	0	1	1	1	1	1	1	1	1	1
PF05199.13	GMC_oxred_C	GMC oxidoreductase	2	4	4	1	4	5	5	15	17	17	10	8	11	7	7	11	9	4	3	3	10	9	5	6	4	6	4	5	6	4	11	5	5	9	7	1	2	3	5	3	0	0	0	2	1	2	7
PF05201.15	GlutR_N	Glutamyl-tRNAGlu reductase, N-terminal domain	1	1	1	1	0	0	0	0	0	0	0	0	0	0	0	0	0	0	0	0	0	0	0	0	0	0	0	0	0	0	0	0	0	0	0	0	0	0	1	1	0	1	1	1	1	1	2
PF05206.14	TRM13	Methyltransferase TRM13	0	0	0	0	0	0	0	0	0	0	0	0	0	0	0	0	0	0	0	0	0	0	0	0	0	0	0	0	0	0	0	0	0	0	0	0	0	0	0	0	0	0	0	0	0	1	0
PF05209.13	MinC_N	Septum formation inhibitor MinC, N-terminal domain	0	0	0	0	0	0	0	0	0	0	0	0	0	0	0	0	0	0	0	0	0	0	0	0	0	0	0	0	0	0	0	0	0	0	0	0	0	0	0	0	0	1	1	1	1	1	1
PF05222.15	AlaDh_PNT_N	Alanine dehydrogenase/PNT, N-terminal domain	1	1	3	3	3	4	4	3	3	3	3	3	4	4	4	4	4	3	3	3	4	4	4	3	3	3	3	2	2	3	3	2	2	2	3	2	2	2	2	2	2	2	4	2	2	1	2
PF05227.13	CHASE3	CHASE3 domain	0	0	1	0	0	0	0	0	0	0	0	0	1	0	0	0	0	0	0	0	7	0	0	0	5	0	0	1	2	0	0	0	0	0	0	4	3	0	4	2	7	0	0	0	0	2	0
PF05232.12	BTP	Chlorhexidine efflux transporter	0	0	0	0	0	0	0	0	0	0	0	2	0	2	2	0	0	0	2	2	0	0	2	4	2	0	0	2	2	2	0	0	0	2	0	0	0	2	0	0	0	0	0	0	0	0	2
PF05239.16	PRC	PRC-barrel domain	3	3	1	1	5	3	3	1	1	1	1	1	1	1	1	1	3	3	9	9	1	1	5	1	1	1	1	4	4	1	1	4	4	7	1	3	2	3	1	1	1	1	1	1	1	1	3
PF05258.12	DciA	Dna[CI] antecedent, DciA	1	1	1	1	1	1	1	2	2	2	2	2	1	1	1	1	1	1	1	1	2	1	1	2	1	1	1	1	1	1	2	1	0	2	1	1	1	2	1	1	1	0	0	0	0	0	3
PF05343.14	Peptidase_M42	M42 glutamyl aminopeptidase	0	0	1	1	0	0	0	1	1	1	1	1	1	0	0	1	0	0	1	2	0	1	1	0	1	0	0	1	1	1	1	2	2	2	0	0	0	2	0	0	1	1	2	1	1	0	0
PF05359.11	DUF748	Domain of Unknown Function (DUF748)	0	0	5	0	0	0	0	0	0	0	0	2	0	0	0	2	0	0	0	0	3	0	7	6	0	0	0	1	1	2	1	1	2	3	0	0	0	0	1	0	0	0	3	0	0	8	0
PF05362.13	Lon_C	Lon protease (S16) C-terminal proteolytic domain	1	1	3	2	1	1	1	1	1	1	1	1	1	1	1	1	1	1	1	1	1	1	1	1	1	1	1	1	1	1	1	1	1	1	1	1	1	1	2	2	1	4	3	3	4	3	2
PF05377.11	FlaC_arch	Flagella accessory protein C (FlaC)	0	0	0	0	0	0	0	0	0	0	0	0	0	0	0	0	0	0	0	0	0	0	0	0	0	0	0	0	0	0	1	0	0	0	0	0	0	0	0	0	0	1	0	1	1	0	0
PF05430.11	Methyltransf_30	S-adenosyl-L-methionine-dependent methyltransferase	0	0	1	1	1	1	1	1	1	1	1	1	1	1	1	1	1	1	1	1	1	1	2	1	1	1	1	0	0	1	1	1	1	1	0	0	0	0	1	1	1	1	1	1	1	2	1
PF05437.12	AzlD	Branched-chain amino acid transport protein (AzlD)	1	1	0	0	1	1	1	1	1	1	1	1	3	1	1	1	1	2	1	1	2	1	2	2	1	1	1	1	1	2	2	3	3	2	0	0	0	2	3	1	0	1	1	1	1	2	1
PF05491.13	RuvB_C	RuvB C-terminal winged helix domain	1	1	1	1	1	1	1	1	1	1	1	1	1	1	1	1	1	1	2	1	1	1	1	1	1	1	1	1	1	1	1	1	1	1	1	1	1	1	1	1	1	1	1	1	1	1	1
PF05494.12	MlaC	MlaC protein	0	0	0	0	0	1	1	1	1	1	1	1	1	1	1	1	1	0	0	0	1	1	1	1	1	1	1	0	0	0	0	0	0	0	0	0	0	0	1	1	0	1	1	1	1	1	1
PF05496.12	RuvB_N	Holliday junction DNA helicase RuvB P-loop domain	2	6	6	5	3	4	4	3	3	4	3	4	5	4	4	5	4	3	5	4	4	4	4	2	4	2	3	2	2	2	2	2	2	2	2	3	3	5	4	3	1	2	3	2	2	3	2
PF05514.11	HR_lesion	HR-like lesion-inducing	0	0	0	0	0	0	0	0	0	0	0	0	0	0	0	0	0	0	0	0	0	0	0	0	0	0	0	0	0	0	0	0	0	0	0	0	0	0	0	0	0	0	0	0	0	0	0
PF05524.13	PEP-utilisers_N	PEP-utilising enzyme, N-terminal	1	1	0	0	1	1	1	1	1	1	1	1	1	1	1	1	1	1	1	1	2	1	1	1	2	1	1	2	3	4	2	1	1	1	2	2	2	4	2	2	2	2	4	2	2	3	2
PF05525.13	Branch_AA_trans	Branched-chain amino acid transport protein	0	0	1	1	0	0	0	0	0	0	0	0	0	0	0	0	0	0	0	0	0	0	0	0	0	0	0	0	0	0	0	0	0	1	0	0	0	0	0	0	0	2	2	2	2	0	1
PF05545.11	FixQ	Cbb3-type cytochrome oxidase component FixQ	0	0	1	1	1	2	2	1	1	1	1	1	1	1	1	1	1	1	1	1	2	1	1	1	1	1	1	2	2	1	1	1	1	1	1	0	1	1	1	1	0	1	1	1	1	1	0
PF05552.12	TM_helix	Conserved TM helix	7	0	8	5	0	0	0	1	1	1	1	0	0	0	0	1	0	2	3	3	0	1	1	2	1	0	2	0	0	0	1	0	0	0	8	9	9	1	2	1	0	0	1	0	0	0	1
PF05618.11	Zn_protease	Putative ATP-dependant zinc protease	0	0	1	1	0	0	0	0	0	0	0	0	0	0	0	0	0	1	1	1	0	0	1	1	0	1	0	0	0	0	0	1	1	1	0	1	1	0	0	1	0	4	3	4	4	1	3
PF05621.11	TniB	Bacterial TniB protein	1	1	1	2	1	3	3	2	4	4	3	1	3	3	3	2	2	1	8	4	1	2	0	4	3	1	3	1	1	4	1	3	5	3	2	2	3	5	2	2	1	1	0	3	2	1	2
PF05635.11	23S_rRNA_IVP	23S rRNA-intervening sequence protein	0	0	8	2	0	0	0	0	0	0	0	0	0	0	0	0	0	0	0	0	0	0	0	0	0	0	0	0	0	0	0	0	0	0	0	0	0	1	0	0	1	2	0	2	4	0	0
PF05651.13	Diacid_rec	Putative sugar diacid recognition	0	0	0	0	0	0	0	0	0	0	0	0	0	0	0	0	0	0	0	0	0	0	0	0	0	0	0	0	0	0	0	0	0	0	0	0	0	0	0	0	0	0	0	0	1	0	0
PF05661.12	DUF808	Protein of unknown function (DUF808)	1	1	1	0	1	1	1	1	1	1	1	1	1	1	1	1	1	1	1	1	1	1	1	1	1	0	1	0	0	0	1	1	1	1	1	1	1	0	0	0	0	0	0	0	0	1	0
PF05681.14	Fumerase	Fumarate hydratase (Fumerase)	0	1	0	0	0	0	0	0	0	0	0	0	0	0	0	1	0	0	0	0	0	0	0	0	0	1	0	1	1	1	1	1	1	1	1	1	0	1	0	1	0	1	1	1	1	1	1
PF05683.12	Fumerase_C	Fumarase C-terminus	0	1	0	0	0	0	0	0	0	0	0	0	0	0	0	1	0	0	0	0	0	0	0	0	0	1	0	2	2	1	1	2	2	1	1	1	0	1	0	1	0	1	1	1	1	1	1
PF05690.14	ThiG	Thiazole biosynthesis protein ThiG	1	2	1	1	1	1	1	1	1	1	1	1	1	1	1	1	1	0	1	1	1	1	1	1	1	0	1	1	1	1	0	0	0	1	1	1	1	1	1	1	1	1	1	1	1	1	1
PF05697.13	Trigger_N	Bacterial trigger factor protein (TF)	3	2	4	3	2	1	1	2	1	2	1	1	1	3	3	1	1	3	2	2	3	2	2	1	1	2	1	1	1	1	2	1	1	2	4	4	4	2	3	2	2	3	4	3	3	3	4
PF05698.14	Trigger_C	Bacterial trigger factor protein (TF) C-terminus	1	2	2	2	4	5	5	3	3	3	2	4	5	4	4	3	3	3	4	4	3	4	4	3	4	3	4	4	4	3	3	4	4	5	2	1	1	3	4	4	5	0	0	0	0	0	2
PF05706.12	CDKN3	Cyclin-dependent kinase inhibitor 3 (CDKN3)	0	0	0	0	0	0	0	0	0	0	1	0	0	0	0	0	0	1	0	0	0	0	0	0	0	0	0	0	0	0	1	0	0	0	0	0	0	0	0	0	0	0	0	0	0	0	0
PF05707.12	Zot	Zonular occludens toxin (Zot)	0	0	0	0	0	0	0	0	0	0	0	0	0	0	0	0	0	0	0	0	0	0	0	0	0	0	0	0	0	0	0	0	0	0	0	0	0	0	0	0	0	0	0	0	0	0	0
PF05721.13	PhyH	Phytanoyl-CoA dioxygenase (PhyH)	3	1	2	2	0	1	1	3	2	4	2	1	4	4	4	4	5	3	0	0	3	3	3	5	3	9	4	2	2	7	4	1	1	4	5	1	0	2	8	5	0	2	1	2	3	0	3
PF05724.11	TPMT	Thiopurine S-methyltransferase (TPMT)	0	0	0	1	0	0	0	0	0	0	0	1	0	0	0	1	0	0	0	0	1	1	0	1	0	0	2	0	0	1	2	1	1	0	0	0	0	0	1	0	0	1	0	1	1	1	1
PF05728.12	UPF0227	Uncharacterised protein family (UPF0227)	0	0	0	0	0	0	0	0	0	1	1	0	0	0	0	0	0	0	0	0	0	0	0	0	0	0	0	0	1	0	1	0	0	0	0	0	0	0	0	0	0	1	1	1	1	1	2
PF05742.12	TANGO2	Transport and Golgi organisation 2	0	1	0	1	0	0	0	0	0	0	0	0	0	0	0	0	0	0	0	0	0	0	0	0	0	0	0	0	0	0	0	0	0	0	1	0	0	0	1	1	0	1	1	1	1	0	1
PF05746.15	DALR_1	DALR anticodon binding domain	1	1	1	1	2	2	2	2	2	2	2	3	2	2	2	2	2	2	3	3	2	2	2	2	3	2	2	2	2	2	2	2	2	2	1	4	3	2	2	2	2	2	2	2	2	1	2
PF05751.11	FixH	FixH	0	0	1	1	1	1	1	1	1	1	1	1	1	1	1	1	1	1	1	1	1	1	1	1	1	1	1	1	1	1	1	1	1	1	1	0	1	1	1	1	0	1	1	1	1	1	0
PF05762.14	VWA_CoxE	VWA domain containing CoxE-like protein	4	4	0	0	2	2	2	3	4	3	4	4	3	5	5	3	4	3	3	3	7	3	2	2	2	2	3	5	4	4	7	5	5	6	2	2	2	4	3	2	2	0	1	2	2	0	0
PF05768.14	DUF836	Glutaredoxin-like domain (DUF836)	1	1	0	0	0	0	0	0	0	0	0	0	0	0	0	0	0	0	0	0	0	0	0	0	0	0	0	0	0	0	0	0	0	0	0	0	0	0	0	0	0	1	1	1	1	1	1
PF05787.13	DUF839	Bacterial protein of unknown function (DUF839)	2	1	0	0	0	1	1	1	1	1	1	1	1	1	1	1	1	1	1	1	1	1	0	2	1	1	1	1	1	1	1	1	1	0	2	0	2	1	1	1	1	2	1	1	1	1	1
PF05834.12	Lycopene_cycl	Lycopene cyclase protein	1	1	1	1	1	0	0	0	1	0	1	0	0	0	0	1	0	0	1	0	0	0	0	0	0	0	0	0	1	0	0	2	2	2	1	1	1	0	0	0	0	0	0	0	1	1	0
PF05876.12	Terminase_GpA	Phage terminase large subunit (GpA)	0	0	0	0	0	4	4	0	0	0	0	0	0	0	0	0	0	0	0	0	1	1	1	0	0	0	1	0	1	1	1	1	2	0	0	0	0	0	0	0	0	1	1	1	2	0	1
PF05887.11	Trypan_PARP	Procyclic acidic repetitive protein (PARP)	0	0	0	1	0	0	0	2	2	3	0	0	0	0	0	0	0	2	2	2	1	2	0	1	0	4	0	0	0	0	0	0	0	0	2	0	4	1	2	0	0	0	1	0	0	3	1
PF05893.14	LuxC	Acyl-CoA reductase (LuxC)	0	0	1	1	0	0	0	0	0	0	0	0	0	0	0	0	0	0	0	0	0	0	0	0	0	0	0	0	0	0	0	0	0	0	0	0	0	0	0	0	0	0	0	0	0	0	0
PF05896.11	NQRA	Na(+)-translocating NADH-quinone reductase subunit A (NQRA)	0	0	1	1	0	0	0	1	1	1	1	1	1	1	1	1	1	0	0	0	1	1	0	1	1	0	1	0	0	1	1	1	1	0	0	0	0	0	1	0	0	1	2	1	1	3	2
PF05940.12	NnrS	NnrS protein	0	0	0	0	0	3	3	1	1	1	0	1	1	1	1	0	0	2	0	0	1	1	0	1	2	1	1	2	2	3	1	0	0	1	1	0	0	0	1	1	0	0	0	0	0	0	0
PF05951.13	Peptidase_M15_2	Bacterial protein of unknown function (DUF882)	0	0	0	0	1	1	1	1	1	1	1	1	1	1	1	1	1	1	3	1	1	1	1	1	1	1	3	1	1	1	1	1	1	1	0	1	0	1	0	0	0	0	0	0	0	0	0
PF05958.11	tRNA_U5-meth_tr	tRNA (Uracil-5-)-methyltransferase	2	0	1	2	2	2	2	1	1	1	1	1	1	1	1	2	1	1	2	2	1	1	1	0	1	1	2	1	1	1	1	3	3	2	1	1	1	1	2	1	1	2	1	2	2	2	2
PF05971.12	Methyltransf_10	RNA methyltransferase	0	0	0	1	0	0	0	0	0	0	0	0	0	0	0	0	0	0	0	0	0	0	0	0	1	0	1	0	0	0	0	0	0	0	0	0	0	0	0	0	0	0	2	0	0	1	1
PF05981.12	CreA	CreA protein	0	0	0	0	1	1	1	0	0	0	0	0	0	0	0	0	0	1	1	1	0	0	1	0	0	0	0	1	1	1	1	1	1	1	0	0	0	1	1	0	0	1	0	0	0	1	1
PF05985.11	EutC	Ethanolamine ammonia-lyase light chain (EutC)	0	0	1	0	0	0	0	0	0	0	0	0	0	0	0	0	0	0	0	0	0	0	0	0	0	0	0	0	0	0	0	0	0	0	0	0	0	0	0	0	0	1	0	0	0	1	1
PF05990.12	DUF900	Alpha/beta hydrolase of unknown function (DUF900)	0	0	0	0	2	0	0	2	2	2	2	2	3	3	3	3	3	3	1	1	4	4	1	3	1	2	4	1	1	1	2	2	2	1	1	0	0	1	0	0	0	0	0	0	0	0	0
PF06005.12	ZapB	Cell division protein ZapB	0	0	1	0	0	0	0	0	0	0	0	0	0	0	0	0	0	3	0	1	0	0	0	3	0	0	0	0	0	0	0	0	0	0	0	0	1	0	0	0	0	3	2	2	3	1	1
PF06026.14	Rib_5-P_isom_A	Ribose 5-phosphate isomerase A (phosphoriboisomerase A)	0	0	0	0	1	2	2	1	1	1	1	1	1	1	1	1	1	1	1	1	1	1	1	1	1	1	1	1	1	1	1	1	1	1	0	0	0	1	0	0	1	1	1	1	1	1	1
PF06028.11	DUF915	Alpha/beta hydrolase of unknown function (DUF915)	0	0	0	0	0	0	0	0	0	0	0	0	0	0	0	0	0	0	0	0	0	0	0	0	0	0	0	0	0	0	0	0	0	0	0	0	0	0	0	0	0	0	0	0	0	0	0
PF06035.11	Peptidase_C93	Bacterial transglutaminase-like cysteine proteinase BTLCP	0	0	0	0	0	0	0	0	0	0	0	0	1	1	1	2	2	0	0	0	0	0	0	1	0	0	0	1	1	3	3	1	2	3	0	0	0	5	1	0	0	2	1	2	2	2	1
PF06037.11	DUF922	Bacterial protein of unknown function (DUF922)	0	0	0	2	0	0	0	0	0	0	0	0	0	0	0	0	0	0	0	0	0	0	0	0	0	2	0	0	0	0	2	0	0	0	0	0	0	2	0	0	0	0	0	0	0	0	0
PF06041.11	DUF924	Bacterial protein of unknown function (DUF924)	0	0	0	0	1	1	1	1	1	1	1	1	1	1	1	1	1	2	1	1	1	1	1	1	1	1	1	1	1	1	1	1	1	1	1	1	0	1	1	1	1	0	1	0	0	1	1
PF06042.11	NTP_transf_6	Nucleotidyltransferase	0	0	0	0	0	0	0	0	0	0	0	0	0	0	0	0	0	0	0	0	0	0	0	0	0	0	0	0	0	2	1	1	1	1	1	0	0	0	1	0	1	0	0	0	0	0	0
PF06062.11	UPF0231	Uncharacterised protein family (UPF0231)	0	0	0	0	0	0	0	0	0	0	0	0	0	0	0	0	0	0	0	0	0	0	0	0	0	0	0	0	0	0	0	0	0	0	0	0	0	0	0	0	0	1	1	1	1	1	0
PF06068.13	TIP49	TIP49 P-loop domain	1	0	1	1	0	0	0	1	1	1	1	1	1	1	1	1	1	1	1	1	1	1	1	1	1	0	0	1	1	1	1	1	1	1	1	1	1	0	1	0	0	1	1	1	1	0	0
PF06071.13	YchF-GTPase_C	Protein of unknown function (DUF933)	1	1	2	2	2	2	2	2	3	3	3	2	2	3	3	2	2	2	3	2	2	3	3	2	3	4	2	2	2	1	1	1	1	2	1	1	1	1	0	2	1	1	1	1	1	1	1
PF06082.11	YjbH	Exopolysaccharide biosynthesis protein YbjH	0	0	0	0	1	1	1	0	0	0	0	0	0	1	1	0	2	0	1	1	1	1	1	0	0	1	1	0	0	0	0	0	0	0	0	0	0	0	0	0	0	0	0	0	0	0	1
PF06097.11	DUF945	Bacterial protein of unknown function (DUF945)	0	0	0	0	0	0	0	2	2	2	0	0	0	0	0	0	0	0	0	0	0	0	0	0	0	0	0	0	0	0	0	0	0	0	0	0	0	0	0	0	0	0	1	0	0	0	1
PF06103.11	DUF948	Bacterial protein of unknown function (DUF948)	0	3	2	0	0	9	9	7	10	11	2	10	3	0	0	4	1	0	1	0	1	4	0	0	0	0	0	15	16	12	11	10	16	15	0	0	0	5	2	5	0	1	0	2	1	4	0
PF06114.13	Peptidase_M78	IrrE N-terminal-like domain	0	3	2	2	4	4	4	2	3	2	2	2	2	2	2	3	3	2	4	1	3	2	3	5	3	3	2	2	2	0	3	1	1	3	2	1	1	1	2	1	2	2	6	1	0	1	0
PF06144.13	DNA_pol3_delta	DNA polymerase III, delta subunit	1	1	3	2	0	0	0	0	0	0	0	0	0	0	0	0	0	0	0	0	0	0	0	0	0	0	0	1	1	2	2	2	2	2	1	0	1	2	1	1	0	2	1	2	2	2	1
PF06146.12	PsiE	Phosphate-starvation-inducible E	0	0	0	0	0	0	0	0	0	0	0	0	0	0	0	0	2	0	0	0	0	2	0	0	0	0	0	0	0	0	0	0	0	0	0	0	0	0	0	0	0	0	0	0	0	0	3
PF06149.12	DUF969	Protein of unknown function (DUF969)	0	0	0	0	0	0	0	0	0	0	0	0	0	0	0	0	0	0	0	0	0	0	0	0	0	0	0	0	0	0	0	0	0	0	0	1	0	0	0	0	0	0	0	0	0	0	1
PF06165.11	Glyco_transf_36	Glycosyltransferase family 36	0	0	0	0	2	0	0	0	0	0	0	0	0	0	0	0	0	0	0	0	0	0	0	0	0	0	0	0	0	0	0	0	0	0	0	0	0	0	0	0	0	0	1	0	0	0	0
PF06166.12	DUF979	Protein of unknown function (DUF979)	0	0	0	0	0	0	0	0	0	0	0	0	0	0	0	0	0	0	0	0	0	0	0	0	0	0	0	0	0	0	0	0	0	0	0	1	0	0	0	0	0	0	0	0	0	0	1
PF06175.11	MiaE	tRNA-(MS[2]IO[6]A)-hydroxylase (MiaE)	0	0	2	5	0	0	0	0	0	0	0	0	0	0	0	0	0	0	0	0	0	0	0	0	0	0	0	0	0	0	0	0	0	0	0	0	0	0	0	0	0	2	2	2	2	2	2
PF06178.13	KdgM	Oligogalacturonate-specific porin protein (KdgM)	0	0	0	0	0	0	0	0	0	0	0	0	0	0	0	0	0	0	0	0	0	0	0	0	0	0	0	0	0	0	0	0	0	0	0	0	0	0	0	0	0	0	0	0	0	0	0
PF06185.12	YecM	YecM protein	0	0	0	0	0	0	0	0	0	0	0	0	0	0	0	0	0	0	0	0	0	0	0	0	0	0	0	0	0	0	0	0	0	0	0	0	0	0	0	0	0	0	0	0	0	0	0
PF06228.13	ChuX_HutX	Haem utilisation ChuX/HutX	0	0	0	0	0	0	0	0	0	0	0	0	0	0	0	0	0	0	0	0	0	0	0	0	0	0	0	0	0	1	0	0	0	0	0	0	0	0	0	0	0	1	1	1	2	0	0
PF06249.12	EutQ	Ethanolamine utilisation protein EutQ	0	0	0	0	0	0	0	0	0	1	0	0	1	0	0	0	0	0	0	0	0	0	0	1	0	1	0	0	0	1	1	0	0	0	0	0	0	0	0	0	0	0	0	1	0	0	0
PF06250.11	YhcG_C	YhcG PDDEXK nuclease domain	0	1	1	0	0	0	0	0	0	0	0	0	0	0	0	0	0	0	0	0	0	0	0	0	0	0	0	0	0	0	0	0	0	0	0	0	0	0	0	0	0	4	4	1	2	0	0
PF06251.11	Caps_synth_GfcC	Capsule biosynthesis GfcC	0	0	0	0	0	0	0	0	0	0	0	0	0	0	0	0	0	0	0	0	0	0	0	0	0	0	0	0	0	0	0	0	0	0	0	0	0	0	0	0	0	1	1	0	0	0	0
PF06254.11	YdaT_toxin	Putative bacterial toxin ydaT	0	0	0	0	0	0	0	0	0	0	0	0	0	0	0	0	0	0	0	0	0	0	0	0	0	0	0	0	0	0	0	0	0	0	0	0	0	0	0	0	0	0	0	0	0	0	0
PF06271.12	RDD	RDD family	6	1	1	4	0	0	0	1	1	1	1	1	3	1	1	2	1	1	3	1	1	1	1	1	1	1	1	1	1	1	2	1	1	2	1	0	0	2	4	0	0	2	2	1	1	2	1
PF06276.12	FhuF	Ferric iron reductase FhuF-like transporter	1	3	0	2	0	0	0	0	0	0	0	0	0	0	0	0	0	0	0	0	0	0	0	0	0	0	0	1	1	0	0	0	0	0	0	0	0	0	0	4	0	3	0	3	3	0	4
PF06277.11	EutA	Ethanolamine utilisation protein EutA	0	0	0	0	0	0	0	0	0	0	0	0	0	0	0	0	0	0	0	0	0	0	0	0	0	0	0	0	0	0	0	0	0	0	0	0	0	0	0	0	0	1	0	0	0	0	0
PF06288.13	DUF1040	Protein of unknown function (DUF1040)	0	0	0	0	0	0	0	0	0	0	0	0	0	0	0	0	0	0	0	0	0	0	0	0	0	0	0	0	0	0	0	0	0	0	0	0	0	0	0	0	0	1	1	1	1	0	0
PF06293.14	Kdo	Lipopolysaccharide kinase (Kdo/WaaP) family	1	0	0	1	0	0	0	0	0	0	0	0	0	0	0	0	0	0	0	0	0	0	0	0	0	1	0	0	0	0	0	0	0	0	0	0	0	0	0	1	0	4	5	7	5	1	2
PF06295.12	DUF1043	Protein of unknown function (DUF1043)	0	0	0	0	0	0	0	0	0	0	0	0	0	0	0	0	0	0	0	0	0	0	0	1	0	0	0	0	0	0	0	0	0	0	0	0	0	0	0	0	0	1	1	1	4	1	1
PF06303.12	MatP	MatP N-terminal domain	0	0	0	0	0	0	0	0	0	0	0	0	0	0	0	0	0	0	0	0	0	0	0	0	0	0	0	0	0	0	0	0	0	0	0	0	0	0	0	0	0	0	0	0	0	0	0
PF06305.11	LapA_dom	Lipopolysaccharide assembly protein A domain	0	2	0	0	2	2	2	2	2	2	2	2	2	1	1	2	2	2	1	1	2	2	2	2	2	2	2	2	2	1	2	2	2	2	2	2	2	2	2	2	0	2	2	2	2	2	2
PF06325.13	PrmA	Ribosomal protein L11 methyltransferase (PrmA)	0	0	1	1	1	1	1	2	2	2	2	2	1	2	2	1	1	1	1	1	1	1	2	1	2	1	1	2	2	3	2	3	3	3	1	1	1	2	3	3	1	1	2	1	1	1	2
PF06339.12	Ectoine_synth	Ectoine synthase	1	1	0	0	1	1	1	0	0	0	1	0	0	0	0	0	1	1	1	1	1	2	0	1	1	1	0	2	2	0	0	0	0	0	0	0	0	1	0	1	0	0	0	1	1	1	1
PF06414.12	Zeta_toxin	Zeta toxin	0	1	1	3	0	1	1	1	1	0	0	0	0	1	1	0	0	0	0	0	1	0	0	0	0	0	0	0	1	1	0	0	0	2	1	0	1	3	0	0	0	0	0	1	0	0	0
PF06418.14	CTP_synth_N	CTP synthase N-terminus	1	1	1	1	1	1	1	1	1	1	1	1	1	1	1	1	1	1	1	1	1	1	1	1	1	1	1	1	1	1	1	1	1	1	1	1	1	1	1	1	1	1	1	1	1	1	1
PF06421.12	LepA_C	GTP-binding protein LepA C-terminus	1	1	1	1	1	1	1	1	1	1	1	1	1	1	1	1	1	1	1	1	1	1	1	1	1	1	1	1	1	1	1	1	1	1	1	1	1	1	1	1	1	1	1	1	1	1	1
PF06426.14	SATase_N	Serine acetyltransferase, N-terminal	1	2	0	1	1	1	1	1	1	1	1	1	1	1	1	2	1	1	1	1	1	1	1	1	1	1	1	1	1	1	1	1	1	1	0	0	0	1	2	0	1	2	2	2	2	1	2
PF06429.13	Flg_bbr_C	Flagellar basal body rod FlgEFG protein C-terminal	0	0	0	0	8	8	8	11	11	10	12	10	7	8	8	7	9	7	16	8	9	8	9	0	10	7	7	8	10	14	7	14	14	17	11	8	10	7	8	12	6	22	9	22	22	7	9
PF06434.13	Aconitase_2_N	Aconitate hydratase 2 N-terminus	0	0	0	0	0	0	0	2	2	2	1	1	2	1	1	1	3	0	0	0	2	1	1	0	1	0	2	0	0	1	2	1	1	2	0	0	0	0	2	0	0	1	1	1	1	1	1
PF06445.15	GyrI-like	GyrI-like small molecule binding domain	1	2	1	7	0	0	0	1	1	1	1	1	1	1	1	1	1	1	0	0	1	1	1	2	2	1	1	1	1	3	4	1	0	3	0	0	0	0	0	0	0	0	3	0	0	2	0
PF06450.12	NhaB	Bacterial Na+/H+ antiporter B (NhaB)	0	0	0	1	0	0	0	0	0	0	0	0	0	0	0	0	0	0	0	0	0	0	0	0	0	0	0	0	0	0	0	0	0	0	0	0	0	0	0	0	0	0	0	0	0	1	1
PF06463.13	Mob_synth_C	Molybdenum Cofactor Synthesis C	1	1	1	1	1	1	1	1	1	1	1	1	1	1	1	1	1	1	1	1	1	1	1	1	2	1	1	1	1	1	2	1	1	1	1	1	1	1	1	1	0	1	2	1	1	2	1
PF06472.15	ABC_membrane_2	ABC transporter transmembrane region 2	0	0	0	0	0	0	0	0	0	0	1	0	0	0	0	0	0	0	0	0	0	0	0	0	0	0	0	0	0	0	0	0	0	0	0	0	0	0	0	0	0	0	0	0	0	0	0
PF06476.12	DUF1090	Protein of unknown function (DUF1090)	0	0	0	0	0	0	0	0	0	0	0	0	0	0	0	0	0	0	0	0	0	0	0	0	0	0	0	0	0	0	0	0	0	0	0	0	0	0	0	0	0	0	0	0	0	0	0
PF06480.15	FtsH_ext	FtsH Extracellular	0	2	2	2	2	2	2	2	2	2	2	2	2	2	2	2	2	2	2	2	2	2	2	2	3	2	2	2	2	2	4	4	4	4	2	2	2	2	2	2	2	2	2	2	2	3	2
PF06483.11	ChiC	Chitinase C	0	0	0	0	0	0	0	0	0	0	0	0	0	0	0	0	0	0	0	0	0	0	0	0	0	0	0	0	0	0	0	0	0	0	0	0	0	0	0	0	0	0	0	0	0	0	0
PF06490.11	FleQ	Flagellar regulatory protein FleQ	0	0	0	0	0	0	0	0	0	0	1	0	0	0	0	0	0	1	0	0	1	0	0	0	0	0	0	0	0	0	0	0	0	0	0	0	0	2	0	0	0	2	1	4	4	1	0
PF06496.11	DUF1097	Protein of unknown function (DUF1097)	0	0	0	0	0	0	0	0	0	0	0	0	0	0	0	0	0	0	0	0	1	0	0	0	0	0	0	0	0	0	0	0	0	0	0	0	0	0	0	0	0	0	0	0	0	0	0
PF06500.11	DUF1100	Alpha/beta hydrolase of unknown function (DUF1100)	0	0	0	0	0	0	0	0	0	0	0	0	0	0	0	0	1	0	0	0	0	0	0	0	0	0	0	0	0	1	0	0	0	0	0	0	0	0	0	0	0	1	0	0	0	0	0
PF06508.13	QueC	Queuosine biosynthesis protein QueC	0	0	1	0	0	0	0	1	1	1	1	1	0	1	1	0	3	0	1	1	1	1	1	1	1	0	0	0	0	1	1	1	1	3	2	1	1	1	1	3	3	1	1	1	1	2	2
PF06519.11	TolA	TolA C-terminal	0	0	0	0	0	0	0	0	0	0	0	0	0	0	0	0	0	0	0	0	0	0	0	0	1	0	0	0	0	0	0	0	0	0	0	0	0	0	0	0	0	0	0	0	0	0	0
PF06526.12	DUF1107	Protein of unknown function (DUF1107)	0	0	0	0	0	0	0	0	0	0	0	0	0	0	0	0	0	0	0	0	0	0	0	0	0	0	0	0	0	0	0	0	0	0	0	0	0	0	0	0	0	0	0	0	0	0	0
PF06537.11	DHOR	Di-haem oxidoreductase, putative peroxidase	0	0	0	1	1	1	1	1	1	1	1	1	1	1	1	1	1	0	1	1	1	1	1	1	1	0	1	5	5	1	6	7	7	4	0	0	0	1	1	1	0	1	1	1	1	1	1
PF06574.12	FAD_syn	FAD synthetase	1	2	1	1	1	1	1	1	1	1	2	1	1	1	1	1	1	1	1	1	1	1	1	1	1	1	1	1	1	1	1	1	1	1	1	1	1	1	2	1	1	1	1	1	1	1	1
PF06580.13	His_kinase	Histidine kinase	1	0	11	89	0	0	0	0	0	0	0	0	0	0	0	0	0	0	0	0	0	0	0	0	0	0	0	0	0	1	0	0	0	1	4	2	2	0	0	0	0	2	1	1	1	1	0
PF06610.13	AlaE	L-alanine exporter	0	0	0	0	1	0	0	0	0	0	0	0	0	0	0	0	0	0	1	0	0	0	0	0	0	0	0	0	0	0	0	0	0	0	0	0	0	0	0	0	0	1	1	1	1	0	0
PF06611.12	DUF1145	Protein of unknown function (DUF1145)	0	0	0	0	0	0	0	0	0	0	0	0	0	0	0	0	0	0	0	0	0	0	0	0	0	0	0	0	0	0	0	0	0	0	0	0	0	0	0	0	0	0	2	0	0	0	0
PF06628.12	Catalase-rel	Catalase-related immune-responsive	2	2	2	1	2	2	2	0	0	0	0	0	0	1	1	0	0	0	2	2	0	0	0	0	0	0	0	0	0	1	0	0	0	0	0	1	1	1	1	1	0	0	1	0	0	0	2
PF06629.12	MipA	MltA-interacting protein MipA	0	0	0	0	1	1	1	0	0	0	0	0	1	0	0	0	0	0	1	1	0	1	2	0	0	0	0	1	1	1	1	2	2	2	1	1	1	0	1	1	0	1	2	0	0	2	0
PF06667.12	PspB	Phage shock protein B	0	0	0	0	0	0	0	0	0	0	0	0	0	0	0	0	0	0	0	0	0	0	0	0	0	0	0	0	0	0	0	0	0	0	1	2	2	0	1	1	0	1	0	0	1	0	0
PF06689.13	zf-C4_ClpX	ClpX C4-type zinc finger	1	1	1	1	1	1	1	1	1	1	1	1	1	1	1	1	1	2	1	1	1	1	1	1	1	1	1	1	1	1	1	1	1	1	1	1	1	1	0	1	1	1	1	1	1	1	1
PF06719.13	AraC_N	AraC-type transcriptional regulator N-terminus	0	0	1	0	0	0	0	3	3	3	3	2	0	0	0	2	3	0	1	1	1	1	3	0	2	0	0	0	0	3	1	1	0	2	0	0	0	0	0	2	0	1	0	1	1	1	1
PF06723.13	MreB_Mbl	MreB/Mbl protein	0	0	1	2	1	1	1	1	1	1	1	2	1	1	1	1	1	1	1	1	1	1	1	1	1	1	1	0	0	0	0	0	0	1	2	1	1	0	1	1	1	1	1	1	1	2	1
PF06725.11	3D	3D domain	0	0	0	0	0	0	0	1	1	1	1	1	1	1	1	1	1	1	1	1	1	1	1	1	1	1	2	1	1	1	1	1	1	1	1	1	1	1	1	1	2	1	0	1	1	1	0
PF06733.15	DEAD_2	DEAD_2	0	0	0	0	0	0	0	0	0	0	0	0	0	0	0	0	0	0	0	0	0	0	0	0	0	0	0	0	0	0	0	0	0	0	0	0	0	0	0	0	0	1	1	1	1	0	2
PF06738.12	ThrE	Putative threonine/serine exporter	2	2	0	0	0	0	0	0	0	0	0	0	0	0	0	0	0	0	0	0	0	0	0	2	0	0	0	0	0	0	0	0	0	0	0	0	0	0	0	0	0	0	2	0	0	0	0
PF06742.11	DUF1214	Protein of unknown function (DUF1214)	0	0	0	0	0	0	0	0	0	0	0	4	0	0	0	4	0	0	0	0	0	3	0	0	0	0	17	1	1	1	2	1	1	1	0	1	0	1	0	0	0	0	3	0	0	0	0
PF06745.13	ATPase	KaiC	0	0	1	1	2	2	2	2	2	2	2	2	3	2	2	2	2	0	3	3	3	3	2	1	2	0	0	2	2	2	2	2	2	3	2	2	3	1	1	2	0	3	0	2	2	2	0
PF06750.13	DiS_P_DiS	Bacterial Peptidase A24 N-terminal domain	0	0	0	0	0	0	0	0	0	0	0	0	0	0	0	0	0	0	1	0	2	0	0	0	0	0	0	0	0	0	0	0	0	0	1	0	0	0	0	0	0	2	1	2	2	2	1
PF06751.11	EutB	Ethanolamine ammonia lyase large subunit (EutB)	0	0	1	0	0	0	0	0	0	0	0	0	0	0	0	0	0	0	0	0	0	0	0	0	0	0	0	0	0	0	0	0	0	0	0	0	0	0	0	0	0	2	0	1	1	1	1
PF06763.11	Minor_tail_Z	Prophage minor tail protein Z (GPZ)	0	0	0	0	0	0	0	0	0	0	0	0	0	0	0	0	0	0	0	0	0	0	0	0	0	0	0	0	0	1	0	1	0	0	0	0	0	0	0	0	0	0	1	0	0	0	1
PF06786.12	UPF0253	Uncharacterised protein family (UPF0253)	0	0	0	0	0	0	0	0	0	0	0	0	0	0	0	0	0	0	0	0	0	0	0	0	0	0	0	0	0	0	0	0	0	0	0	0	0	0	0	0	0	0	0	0	0	0	0
PF06794.12	UPF0270	Uncharacterised protein family (UPF0270)	0	0	0	0	0	0	0	0	0	0	0	0	0	0	0	0	0	0	0	0	0	0	0	0	0	0	0	0	0	0	0	0	0	0	0	0	0	0	0	0	0	1	1	1	1	1	1
PF06796.11	NapE	Periplasmic nitrate reductase protein NapE	0	0	0	0	0	0	0	0	0	0	0	0	0	0	0	0	0	0	0	0	0	1	0	1	0	0	1	1	1	1	0	0	0	1	0	0	0	0	1	1	0	0	0	0	0	0	0
PF06798.12	PrkA	PrkA serine protein kinase C-terminal domain	0	0	0	0	0	0	0	0	0	0	0	0	0	0	0	0	0	0	0	0	0	0	1	0	1	0	0	0	0	0	1	0	0	0	0	0	0	0	1	1	0	2	2	3	3	1	1
PF06804.11	Lipoprotein_18	NlpB/DapX lipoprotein	0	0	0	0	0	0	0	0	0	0	0	0	0	0	0	0	0	0	0	0	0	0	0	0	0	0	0	0	0	0	0	0	0	0	0	0	0	0	0	0	0	1	1	1	1	0	2
PF06808.12	DctM	Tripartite ATP-independent periplasmic transporter, DctM component	4	0	2	1	30	22	22	21	21	21	19	12	28	16	16	18	21	17	25	22	32	26	19	17	18	18	24	45	48	36	58	35	40	41	0	0	1	36	22	38	1	4	6	5	3	23	20
PF06821.13	Ser_hydrolase	Serine hydrolase	0	0	0	1	0	0	0	2	1	2	0	0	0	0	0	0	0	1	1	1	0	0	0	0	0	0	0	2	2	1	1	1	1	2	0	0	0	1	0	0	0	0	0	0	0	0	0
PF06826.12	Asp-Al_Ex	Predicted Permease Membrane Region	0	0	0	0	0	0	0	0	0	0	0	0	0	2	2	0	4	0	0	0	0	0	0	0	0	0	0	0	0	0	4	2	2	0	0	0	0	0	0	0	0	2	2	2	2	0	0
PF06827.14	zf-FPG_IleRS	Zinc finger found in FPG and IleRS	4	2	0	0	2	2	2	2	2	2	1	1	1	1	1	1	2	1	2	2	1	1	2	1	2	2	2	1	1	1	1	1	1	1	1	3	2	1	3	2	1	2	2	2	2	2	2
PF06831.14	H2TH	Formamidopyrimidine-DNA glycosylase H2TH domain	3	3	0	0	1	1	1	1	1	1	1	1	1	1	1	1	1	1	1	1	1	1	1	1	1	1	1	1	1	1	1	2	2	1	1	2	1	1	1	1	1	1	1	1	1	1	1
PF06835.13	LptC	Lipopolysaccharide-assembly, LptC-related	0	0	3	2	0	0	0	2	2	2	2	2	0	0	0	0	0	1	1	1	1	1	3	1	1	1	1	1	1	3	1	3	3	1	1	0	0	1	1	2	1	1	1	1	1	1	1
PF06853.12	DUF1249	Protein of unknown function (DUF1249)	0	0	0	0	0	0	0	0	0	0	0	0	0	0	0	0	0	0	0	0	0	0	0	0	0	0	0	0	0	0	0	0	0	0	0	0	0	0	0	0	0	1	1	1	1	1	1
PF06863.12	DUF1254	Protein of unknown function (DUF1254)	0	0	0	0	0	0	0	0	0	0	0	5	0	0	0	6	0	0	0	0	0	3	0	0	0	0	8	1	1	0	2	1	1	0	0	1	0	0	0	0	0	0	0	0	0	0	0
PF06865.11	Ppnp	Pyrimidine/purine nucleoside phosphorylase	0	0	0	0	0	0	0	0	0	0	0	0	0	0	0	0	0	0	0	0	0	0	0	0	0	0	0	0	0	0	0	0	0	0	0	0	0	0	0	0	0	0	0	0	0	1	1
PF06877.11	RraB	Regulator of ribonuclease activity B	0	0	0	0	0	0	0	0	0	0	0	0	1	0	0	0	0	0	0	0	1	1	1	0	0	0	1	0	0	0	0	0	0	0	0	0	0	0	0	0	1	0	0	0	0	0	0
PF06912.11	DUF1275	Protein of unknown function (DUF1275)	0	0	0	0	0	0	0	0	0	0	0	0	0	0	0	0	0	0	0	0	0	0	0	0	0	0	0	0	0	0	0	0	0	1	0	1	1	0	0	0	1	0	1	0	0	1	0
PF06930.12	DUF1282	Protein of unknown function (DUF1282)	0	0	0	0	0	0	0	0	0	0	0	0	0	0	0	0	0	0	0	0	0	0	0	0	0	0	0	0	0	0	0	0	0	0	0	0	0	0	0	0	0	1	2	1	1	1	1
PF06934.11	CTI	Fatty acid cis/trans isomerase (CTI)	0	0	1	0	0	0	0	0	0	0	0	0	0	0	0	1	1	0	0	0	0	0	0	0	0	0	0	0	0	0	1	1	1	1	0	0	0	0	0	0	0	0	0	0	0	1	1
PF06945.13	DUF1289	Protein of unknown function (DUF1289)	0	0	0	0	0	1	1	1	1	1	1	2	1	1	1	1	1	1	1	1	2	1	1	1	1	1	1	1	1	2	0	1	1	0	1	0	1	2	2	1	1	0	0	0	0	2	2
PF06950.11	DUF1293	Protein of unknown function (DUF1293)	0	0	0	0	0	0	0	0	0	0	0	0	0	0	0	0	0	0	0	0	0	0	0	0	0	0	0	0	0	0	0	0	0	0	0	0	0	0	0	0	0	0	0	0	0	0	0
PF06965.12	Na_H_antiport_1	Na+/H+ antiporter 1	1	0	1	0	0	0	0	0	0	0	0	0	0	0	0	0	0	0	0	0	2	0	0	1	0	1	0	0	0	0	0	0	0	1	2	0	2	0	1	0	1	1	1	1	1	0	0
PF06968.13	BATS	Biotin and Thiamin Synthesis associated domain	3	1	3	4	0	1	1	0	0	0	0	0	1	1	1	1	1	0	0	0	2	1	1	1	1	0	1	0	3	1	0	0	0	0	1	2	2	0	2	3	1	3	4	4	4	3	2
PF06969.16	HemN_C	HemN C-terminal domain	0	0	3	1	3	5	5	2	1	2	2	3	2	1	1	1	1	1	2	2	3	2	3	4	2	1	2	3	3	3	2	2	2	3	1	1	2	2	2	3	2	2	3	2	2	3	1
PF06995.11	Phage_P2_GpU	Phage P2 GpU	0	0	0	0	0	0	0	0	0	0	0	0	0	0	0	0	0	0	0	0	0	0	1	0	0	0	0	0	0	2	0	1	2	0	0	0	0	0	0	0	1	0	2	1	0	0	0
PF07012.12	Curlin_rpt	Curlin associated repeat	0	0	16	53	0	0	0	0	0	0	0	0	0	0	0	0	0	0	3	6	0	0	0	0	0	0	0	0	0	22	0	0	0	0	0	0	34	0	0	0	0	0	0	0	0	0	11
PF07023.12	DUF1315	Protein of unknown function (DUF1315)	0	0	0	0	0	0	0	0	0	0	0	0	0	0	0	0	0	0	0	0	0	0	0	0	0	0	0	0	0	0	0	0	0	0	0	0	0	0	0	0	0	1	1	1	1	1	1
PF07055.12	Eno-Rase_FAD_bd	Enoyl reductase FAD binding domain	0	0	0	0	0	0	0	0	0	0	0	0	0	0	0	0	0	0	0	0	0	0	0	0	0	0	0	0	0	0	0	0	0	0	0	0	0	0	0	0	0	1	1	1	1	1	1
PF07063.13	DUF1338	Domain of unknown function (DUF1338)	0	0	0	1	0	1	1	0	0	0	0	0	0	0	0	0	0	0	0	0	0	0	0	0	0	0	0	0	0	0	0	0	0	0	0	0	0	0	0	1	0	1	3	1	1	2	2
PF07070.11	Spo0M	SpoOM protein	0	0	0	2	0	0	0	0	0	0	0	0	0	0	0	0	0	0	0	0	0	0	0	0	0	0	0	0	0	0	0	0	0	0	0	0	0	0	0	0	0	0	0	2	2	1	0
PF07071.11	KDGP_aldolase	KDGP aldolase	0	0	0	0	0	0	0	0	0	0	0	0	0	0	0	0	0	0	0	0	0	0	0	0	0	0	0	0	0	0	0	0	0	0	0	0	0	0	0	0	0	0	0	0	0	0	0
PF07072.11	ZapD	Cell division protein	0	0	0	0	0	0	0	0	0	0	0	0	0	0	0	0	0	0	0	0	0	0	0	0	0	0	0	0	0	0	0	0	0	0	0	0	0	0	0	0	0	0	0	0	0	0	0
PF07085.12	DRTGG	DRTGG domain	0	1	0	1	0	0	0	0	0	0	0	0	0	0	0	0	0	0	0	0	0	0	0	0	0	0	0	0	0	0	0	0	0	0	0	0	0	0	0	0	0	1	1	1	1	1	0
PF07103.11	DUF1365	Protein of unknown function (DUF1365)	0	0	0	0	1	1	1	1	1	1	1	1	1	1	1	1	1	1	1	1	1	1	1	1	1	1	1	1	1	1	1	1	1	1	0	0	0	0	0	1	1	1	1	1	1	1	1
PF07126.12	ZapC	Cell-division protein ZapC	0	0	0	0	0	0	0	0	0	0	0	0	0	0	0	0	0	0	0	0	0	0	0	0	0	0	0	0	0	0	0	0	0	0	0	0	0	0	0	0	0	0	0	0	0	0	0
PF07130.12	YebG	YebG protein	0	0	0	0	0	0	0	0	0	0	0	0	0	0	0	0	0	0	0	0	0	0	0	0	0	0	0	0	0	0	0	0	0	0	0	0	0	0	0	0	0	1	1	1	1	1	0
PF07143.11	CrtC	CrtC N-terminal lipocalin domain	0	0	0	0	1	0	0	0	0	0	0	0	1	1	1	1	1	0	0	0	0	2	1	0	1	0	2	0	0	0	0	0	0	0	0	0	0	0	0	0	0	0	0	0	0	0	0
PF07148.12	MalM	Maltose operon periplasmic protein precursor (MalM)	0	0	0	0	0	0	0	0	0	0	0	0	0	0	0	0	0	0	0	0	0	0	0	0	0	0	0	0	0	0	0	0	0	0	0	0	0	0	0	0	0	1	3	1	1	0	0
PF07152.12	YaeQ	YaeQ protein	0	0	0	0	0	0	0	0	0	0	0	0	0	0	0	0	0	1	1	1	0	0	0	1	0	0	1	0	0	0	0	0	0	0	0	0	0	0	1	0	0	1	1	1	1	1	1
PF07155.12	ECF-ribofla_trS	ECF-type riboflavin transporter, S component	0	0	0	0	0	0	0	0	0	0	0	1	0	0	0	0	0	0	0	0	0	0	0	0	0	0	0	0	0	0	0	0	0	0	0	0	0	0	0	0	0	0	0	0	0	0	0
PF07191.12	zinc-ribbons_6	zinc-ribbons	0	0	0	0	0	0	0	0	0	0	0	0	0	0	0	0	0	0	0	0	0	0	0	0	0	0	0	0	0	0	0	0	0	0	0	0	0	0	0	0	0	0	0	0	0	0	0
PF07195.12	FliD_C	Flagellar hook-associated protein 2 C-terminus	0	0	0	0	0	0	0	0	0	0	0	0	0	0	0	0	0	0	0	0	0	0	0	0	0	0	0	0	0	0	0	0	0	0	3	2	1	0	2	2	0	4	3	6	4	1	2
PF07196.13	Flagellin_IN	Flagellin hook IN motif	0	0	0	0	0	0	0	8	8	8	0	0	0	0	0	0	0	0	0	0	0	0	0	0	0	0	0	0	0	0	3	7	0	0	1	1	1	0	1	9	0	1	1	0	0	1	1
PF07208.11	DUF1414	Protein of unknown function (DUF1414)	0	0	0	0	0	0	0	0	0	0	0	0	0	0	0	0	0	0	0	0	0	0	0	0	0	0	0	0	0	0	0	0	0	0	0	0	0	0	0	0	0	0	0	0	0	0	0
PF07209.12	DUF1415	Protein of unknown function (DUF1415)	0	0	0	0	0	0	0	0	0	0	0	0	0	0	0	0	0	0	0	0	0	0	0	1	1	0	0	0	0	0	0	0	0	0	0	0	0	0	1	0	0	0	0	0	0	1	1
PF07219.13	HemY_N	HemY protein N-terminus	0	0	0	0	7	6	6	5	4	4	4	5	5	6	6	6	6	6	5	5	5	6	6	6	6	4	6	5	5	4	4	4	5	4	0	0	0	6	6	5	0	4	4	3	3	2	5
PF07226.11	DUF1422	Protein of unknown function (DUF1422)	0	0	0	0	0	0	0	0	0	0	0	0	0	0	0	0	0	0	0	0	0	0	0	0	0	0	0	0	0	0	0	0	0	0	0	0	0	0	0	0	0	0	0	0	0	0	0
PF07228.12	SpoIIE	Stage II sporulation protein E (SpoIIE)	1	0	0	0	2	1	1	1	1	1	1	2	2	1	1	1	1	1	2	2	2	1	2	2	1	2	1	0	0	0	1	5	5	5	0	0	0	0	2	1	0	2	2	2	2	4	2
PF07233.12	DUF1425	Protein of unknown function (DUF1425)	0	0	0	0	0	0	0	0	0	0	0	0	0	0	0	0	0	0	0	0	0	0	0	0	0	0	0	0	0	0	0	0	0	0	0	0	0	0	0	0	0	0	0	0	0	0	0
PF07235.11	DUF1427	Protein of unknown function (DUF1427)	0	0	0	0	0	0	0	0	0	0	0	0	0	0	0	1	1	0	0	0	0	0	0	0	0	0	0	1	1	1	0	1	1	0	0	0	0	0	0	0	0	1	1	1	0	0	0
PF07238.14	PilZ	PilZ domain	0	0	0	0	0	0	0	0	0	0	0	0	0	0	0	0	0	0	0	0	3	0	2	0	2	0	0	9	8	4	14	10	13	12	8	6	11	3	9	1	1	3	4	3	3	4	1
PF07244.15	POTRA	Surface antigen variable number repeat	0	0	6	11	7	8	8	5	5	5	5	8	8	7	7	8	8	7	7	7	8	8	7	8	5	7	7	7	7	7	8	8	8	9	7	11	11	7	7	8	7	7	7	7	7	5	7
PF07264.11	EI24	Etoposide-induced protein 2.4 (EI24)	0	0	0	1	1	1	1	1	1	1	1	1	1	2	2	1	1	1	1	1	1	1	1	1	1	1	1	1	1	1	1	2	2	1	1	1	1	1	1	1	0	1	1	1	1	1	1
PF07273.12	DUF1439	Protein of unknown function (DUF1439)	0	0	0	0	0	0	0	0	0	0	0	0	0	0	0	0	0	0	0	0	0	0	0	0	0	0	0	0	0	0	0	0	0	0	0	0	0	0	0	0	0	1	1	1	1	2	0
PF07278.11	DUF1441	Protein of unknown function (DUF1441)	0	0	0	0	0	2	2	0	0	0	0	0	0	0	0	0	0	0	0	0	1	0	0	0	0	0	0	0	0	0	0	0	0	0	0	0	0	0	0	0	0	0	1	0	0	0	1
PF07286.12	DUF1445	Protein of unknown function (DUF1445)	0	0	0	0	0	1	1	0	0	0	0	0	0	0	0	0	0	0	0	0	1	0	0	0	0	0	1	1	1	0	1	1	1	1	0	0	0	0	0	1	0	0	0	0	0	1	1
PF07290.11	DUF1449	Protein of unknown function (DUF1449)	0	0	0	0	0	0	0	0	0	0	0	1	1	0	0	1	1	0	1	0	1	1	0	1	1	0	0	0	0	1	1	0	0	0	1	1	0	0	0	0	0	0	0	0	0	0	0
PF07295.11	DUF1451	Zinc-ribbon containing domain	0	0	0	0	0	0	0	0	0	0	0	0	0	0	0	0	1	0	0	0	0	1	0	0	0	0	1	0	0	0	0	0	0	0	0	0	0	0	0	0	0	0	0	0	0	1	1
PF07308.13	DUF1456	Protein of unknown function (DUF1456)	0	0	1	1	0	0	0	0	0	0	0	0	0	0	0	0	0	0	0	0	0	0	0	0	0	0	0	0	0	0	0	0	0	0	0	0	0	0	0	0	0	0	0	0	0	2	2
PF07331.11	TctB	Tripartite tricarboxylate transporter TctB family	1	0	0	0	5	6	6	2	1	1	2	2	5	3	3	2	6	2	2	0	2	10	3	1	2	1	5	4	6	1	8	3	2	4	0	0	0	5	1	5	0	0	0	0	0	6	1
PF07348.12	Syd	Syd protein (SUKH-2)	0	0	0	0	0	0	0	0	0	0	0	0	0	0	0	0	0	0	0	0	0	0	0	0	0	0	0	0	0	0	0	0	0	0	0	0	0	0	0	0	0	0	1	0	0	0	0
PF07356.12	DUF1481	Protein of unknown function (DUF1481)	0	0	0	0	0	0	0	0	0	0	0	0	0	0	0	0	0	0	0	0	0	0	0	0	0	0	0	0	0	0	0	0	0	0	0	0	0	0	0	0	0	0	0	0	0	0	0
PF07361.11	Cytochrom_B562	Cytochrome b562	0	0	0	0	0	0	0	0	0	0	0	0	0	0	0	0	0	0	0	0	0	0	0	0	0	0	0	0	0	0	0	0	0	0	0	0	0	0	0	0	0	0	0	0	0	1	0
PF07362.12	CcdA	Post-segregation antitoxin CcdA	0	0	0	0	0	0	0	2	1	1	1	0	1	0	0	0	0	1	1	0	1	1	1	0	1	0	0	0	0	0	0	1	2	1	0	0	0	0	0	1	0	1	0	0	0	0	0
PF07369.11	DUF1488	Protein of unknown function (DUF1488)	0	0	0	0	0	0	0	0	0	0	0	0	0	0	0	0	0	0	0	0	0	0	0	0	0	0	0	0	0	0	1	0	0	0	0	0	0	0	0	0	0	0	0	0	0	0	0
PF07386.11	DUF1499	Protein of unknown function (DUF1499)	0	0	0	0	0	1	1	0	0	0	0	0	1	0	0	1	1	1	1	0	1	1	1	1	1	1	1	2	2	2	1	2	2	1	1	1	1	1	1	1	0	1	1	1	1	2	1
PF07433.11	DUF1513	Protein of unknown function (DUF1513)	0	0	0	0	1	1	1	1	1	1	1	1	1	1	1	1	1	0	1	1	1	1	1	1	1	0	1	1	1	2	2	1	1	1	0	0	0	1	1	1	0	0	0	0	0	1	1
PF07445.12	PriC	Primosomal replication protein priC	0	0	0	0	0	0	0	0	0	0	0	0	0	0	0	0	0	0	0	0	0	0	0	0	0	0	0	0	0	0	0	0	0	0	0	0	0	0	0	0	0	0	0	0	0	0	0
PF07470.13	Glyco_hydro_88	Glycosyl Hydrolase Family 88	0	0	8	0	1	0	0	0	0	0	0	0	0	0	0	0	0	0	0	0	2	0	0	0	0	0	2	0	0	1	0	0	0	0	0	0	0	0	0	1	1	0	0	0	0	0	0
PF07478.13	Dala_Dala_lig_C	D-ala D-ala ligase C-terminus	2	2	1	2	1	1	1	1	1	1	2	1	1	1	1	1	1	1	1	1	3	1	1	2	1	1	1	2	2	1	1	1	1	2	1	1	2	1	2	1	1	3	2	2	2	1	1
PF07479.14	NAD_Gly3P_dh_C	NAD-dependent glycerol-3-phosphate dehydrogenase C-terminus	1	1	1	1	1	1	1	1	1	1	1	1	1	1	1	1	1	1	1	1	1	1	1	1	1	1	2	1	1	1	1	1	1	1	2	1	1	1	1	1	1	1	2	1	1	1	1
PF07484.12	Collar	Phage Tail Collar Domain	0	0	0	1	0	1	1	0	0	0	0	0	0	0	0	0	0	0	0	0	2	0	0	2	0	0	1	5	5	0	0	0	0	3	0	0	0	0	0	2	4	0	1	1	1	0	0
PF07494.11	Reg_prop	Two component regulator propeller	0	0	66	54	0	0	0	0	0	0	0	0	0	0	0	0	0	0	0	0	0	0	0	0	0	0	0	0	0	0	0	0	0	0	0	0	0	0	0	0	0	0	0	0	0	11	0
PF07495.13	Y_Y_Y	Y_Y_Y domain	0	0	43	34	0	2	2	0	0	0	0	0	0	0	0	0	0	0	0	0	0	0	0	0	0	0	0	0	0	0	0	0	0	0	0	0	0	0	0	0	0	0	0	0	0	2	0
PF07497.12	Rho_RNA_bind	Rho termination factor, RNA-binding domain	1	1	1	1	1	1	1	1	1	1	1	1	1	1	1	1	1	1	1	1	1	1	1	1	1	1	1	2	1	1	1	1	1	1	1	1	1	1	1	1	1	1	1	1	1	1	2
PF07498.12	Rho_N	Rho termination factor, N-terminal domain	3	3	2	2	1	1	1	2	2	2	2	2	2	2	2	2	2	2	3	3	2	2	4	2	1	1	1	2	2	2	2	4	4	3	2	2	2	2	1	2	2	1	1	1	1	1	1
PF07499.13	RuvA_C	RuvA, C-terminal domain	1	0	1	0	2	1	1	1	1	1	1	2	1	1	1	0	1	1	3	2	2	1	1	1	1	1	2	1	1	1	2	2	2	2	0	1	1	0	1	1	1	1	1	1	1	1	1
PF07508.13	Recombinase	Recombinase	1	0	0	0	2	1	1	1	2	3	0	0	3	1	1	0	3	1	0	0	0	0	0	0	5	3	1	2	3	0	1	0	1	3	7	1	0	1	0	0	5	2	1	0	1	0	0
PF07516.13	SecA_SW	SecA Wing and Scaffold domain	1	3	2	2	1	2	2	1	1	1	1	1	1	1	1	1	1	1	1	1	1	2	2	2	1	1	2	1	1	1	1	1	1	1	1	1	1	2	1	2	1	2	2	2	2	1	2
PF07517.14	SecA_DEAD	SecA DEAD-like domain	1	2	1	1	1	1	1	1	1	1	1	1	1	2	2	1	2	1	1	1	2	3	1	2	1	1	1	1	1	1	1	1	1	1	2	1	1	1	2	1	1	2	1	2	2	1	1
PF07521.12	RMMBL	Zn-dependent metallo-hydrolase RNA specificity domain	1	0	0	2	0	0	0	3	3	3	2	3	1	0	0	0	1	2	3	3	1	0	0	0	1	0	0	1	1	2	3	1	1	4	2	1	1	4	1	1	2	0	1	0	0	2	1
PF07549.14	Sec_GG	SecD/SecF GG Motif	1	1	2	2	1	2	2	2	2	2	2	2	2	2	2	1	2	1	1	1	2	1	1	2	1	3	3	5	5	3	2	3	3	0	2	2	2	3	2	4	3	2	2	2	2	2	2
PF07556.11	DUF1538	Protein of unknown function (DUF1538)	0	0	0	0	0	0	0	0	0	0	0	0	0	0	0	0	0	0	0	0	0	0	0	0	0	0	0	0	0	0	0	0	0	0	0	0	0	0	0	0	0	0	0	0	0	0	0
PF07559.14	FlaE	Flagellar basal body protein FlaE	0	0	0	0	1	0	0	2	2	2	0	1	2	2	2	2	2	1	1	2	1	2	1	0	2	1	2	1	1	4	2	4	4	5	0	0	0	2	3	5	2	5	3	6	5	4	2
PF07638.11	Sigma70_ECF	ECF sigma factor	3	4	13	13	1	2	2	2	2	2	2	2	3	3	3	4	5	2	2	2	3	2	2	1	1	1	0	0	0	3	3	1	0	0	4	0	4	3	3	5	0	1	1	1	1	2	3
PF07650.17	KH_2	KH domain	3	3	2	2	2	2	2	3	3	3	3	3	3	3	3	3	3	4	4	4	2	3	3	2	3	2	2	2	2	3	2	2	2	2	2	3	2	2	3	2	2	2	2	2	2	2	2
PF07655.13	Secretin_N_2	Secretin N-terminal domain	0	0	0	0	0	0	0	0	0	0	0	0	0	0	0	0	0	0	1	0	0	0	0	0	0	0	0	0	0	0	0	0	0	0	0	0	0	0	0	0	0	0	0	0	0	0	0
PF07660.14	STN	Secretin and TonB N terminus short domain	0	0	11	18	0	0	0	0	0	0	2	0	0	0	0	0	0	0	0	0	0	0	0	0	0	0	0	0	0	2	0	0	0	0	4	0	1	0	0	5	1	3	2	2	2	1	2
PF07661.13	MORN_2	MORN repeat variant	0	0	28	28	0	0	0	0	0	0	0	0	0	0	0	0	0	0	0	0	0	0	0	0	0	0	0	0	0	0	0	0	0	0	0	0	0	0	0	0	0	0	0	0	0	0	0
PF07662.13	Nucleos_tra2_C	Na+ dependent nucleoside transporter C-terminus	2	0	3	2	0	0	0	0	0	0	0	0	0	0	0	0	0	0	0	0	0	0	0	0	0	0	0	0	0	4	0	0	0	0	5	3	6	0	0	0	2	2	3	2	2	0	6
PF07664.12	FeoB_C	Ferrous iron transport protein B C terminus	0	0	2	1	0	0	0	0	0	0	0	0	0	0	0	0	0	0	0	0	0	0	0	0	0	0	0	0	0	4	0	0	0	2	1	2	1	0	0	0	1	1	1	1	1	2	0
PF07670.14	Gate	Nucleoside recognition	4	0	4	3	0	0	0	0	0	0	0	0	5	0	0	0	0	0	0	0	0	0	0	0	0	0	0	2	3	12	0	0	0	2	5	5	4	2	0	3	4	10	21	10	10	13	5
PF07676.12	PD40	WD40-like Beta Propeller Repeat	0	2	48	181	5	10	10	7	7	7	7	6	5	6	6	5	5	6	6	6	5	6	6	6	7	6	6	6	6	6	16	6	6	21	44	29	19	7	7	8	16	23	13	19	20	6	6
PF07681.12	DoxX	DoxX	3	8	7	9	1	7	7	2	2	2	2	2	1	2	2	1	2	4	4	3	2	2	2	6	2	4	1	1	1	4	2	2	2	4	6	2	2	5	3	5	2	2	3	4	2	2	5
PF07685.14	GATase_3	CobB/CobQ-like glutamine amidotransferase domain	3	3	0	2	0	2	2	2	2	2	2	2	2	2	2	2	2	3	2	2	2	2	2	2	2	2	2	2	2	2	2	2	2	2	1	0	0	3	2	2	0	1	1	2	2	2	0
PF07690.16	MFS_1	Major Facilitator Superfamily	66	50	26	27	24	49	49	34	34	34	34	33	53	30	30	39	41	41	23	25	29	31	31	21	33	20	34	48	49	68	57	49	52	65	36	24	25	59	45	69	16	23	33	21	19	43	44
PF07691.12	PA14	PA14 domain	0	0	2	2	0	1	1	1	3	1	1	1	1	5	5	8	4	1	0	0	1	1	5	0	3	0	1	0	0	0	0	0	0	0	0	0	0	0	1	0	0	0	2	0	0	0	0
PF07693.14	KAP_NTPase	KAP family P-loop domain	0	2	1	0	0	0	0	3	1	1	0	0	2	0	0	0	0	1	2	0	2	1	1	1	0	0	0	0	1	0	1	0	2	1	1	0	0	0	0	1	1	0	0	0	0	1	0
PF07694.12	5TM-5TMR_LYT	5TMR of 5TMR-LYT	0	0	0	0	0	0	0	0	0	0	0	0	0	0	0	0	0	0	0	0	0	0	0	0	1	0	0	1	1	1	0	1	1	0	0	0	0	3	0	0	0	0	0	0	0	0	0
PF07700.15	HNOB	Haem-NO-binding	0	0	1	1	1	1	1	2	2	2	2	2	1	1	1	1	1	1	1	1	1	1	1	1	1	1	2	0	0	0	1	1	1	1	0	0	1	0	0	0	0	0	1	0	0	0	0
PF07702.13	UTRA	UTRA domain	5	0	0	0	7	4	4	2	2	2	2	2	11	7	7	8	7	5	3	4	7	5	5	2	4	2	3	6	6	6	11	8	8	7	1	0	0	8	8	4	0	2	0	2	2	4	5
PF07715.15	Plug	TonB-dependent Receptor Plug Domain	0	0	112	94	4	5	5	4	1	1	10	10	3	0	0	0	1	0	4	2	1	2	3	1	5	0	2	6	7	10	0	2	2	2	48	29	37	6	1	10	29	6	6	6	7	11	8
PF07717.16	OB_NTP_bind	Oligonucleotide/oligosaccharide-binding (OB)-fold	1	1	0	0	0	0	0	0	0	0	0	0	0	0	0	0	0	0	0	0	0	0	0	0	0	0	0	0	0	0	0	0	0	0	0	0	0	0	0	0	0	1	1	1	1	1	1
PF07719.17	TPR_2	Tetratricopeptide repeat	0	7	76	161	14	27	23	25	30	41	26	46	49	61	61	72	62	51	27	16	44	54	37	34	33	51	64	38	38	42	103	36	39	103	40	14	12	31	38	33	23	24	21	23	33	15	5
PF07724.14	AAA_2	AAA domain (Cdc48 subfamily)	5	5	8	8	10	8	8	8	8	8	9	8	8	10	10	10	9	10	11	9	10	9	7	8	9	8	10	9	9	14	9	12	10	10	8	9	8	8	8	8	8	9	7	10	9	10	10
PF07726.11	AAA_3	ATPase family associated with various cellular activities (AAA)	1	1	4	4	1	2	2	3	3	3	3	3	3	2	2	3	2	1	1	1	3	3	1	1	2	1	3	2	2	1	4	3	3	2	1	0	1	3	3	1	0	2	7	2	2	1	1
PF07728.14	AAA_5	AAA domain (dynein-related subfamily)	4	5	4	6	3	1	1	4	5	4	5	5	5	6	6	4	2	3	6	4	10	5	4	4	5	4	7	5	3	6	12	7	7	10	4	4	2	2	7	7	3	18	4	42	48	15	2
PF07729.12	FCD	FCD domain	5	4	4	0	21	17	17	23	16	24	20	16	24	22	22	18	17	13	24	22	26	22	16	20	20	15	16	43	52	28	59	22	21	47	6	0	2	36	14	34	0	1	3	1	1	7	13
PF07730.13	HisKA_3	Histidine kinase	21	9	5	16	0	3	3	2	2	3	2	2	4	2	2	4	2	1	0	0	2	2	3	1	2	3	3	1	1	0	4	2	2	2	0	0	0	0	1	0	0	0	2	2	0	1	0
PF07733.12	DNA_pol3_alpha	Bacterial DNA polymerase III alpha NTPase domain	2	2	4	4	2	3	3	2	2	3	2	2	2	2	2	2	2	3	4	2	3	3	3	2	2	2	2	2	2	2	2	2	2	2	3	3	4	3	2	1	2	2	2	2	2	1	1
PF07743.13	HSCB_C	HSCB C-terminal oligomerisation domain	0	0	0	0	0	0	0	0	0	0	0	0	0	0	0	0	0	0	0	0	0	0	0	0	0	0	0	0	0	0	0	0	0	0	0	0	0	0	0	2	0	2	1	2	2	0	0
PF07811.12	TadE	TadE-like protein	2	1	0	0	0	0	0	2	2	2	1	0	1	4	4	1	1	0	2	1	3	1	2	1	1	2	1	3	3	2	2	4	4	1	0	3	4	3	2	0	2	2	0	3	2	0	0
PF07813.12	LTXXQ	LTXXQ motif family protein	0	0	0	0	0	1	1	0	0	0	0	0	0	0	0	0	0	0	0	0	0	0	0	0	0	0	0	0	0	0	0	0	0	0	0	0	0	0	0	0	0	0	0	0	0	7	3
PF07819.13	PGAP1	PGAP1-like protein	2	0	0	0	0	0	0	0	0	0	0	0	0	0	0	0	0	0	0	0	0	0	0	0	0	0	0	0	0	0	0	0	0	0	1	0	0	0	0	0	0	0	1	0	0	0	0
PF07831.13	PYNP_C	Pyrimidine nucleoside phosphorylase C-terminal domain	1	1	0	0	1	2	2	1	1	1	1	1	1	1	1	1	1	2	1	2	2	1	1	0	1	2	1	1	1	1	3	1	1	3	0	0	0	2	1	1	0	1	1	1	1	0	0
PF07840.12	FadR_C	FadR C-terminal domain	0	0	0	0	0	0	0	0	0	0	0	0	0	0	0	0	0	0	0	0	0	0	0	0	0	0	0	0	0	0	0	0	0	0	0	0	0	0	0	0	0	0	0	0	0	0	0
PF07883.11	Cupin_2	Cupin domain	11	7	16	15	14	7	7	17	16	16	11	12	29	16	16	18	19	19	12	13	18	34	13	11	21	16	24	21	21	13	40	14	14	28	9	4	2	17	16	7	3	2	8	3	1	5	5
PF07885.16	Ion_trans_2	Ion channel	3	5	1	6	0	4	4	8	11	8	9	8	4	9	9	7	7	2	3	2	2	8	3	1	2	1	6	4	2	6	6	4	4	4	3	1	3	2	4	0	3	7	4	7	7	1	0
PF07889.12	DUF1664	Protein of unknown function (DUF1664)	0	1	0	0	0	0	0	0	0	0	0	0	0	0	0	0	0	0	1	0	1	0	1	0	0	0	0	0	2	4	0	1	2	2	0	1	8	0	0	3	0	3	1	3	3	0	4
PF07943.13	PBP5_C	Penicillin-binding protein 5, C-terminal domain	0	0	0	0	1	1	1	1	1	1	1	1	1	1	1	1	1	1	1	1	1	1	1	1	1	1	1	1	1	1	1	1	1	1	1	1	1	1	1	1	0	1	2	1	1	1	1
PF07963.12	N_methyl	Prokaryotic N-terminal methylation motif	0	0	1	0	0	0	0	0	0	0	0	0	1	0	0	0	0	0	2	0	7	0	0	0	0	0	0	0	0	0	0	0	0	0	4	0	0	0	0	0	4	21	16	22	21	6	6
PF07969.11	Amidohydro_3	Amidohydrolase family	1	4	6	10	8	6	6	12	11	13	10	9	11	11	11	10	14	13	10	8	8	19	7	9	10	12	15	9	9	7	12	12	12	12	7	9	12	8	4	11	8	1	10	4	4	1	0
PF07973.14	tRNA_SAD	Threonyl and Alanyl tRNA synthetase second additional domain	3	2	2	1	2	2	2	3	3	3	3	3	2	2	2	2	2	3	3	3	3	3	3	2	3	3	3	4	4	4	3	3	3	3	2	2	2	3	3	4	3	2	2	2	2	2	2
PF07977.13	FabA	FabA-like domain	0	0	3	4	2	2	2	2	2	2	2	2	2	2	2	2	2	2	2	2	5	2	2	2	2	2	2	2	2	2	2	2	2	2	1	1	2	2	2	3	2	2	2	2	2	2	2
PF07991.12	IlvN	Acetohydroxy acid isomeroreductase, NADPH-binding domain	1	2	2	2	1	1	1	1	1	1	2	2	1	1	1	1	1	1	1	1	1	1	1	1	2	1	2	3	2	2	2	1	1	2	1	1	1	1	1	3	2	1	1	1	1	1	1
PF07992.14	Pyr_redox_2	Pyridine nucleotide-disulphide oxidoreductase	16	36	21	11	14	28	28	22	23	25	20	23	23	23	23	25	27	19	21	18	22	28	22	24	25	29	30	17	16	20	24	24	26	20	19	18	24	22	17	15	11	18	19	17	18	21	23
PF08003.11	Methyltransf_9	Protein of unknown function (DUF1698)	0	0	0	1	0	0	0	0	0	0	0	0	0	0	0	0	0	0	0	0	0	0	0	1	0	0	0	4	2	2	0	0	0	1	0	0	1	1	0	0	0	0	0	0	0	0	1
PF08007.12	Cupin_4	Cupin superfamily protein	1	1	0	0	0	0	0	0	0	0	0	0	0	0	0	0	0	0	0	0	0	0	0	0	0	1	0	0	1	0	2	0	0	0	1	1	0	0	1	0	1	0	0	0	0	1	1
PF08013.11	Tagatose_6_P_K	Tagatose 6 phosphate kinase	0	0	0	0	0	0	0	1	1	1	1	1	0	0	0	0	0	0	0	0	0	0	0	0	0	0	0	0	0	1	1	0	0	0	0	0	0	0	0	0	0	0	0	0	0	0	0
PF08019.12	EptA_B_N	Phosphoethanolamine transferase EptA/EptB	0	0	0	0	0	0	0	0	0	0	0	0	0	0	0	0	0	0	0	0	0	0	0	0	0	0	0	0	0	0	0	0	0	0	0	0	0	0	0	1	0	0	0	0	0	1	0
PF08021.11	FAD_binding_9	Siderophore-interacting FAD-binding domain	3	5	0	0	1	1	1	3	1	2	2	2	1	0	0	0	0	0	1	1	0	2	1	0	1	0	0	0	0	1	1	2	2	1	0	0	2	1	1	2	0	0	0	0	0	2	2
PF08022.12	FAD_binding_8	FAD-binding domain	0	0	0	0	0	0	0	2	1	2	0	0	0	0	0	0	0	0	0	0	0	0	0	2	0	0	1	1	1	1	2	2	3	1	0	0	0	0	0	0	0	0	0	0	0	0	0
PF08029.11	HisG_C	HisG, C-terminal domain	1	1	1	1	0	0	0	0	0	0	0	0	0	0	0	0	0	0	0	0	0	0	0	0	0	0	0	0	0	0	0	0	0	0	0	0	0	0	0	0	1	0	0	0	0	0	0
PF08030.12	NAD_binding_6	Ferric reductase NAD binding domain	0	0	0	0	0	0	0	0	0	0	0	0	0	0	0	1	1	0	0	0	1	0	0	0	0	0	0	0	0	0	0	0	0	0	0	0	0	1	0	0	0	0	0	0	0	1	0
PF08032.12	SpoU_sub_bind	RNA 2'-O ribose methyltransferase substrate binding	3	2	2	1	1	2	2	1	1	1	1	1	1	1	1	0	1	1	1	1	1	1	1	1	1	1	1	2	2	2	3	2	2	2	2	1	2	3	1	1	1	1	1	1	1	2	1
PF08124.11	Lyase_8_N	Polysaccharide lyase family 8, N terminal alpha-helical domain	0	0	0	0	0	0	0	0	0	0	0	0	0	0	0	0	0	0	0	0	0	0	0	0	0	0	0	0	0	0	0	0	0	0	0	0	0	0	0	0	0	0	0	0	0	0	0
PF08125.13	Mannitol_dh_C	Mannitol dehydrogenase C-terminal domain	0	0	1	0	2	2	2	1	1	1	1	0	1	1	1	1	1	1	1	2	3	1	1	0	0	0	1	2	2	2	4	2	1	4	0	0	1	1	0	1	0	1	0	2	2	1	1
PF08139.12	LPAM_1	Prokaryotic membrane lipoprotein lipid attachment site	0	0	0	2	0	0	0	0	0	0	0	0	0	0	0	1	0	0	0	0	0	0	0	0	1	0	0	0	0	0	1	1	1	2	0	0	1	0	0	0	0	0	0	0	0	1	0
PF08180.11	BAGE	B melanoma antigen family	0	0	0	0	0	0	0	0	0	0	0	0	0	0	0	0	0	0	0	0	0	0	0	0	0	0	0	0	0	0	0	0	0	0	0	0	0	0	0	0	0	0	0	0	0	0	0
PF08206.11	OB_RNB	Ribonuclease B OB domain	0	0	0	0	0	0	0	0	0	0	0	0	0	0	0	0	0	0	0	0	0	0	0	1	0	0	0	0	0	1	1	1	1	1	0	0	1	1	0	0	0	0	0	0	0	1	5
PF08207.12	EFP_N	Elongation factor P (EF-P) KOW-like domain	1	1	2	1	1	1	1	2	2	2	2	2	2	2	2	1	2	1	1	1	1	2	2	2	2	1	1	1	1	2	1	1	1	1	1	1	1	1	1	3	1	2	2	2	2	2	1
PF08211.12	dCMP_cyt_deam_2	Cytidine and deoxycytidylate deaminase zinc-binding region	2	1	1	0	0	0	0	1	1	1	1	1	0	1	1	0	0	0	1	1	1	1	1	0	0	1	1	1	1	0	1	1	1	0	0	2	2	0	1	2	0	2	2	2	2	0	0
PF08212.12	Lipocalin_2	Lipocalin-like domain	0	1	0	0	0	0	0	0	0	0	0	0	0	0	0	0	0	0	1	2	2	0	0	1	0	1	0	0	0	0	0	0	0	0	0	0	0	0	0	0	3	1	0	1	1	1	1
PF08218.11	Citrate_ly_lig	Citrate lyase ligase C-terminal domain	0	0	0	1	0	0	0	0	0	0	0	0	0	0	0	0	0	0	0	0	0	0	0	0	0	0	0	0	0	0	0	0	0	0	0	0	0	0	0	0	0	0	0	0	0	0	0
PF08220.12	HTH_DeoR	DeoR-like helix-turn-helix domain	2	2	3	0	4	3	3	3	2	2	2	5	5	1	1	1	1	2	3	2	3	4	2	2	2	5	5	5	5	6	8	3	3	7	1	0	0	5	8	7	0	1	4	2	3	4	4
PF08238.12	Sel1	Sel1 repeat	0	0	0	3	5	5	5	24	24	23	22	22	3	26	26	20	2	4	7	2	32	0	2	5	25	3	0	15	26	67	96	24	24	32	6	5	5	19	118	13	9	82	2	134	109	0	4
PF08239.11	SH3_3	Bacterial SH3 domain	0	0	4	2	5	6	6	1	1	1	2	3	4	1	1	5	3	2	3	4	12	2	2	3	2	2	4	4	3	5	8	4	5	11	0	0	0	2	2	0	2	1	2	1	1	1	1
PF08240.12	ADH_N	Alcohol dehydrogenase GroES-like domain	23	24	12	6	7	12	12	14	14	16	15	13	26	24	24	22	24	23	26	20	17	25	14	18	21	19	22	15	17	20	30	15	16	15	16	10	11	15	18	21	9	7	8	8	8	19	25
PF08241.12	Methyltransf_11	Methyltransferase domain	12	10	5	18	5	5	5	4	5	5	3	5	17	6	6	13	11	8	6	6	5	10	7	17	2	9	8	16	16	11	9	13	9	13	9	4	2	12	11	17	6	4	9	4	5	3	4
PF08242.12	Methyltransf_12	Methyltransferase domain	3	0	0	5	3	0	0	1	1	1	0	0	1	3	3	4	1	1	0	0	5	2	0	8	0	5	1	4	3	8	3	4	2	5	0	1	0	2	4	6	1	2	4	4	3	2	1
PF08245.12	Mur_ligase_M	Mur ligase middle domain	7	6	7	8	5	5	5	5	5	5	5	6	8	5	5	5	6	5	6	5	5	6	6	5	5	5	5	5	5	5	5	5	5	5	7	7	8	7	6	6	6	7	7	7	7	5	6
PF08264.13	Anticodon_1	Anticodon-binding domain of tRNA	3	4	4	4	4	4	4	4	4	4	4	4	4	4	4	4	4	3	3	3	4	3	3	3	4	3	3	4	4	4	3	3	3	3	3	4	3	4	4	4	4	3	3	4	4	3	4
PF08269.11	dCache_2	Cache domain	0	0	0	0	0	0	0	1	1	2	3	1	0	0	0	0	0	0	0	0	0	0	2	0	1	1	0	1	0	3	1	2	2	1	0	0	0	0	3	4	0	0	0	0	0	3	1
PF08271.12	TF_Zn_Ribbon	TFIIB zinc-binding	0	0	0	0	4	0	0	1	1	1	1	0	1	0	0	0	1	0	2	1	2	2	0	0	1	5	0	0	0	0	0	0	0	0	0	0	0	0	0	2	0	0	0	0	0	0	0
PF08272.11	Topo_Zn_Ribbon	Topoisomerase I zinc-ribbon-like	0	0	0	0	0	0	0	0	0	0	0	0	0	0	0	0	0	0	0	0	0	0	0	0	0	0	0	0	0	0	0	0	0	0	0	0	0	0	0	0	0	2	2	2	2	2	2
PF08274.12	PhnA_Zn_Ribbon	PhnA Zinc-Ribbon	0	1	1	0	0	0	0	0	1	1	0	1	0	0	0	0	0	0	0	0	1	0	1	2	0	0	0	0	0	1	0	0	0	0	0	0	0	0	1	1	0	1	2	1	0	2	1
PF08275.11	Toprim_N	DNA primase catalytic core, N-terminal domain	1	1	1	1	1	1	1	1	1	1	1	1	1	1	1	2	2	1	1	1	1	1	2	2	1	1	1	1	1	1	1	1	1	1	2	1	1	4	1	1	1	1	2	1	1	1	2
PF08278.11	DnaG_DnaB_bind	DNA primase DnaG DnaB-binding	1	2	0	0	0	0	0	0	0	0	0	0	0	0	0	0	0	0	0	0	0	0	0	0	0	0	0	0	0	0	0	0	0	0	0	0	0	0	0	0	0	2	1	3	3	2	2
PF08279.12	HTH_11	HTH domain	1	1	2	7	1	1	1	6	4	5	5	5	7	3	3	2	5	5	3	2	4	5	2	2	5	4	4	5	4	8	10	4	5	10	1	0	0	7	4	3	1	2	2	2	2	6	1
PF08280.11	HTH_Mga	M protein trans-acting positive regulator (MGA) HTH domain	0	0	0	0	0	0	0	0	0	0	0	0	0	0	0	0	0	0	0	0	0	0	0	0	0	0	0	0	0	0	0	0	0	0	0	0	0	0	0	0	0	0	0	0	0	0	0
PF08281.12	Sigma70_r4_2	Sigma-70, region 4	8	17	27	52	5	14	14	4	5	6	5	3	9	5	5	4	6	8	6	7	12	9	9	5	6	7	2	11	11	7	17	12	12	25	8	4	9	16	10	16	13	5	3	11	10	6	8
PF08282.12	Hydrolase_3	haloacid dehalogenase-like hydrolase	4	4	10	5	2	4	4	1	1	1	1	1	3	3	3	5	3	2	3	2	3	1	2	1	2	1	1	2	3	2	7	1	4	9	3	1	3	7	4	5	0	5	9	5	5	8	9
PF08298.11	AAA_PrkA	PrkA AAA domain	1	2	1	2	2	2	2	1	1	1	1	1	1	1	1	2	3	1	1	1	2	1	2	1	3	1	1	1	1	1	2	1	1	1	2	1	1	1	2	2	2	4	4	5	5	3	3
PF08299.11	Bac_DnaA_C	Bacterial dnaA protein helix-turn-helix	1	1	1	1	1	1	1	1	1	1	1	1	1	1	1	1	1	1	2	1	1	1	1	1	1	1	1	2	2	2	2	3	3	2	1	1	1	2	1	1	2	1	1	1	1	2	1
PF08308.11	PEGA	PEGA domain	0	0	0	2	0	0	0	0	0	0	0	0	0	0	0	0	0	0	0	0	0	0	0	0	0	0	0	0	0	1	0	0	0	0	0	0	0	0	0	0	0	0	0	0	0	0	0
PF08323.11	Glyco_transf_5	Starch synthase catalytic domain	0	0	2	2	2	2	2	0	0	0	0	0	0	0	0	0	0	0	0	0	0	0	0	0	0	0	0	0	0	0	2	0	0	0	0	0	0	0	0	0	0	2	2	1	1	2	0
PF08328.11	ASL_C	Adenylosuccinate lyase C-terminal	1	0	1	1	0	0	0	0	0	0	0	0	0	0	0	0	0	0	0	0	0	0	0	0	0	0	0	0	0	0	0	0	0	0	0	0	0	0	0	0	0	1	1	1	1	2	1
PF08329.10	ChitinaseA_N	Chitinase A, N-terminal domain	0	0	1	0	0	0	0	0	0	0	0	0	0	1	1	0	1	0	0	0	0	0	1	0	1	0	0	0	0	0	0	0	0	0	0	0	0	0	0	0	0	2	0	0	0	0	0
PF08331.10	DUF1730	Domain of unknown function (DUF1730)	0	0	1	1	0	1	1	2	2	2	2	2	1	1	1	1	1	1	1	1	1	1	1	1	1	2	1	1	1	1	1	1	2	1	1	1	1	1	1	1	1	2	1	2	2	0	2
PF08334.11	T2SSG	Type II secretion system (T2SS), protein G	0	0	0	0	0	0	0	0	0	0	0	0	1	0	0	0	0	0	0	0	2	0	0	0	0	0	0	0	0	0	0	0	0	0	1	0	0	0	0	0	1	3	2	2	2	1	0
PF08335.11	GlnD_UR_UTase	GlnD PII-uridylyltransferase	3	4	0	0	4	5	5	3	3	3	4	3	3	3	3	4	5	4	4	4	3	3	4	3	4	3	3	5	5	3	4	4	5	4	3	4	5	4	4	3	5	5	4	5	5	3	5
PF08338.11	DUF1731	Domain of unknown function (DUF1731)	1	2	1	2	0	0	0	0	0	0	0	0	1	0	0	0	0	0	0	0	0	0	0	0	0	0	0	1	1	0	2	0	0	2	0	0	0	2	1	0	0	1	1	1	1	2	1
PF08340.11	DUF1732	Domain of unknown function (DUF1732)	0	0	0	1	0	0	0	1	2	2	1	2	1	1	1	1	2	1	2	2	1	2	2	1	1	1	1	1	1	2	1	1	1	1	0	0	0	1	1	2	2	2	1	1	1	2	0
PF08345.11	YscJ_FliF_C	Flagellar M-ring protein C-terminal	0	0	0	0	1	1	1	1	1	1	1	1	1	1	1	1	1	1	2	1	1	1	1	0	1	1	1	1	1	2	1	3	3	2	1	1	1	1	1	1	1	2	2	2	2	1	1
PF08348.11	PAS_6	YheO-like PAS domain	0	0	0	0	0	0	0	0	0	0	1	1	1	0	0	0	0	0	0	0	0	0	0	0	1	0	0	0	0	2	2	0	0	0	0	0	0	0	1	0	0	0	0	0	0	0	0
PF08349.11	DUF1722	Protein of unknown function (DUF1722)	0	0	0	0	0	0	0	0	0	0	0	0	0	0	0	0	0	0	0	0	0	0	0	0	0	0	0	0	0	0	0	0	0	0	0	0	0	0	0	0	0	2	1	2	2	1	0
PF08351.11	DUF1726	Domain of unknown function (DUF1726)	0	0	0	0	0	0	0	0	0	0	0	0	0	0	0	0	0	0	0	0	0	0	0	0	0	0	0	0	0	0	0	0	0	0	0	0	0	0	0	0	0	1	1	1	1	1	1
PF08352.12	oligo_HPY	Oligopeptide/dipeptide transporter, C-terminal region	5	2	0	2	15	15	15	18	17	18	20	15	31	23	23	21	15	20	40	27	20	21	16	10	15	14	22	30	34	25	28	19	19	27	2	0	0	38	19	18	0	10	8	7	10	7	9
PF08364.11	IF2_assoc	Bacterial translation initiation factor IF-2 associated region	0	0	0	0	1	1	1	1	1	1	1	1	1	2	2	1	1	1	1	1	1	2	1	3	1	3	1	1	1	2	2	3	3	2	1	1	1	3	0	1	1	2	2	2	2	2	2
PF08376.10	NIT	Nitrate and nitrite sensing	0	0	0	0	0	0	0	4	4	4	3	1	0	0	0	0	0	0	0	0	3	0	2	0	1	0	0	3	3	5	5	4	5	3	0	0	0	0	5	0	0	0	0	0	0	4	0
PF08378.11	NERD	Nuclease-related domain	1	2	0	0	0	0	0	0	0	0	0	0	0	0	0	0	0	0	0	0	0	0	0	0	0	0	0	0	0	0	0	0	0	0	0	0	0	0	0	0	0	2	3	0	0	0	4
PF08402.10	TOBE_2	TOBE domain	3	5	0	0	17	14	14	20	22	20	21	23	24	22	22	20	15	15	12	13	24	16	16	10	10	18	14	25	25	27	49	24	23	43	1	0	0	28	19	21	2	6	5	6	6	8	14
PF08411.10	Exonuc_X-T_C	Exonuclease C-terminal	0	0	0	0	0	0	0	0	0	0	0	0	0	0	0	0	0	0	1	0	0	0	0	0	0	0	0	0	1	0	0	0	0	0	0	0	0	0	0	0	0	1	1	2	1	1	1
PF08436.12	DXP_redisom_C	1-deoxy-D-xylulose 5-phosphate reductoisomerase C-terminal domain	1	2	0	0	2	1	1	1	1	1	0	0	1	1	1	1	1	1	1	1	1	1	1	1	2	1	1	1	1	1	1	1	1	1	1	1	1	0	1	1	1	2	1	1	1	1	1
PF08439.10	Peptidase_M3_N	Oligopeptidase F	0	0	0	0	1	1	1	1	1	1	1	1	1	1	1	1	1	1	1	1	2	2	1	1	1	1	1	1	1	1	1	1	1	1	0	0	0	1	1	1	1	1	0	0	0	0	0
PF08442.10	ATP-grasp_2	ATP-grasp domain	1	1	2	2	1	3	3	2	2	2	3	1	2	1	1	2	1	1	1	1	2	2	1	2	1	2	1	1	1	1	2	1	1	1	1	1	1	1	3	2	1	1	1	1	1	2	1
PF08443.11	RimK	RimK-like ATP-grasp domain	0	0	3	3	2	1	1	0	0	0	0	0	1	1	1	1	1	1	2	1	0	0	1	3	0	2	0	5	6	2	3	6	6	7	1	1	1	1	0	2	3	3	2	3	3	5	3
PF08447.12	PAS_3	PAS fold	0	0	29	16	0	1	1	9	9	10	10	6	0	0	0	0	0	7	6	5	7	0	8	1	7	0	0	13	15	3	3	12	10	13	2	3	6	5	8	12	10	3	3	3	3	21	18
PF08448.10	PAS_4	PAS fold	0	0	17	0	9	4	4	6	4	5	7	8	2	2	2	4	3	10	16	17	13	4	13	2	13	5	4	30	29	8	18	24	25	17	10	15	20	11	9	11	14	2	3	1	1	23	9
PF08450.12	SGL	SMP-30/Gluconolactonase/LRE-like region	1	0	25	13	4	1	1	4	3	2	1	2	6	4	4	5	4	6	0	0	7	5	1	0	5	0	3	4	6	17	11	2	3	3	2	2	1	2	2	6	1	0	0	0	0	2	3
PF08459.11	UvrC_HhH_N	UvrC Helix-hairpin-helix N-terminal	2	2	2	1	2	2	2	1	1	1	1	2	1	2	2	2	1	1	1	1	1	1	1	1	1	1	2	2	3	1	1	1	1	1	1	2	1	1	1	1	1	2	2	2	2	1	1
PF08461.10	HTH_12	Ribonuclease R winged-helix domain	0	0	0	0	0	0	0	0	0	0	0	0	0	0	0	0	0	0	0	0	0	0	0	0	0	0	0	0	0	0	0	0	0	0	2	1	1	0	0	0	0	0	0	0	0	1	0
PF08468.11	MTS_N	Methyltransferase small domain N-terminal	0	0	0	0	1	1	1	0	0	0	0	0	1	1	1	1	1	0	0	0	1	0	1	0	1	0	1	0	0	0	0	0	0	0	0	0	0	0	0	0	0	1	1	1	1	1	1
PF08478.10	POTRA_1	POTRA domain, FtsQ-type	1	2	1	0	0	0	0	1	1	1	1	1	1	1	1	1	1	0	1	1	1	1	1	0	1	1	0	2	2	1	2	1	1	1	2	1	1	2	1	2	1	2	1	1	1	2	1
PF08482.10	HrpB_C	ATP-dependent helicase C-terminal	1	1	0	0	1	1	1	1	1	1	2	2	1	1	1	1	1	2	1	1	1	1	1	1	1	2	1	1	1	1	1	2	1	1	0	1	1	1	1	1	1	0	1	0	0	1	0
PF08495.10	FIST	FIST N domain	0	0	1	2	2	5	5	2	2	2	2	2	2	2	2	2	2	0	0	0	2	0	2	0	0	0	2	1	1	0	1	1	1	0	0	0	0	0	1	1	0	0	0	0	0	2	3
PF08496.10	Peptidase_S49_N	Peptidase family S49 N-terminal	0	0	0	0	0	0	0	0	0	0	0	0	0	0	0	0	0	0	0	0	0	0	0	0	0	0	0	0	0	0	0	0	0	0	0	0	0	0	0	0	0	1	2	1	1	1	1
PF08497.10	Radical_SAM_N	Radical SAM N-terminal	0	0	0	0	0	0	0	0	0	0	0	0	0	0	0	0	0	0	0	0	0	0	0	0	0	0	0	0	0	0	0	0	0	0	0	0	0	0	1	0	0	1	1	1	1	1	0
PF08501.11	Shikimate_dh_N	Shikimate dehydrogenase substrate binding domain	1	1	1	2	2	1	1	2	1	2	1	1	2	2	2	2	2	2	1	1	2	1	2	1	1	1	1	2	2	1	2	1	1	3	1	1	2	3	1	3	1	1	1	1	1	4	1
PF08502.10	LeuA_dimer	LeuA allosteric (dimerisation) domain	3	1	1	0	2	1	1	2	2	2	2	2	2	2	2	2	2	2	2	2	2	2	2	2	2	2	2	2	2	2	2	2	2	2	1	1	1	2	2	2	0	1	1	1	1	1	1
PF08525.11	OapA_N	Opacity-associated protein A N-terminal motif	0	0	0	0	0	0	0	0	0	0	0	0	0	0	0	0	0	0	0	0	0	0	0	0	0	0	0	0	0	0	0	0	0	0	0	0	0	0	0	0	0	0	0	0	0	0	0
PF08529.11	NusA_N	NusA N-terminal domain	1	2	3	2	2	2	2	2	2	2	2	3	2	3	2	2	2	3	2	2	2	2	2	3	2	2	2	3	3	3	3	2	2	3	2	2	2	2	3	2	1	2	2	1	1	1	1
PF08534.10	Redoxin	Redoxin	2	3	3	3	5	5	5	2	2	2	3	3	4	3	3	4	4	3	7	5	4	3	3	4	4	4	3	3	3	5	5	5	6	5	3	3	3	7	3	6	2	1	3	1	1	5	4
PF08541.10	ACP_syn_III_C	3-Oxoacyl-[acyl-carrier-protein (ACP)] synthase III C terminal	2	2	6	7	3	3	3	5	4	4	4	4	6	4	4	4	4	4	4	4	4	4	6	5	4	4	4	7	7	3	2	3	3	4	5	4	4	4	2	2	4	6	0	10	6	0	2
PF08543.12	Phos_pyr_kin	Phosphomethylpyrimidine kinase	1	1	1	1	1	2	2	1	1	1	1	1	1	1	1	1	1	0	1	1	1	1	1	1	1	0	1	2	2	3	2	2	2	2	1	1	1	2	2	1	1	1	2	1	1	1	2
PF08544.13	GHMP_kinases_C	GHMP kinases C terminal	4	2	2	5	1	2	2	2	2	2	1	1	1	1	1	2	1	1	1	1	1	1	1	1	2	1	2	1	1	1	1	1	2	2	1	1	1	1	1	1	1	3	2	3	3	1	2
PF08545.10	ACP_syn_III	3-Oxoacyl-[acyl-carrier-protein (ACP)] synthase III	1	1	3	4	1	1	1	2	2	2	2	2	3	2	2	2	3	2	2	2	2	4	3	2	2	2	2	3	3	2	1	1	1	3	3	2	5	2	1	2	2	3	0	3	3	0	2
PF08546.11	ApbA_C	Ketopantoate reductase PanE/ApbA C terminal	2	1	0	2	0	0	0	1	1	1	1	1	1	1	1	1	1	1	2	1	0	1	0	0	1	0	1	0	0	0	0	0	0	0	0	0	0	0	0	1	0	1	1	1	1	1	1
PF08547.12	CIA30	Complex I intermediate-associated protein 30 (CIA30)	0	0	0	0	0	0	0	0	0	0	0	0	0	0	0	0	0	0	0	0	0	1	0	0	0	0	2	0	0	0	0	0	0	0	0	0	0	0	0	0	0	0	0	0	0	0	0
PF08645.11	PNK3P	Polynucleotide kinase 3 phosphatase	0	0	0	2	0	0	0	0	0	0	0	0	0	0	0	0	0	0	0	0	0	0	0	0	0	0	0	0	0	0	0	0	0	0	0	0	0	0	1	0	0	1	1	1	1	1	1
PF08647.11	BRE1	BRE1 E3 ubiquitin ligase	0	0	0	0	0	0	0	7	0	7	0	0	0	0	0	0	0	0	0	0	0	0	0	0	0	0	0	0	0	0	0	0	0	0	0	0	0	0	0	0	0	0	0	0	1	0	0
PF08666.12	SAF	SAF domain	0	1	2	1	3	0	0	2	2	2	2	2	3	3	3	2	1	2	3	3	2	1	2	0	1	1	2	3	3	4	5	3	3	2	1	1	2	2	1	4	1	0	0	2	1	2	0
PF08668.12	HDOD	HDOD domain	0	0	0	0	0	0	0	0	0	0	0	0	1	0	0	0	0	0	1	1	0	1	2	0	0	0	1	1	1	0	0	2	2	0	0	0	0	0	0	2	0	0	0	0	0	12	0
PF08669.11	GCV_T_C	Glycine cleavage T-protein C-terminal barrel domain	2	1	1	2	1	4	4	14	14	17	15	12	17	13	13	17	22	17	7	7	14	21	11	28	21	27	20	7	6	8	17	10	11	4	1	1	1	6	10	3	1	1	1	1	1	2	2
PF08676.11	MutL_C	MutL C terminal dimerisation domain	0	0	1	1	1	1	1	1	1	1	1	1	1	1	1	1	1	1	2	1	1	1	1	1	1	1	1	1	1	1	1	1	1	1	1	1	1	1	2	1	1	1	1	1	1	1	1
PF08681.11	DUF1778	Protein of unknown function (DUF1778)	0	0	0	0	0	0	0	0	0	0	0	0	0	0	0	0	0	0	0	0	0	0	0	0	0	0	0	0	2	0	0	0	1	0	1	0	0	0	0	0	1	1	1	0	0	2	0
PF08732.10	HIM1	HIM1	0	0	0	0	0	0	0	0	0	0	0	0	0	0	0	0	0	0	0	0	0	0	0	0	0	0	0	0	0	0	0	0	0	0	0	0	0	0	0	0	0	0	1	0	0	0	0
PF08765.11	Mor	Mor transcription activator family	0	0	0	0	0	0	0	0	0	0	0	0	0	0	0	0	0	0	0	0	0	0	0	0	4	0	0	0	0	0	0	0	0	0	0	0	0	0	0	0	0	0	2	0	0	2	0
PF08800.10	VirE_N	VirE N-terminal domain	0	0	0	0	0	0	0	0	0	0	0	0	0	0	0	0	0	0	0	0	0	0	0	0	0	0	0	0	0	0	0	0	0	0	0	0	0	0	0	0	0	0	0	0	0	0	0
PF08803.11	ydhR	Putative mono-oxygenase ydhR	0	0	0	2	0	0	0	0	0	0	0	0	0	0	0	0	0	0	1	0	0	0	1	0	0	1	0	0	0	0	0	0	0	0	0	0	0	0	0	2	0	0	0	0	0	0	0
PF08843.11	AbiEii	Nucleotidyl transferase AbiEii toxin, Type IV TA system	0	1	3	0	0	2	2	0	0	0	0	0	2	0	0	2	2	0	3	0	1	0	0	0	1	0	0	0	1	0	1	0	1	5	0	0	0	1	0	0	1	3	1	2	1	1	1
PF08883.11	DOPA_dioxygen	Dopa 4,5-dioxygenase family	0	0	0	0	0	0	0	0	0	0	0	0	1	1	1	1	1	0	0	0	0	1	0	0	1	0	1	0	0	0	0	0	0	0	0	0	0	0	1	0	0	0	1	0	0	1	1
PF08888.11	HopJ	HopJ type III effector protein	0	0	1	0	0	0	0	0	0	0	0	0	0	0	0	0	0	0	0	0	0	0	0	0	0	0	0	0	0	0	0	0	0	0	0	0	0	0	0	0	0	0	0	0	0	1	0
PF08891.11	YfcL	YfcL protein	0	0	0	0	0	0	0	0	0	0	0	0	0	0	0	0	0	0	0	0	0	0	0	0	0	0	0	0	0	0	0	0	0	0	0	0	0	0	0	0	0	0	0	0	0	1	1
PF09002.11	DUF1887	Domain of unknown function (DUF1887)	0	0	0	0	0	0	0	0	0	0	0	0	0	0	0	0	0	0	0	0	0	0	0	0	0	0	0	0	0	0	0	0	0	0	0	0	0	0	1	0	0	0	1	0	0	0	0
PF09012.10	FeoC	FeoC like transcriptional regulator	0	0	0	0	0	0	0	0	0	0	0	0	0	0	0	0	0	0	0	0	0	0	0	0	0	0	0	0	0	2	0	0	0	0	0	0	0	0	0	0	0	0	1	1	1	0	0
PF09016.10	Pas_Saposin	Pas factor saposin fold	0	0	0	0	0	0	0	0	0	0	0	0	0	0	0	0	0	0	0	0	0	0	0	0	0	0	0	0	0	0	0	0	0	0	0	0	0	0	0	0	0	0	0	0	0	0	0
PF09084.11	NMT1	NMT1/THI5 like	3	1	1	1	1	4	4	4	4	4	4	6	5	2	2	3	4	5	4	4	3	4	1	1	3	2	5	5	6	4	11	11	13	7	0	0	0	10	4	7	2	1	3	1	1	3	1
PF09115.10	DNApol3-delta_C	DNA polymerase III, delta subunit, C terminal	1	0	0	0	0	0	0	0	0	0	0	0	0	0	0	0	0	0	0	0	0	0	0	0	0	0	0	0	0	0	0	0	0	0	0	0	0	0	0	0	0	1	1	1	1	0	0
PF09157.11	TruB-C_2	Pseudouridine synthase II TruB, C-terminal	0	0	0	0	0	0	0	0	0	0	0	0	0	0	0	0	0	0	0	0	0	0	0	0	0	0	0	1	1	1	0	0	0	0	0	0	0	1	0	1	0	1	1	1	1	1	1
PF09179.11	TilS	TilS substrate binding domain	2	1	0	0	0	0	0	0	0	0	0	0	0	0	0	0	0	0	0	0	0	0	0	0	0	0	0	0	0	0	0	0	0	0	0	0	0	0	0	0	0	1	1	2	2	0	4
PF09186.11	DUF1949	Domain of unknown function (DUF1949)	1	1	0	0	0	0	0	0	0	0	0	0	0	0	0	0	0	0	0	0	0	0	0	0	0	0	0	0	0	0	1	0	0	1	0	0	0	0	0	0	0	0	1	1	1	1	1
PF09190.11	DALR_2	DALR domain	1	2	1	1	1	1	1	0	0	0	0	0	1	1	1	1	1	0	0	0	1	1	1	0	1	0	0	1	1	1	0	1	1	1	0	0	1	1	1	1	1	1	1	1	1	1	1
PF09278.11	MerR-DNA-bind	MerR, DNA binding	3	6	0	0	8	10	10	6	5	5	7	8	10	5	5	13	14	9	9	6	12	8	6	9	10	3	6	6	5	9	10	8	13	11	2	2	8	13	4	10	4	1	6	2	1	1	4
PF09285.11	Elong-fact-P_C	Elongation factor P, C-terminal	1	2	2	3	1	1	1	1	1	1	2	1	1	1	1	1	1	1	3	3	3	1	1	2	1	2	1	1	1	1	2	2	2	3	2	2	2	2	1	1	2	3	3	3	3	3	1
PF09297.11	zf-NADH-PPase	NADH pyrophosphatase zinc ribbon domain	2	0	0	1	0	1	1	1	1	1	1	1	1	1	1	1	1	1	1	1	1	1	1	1	1	1	1	1	1	2	1	1	1	1	1	1	1	1	1	1	1	1	1	1	1	1	1
PF09308.10	LuxQ-periplasm	LuxQ, periplasmic	0	0	0	0	0	0	0	0	0	0	0	0	0	0	0	0	0	0	0	0	0	0	0	0	0	0	0	1	1	0	0	1	1	1	0	0	0	0	0	0	0	0	0	0	0	2	0
PF09312.11	SurA_N	SurA N-terminal domain	0	0	0	0	3	4	4	4	2	4	4	3	0	0	0	0	0	1	1	1	2	0	1	1	2	4	0	1	1	1	1	2	2	1	2	3	0	1	3	1	1	1	1	1	1	2	3
PF09313.11	DUF1971	Domain of unknown function (DUF1971)	0	0	0	0	0	0	0	0	0	0	0	0	0	0	0	0	0	0	0	0	1	0	0	0	0	0	0	0	0	0	0	0	0	0	1	0	0	0	0	0	0	0	1	0	0	0	0
PF09317.11	DUF1974	Domain of unknown function (DUF1974)	0	0	0	0	0	1	1	0	0	0	0	0	0	0	0	0	0	0	0	0	0	0	0	0	0	0	0	0	0	0	0	0	0	0	0	0	0	1	1	0	0	0	0	0	0	0	1
PF09334.11	tRNA-synt_1g	tRNA synthetases class I (M)	1	2	2	2	1	1	1	1	1	1	1	1	1	1	1	1	1	1	2	2	1	1	2	2	1	1	2	1	1	1	2	2	2	2	1	1	1	2	3	4	1	1	1	1	1	2	1
PF09335.11	SNARE_assoc	SNARE associated Golgi protein	4	5	2	2	1	10	10	6	4	4	6	4	3	5	5	5	8	8	7	8	10	4	6	3	4	4	4	11	15	12	10	11	15	16	8	7	6	7	5	8	11	8	8	9	10	4	6
PF09351.10	DUF1993	Domain of unknown function (DUF1993)	0	0	0	0	0	0	0	0	0	0	0	0	0	0	0	0	0	0	0	0	1	0	0	0	0	0	0	0	0	0	0	0	0	1	3	1	1	0	1	0	0	0	0	0	0	0	0
PF09371.10	Tex_N	Tex-like protein N-terminal domain	0	0	1	1	0	1	1	1	1	1	1	1	2	1	1	1	1	0	0	0	1	1	1	1	1	0	1	1	1	1	1	1	1	1	0	0	0	1	0	1	0	1	1	1	1	1	1
PF09375.10	Peptidase_M75	Imelysin	1	0	1	3	2	2	2	2	2	2	2	2	2	2	2	2	2	0	2	2	2	2	2	2	2	0	2	2	2	2	2	2	2	2	0	0	0	2	2	2	0	0	0	1	1	2	2
PF09382.10	RQC	RQC domain	0	0	1	3	2	2	2	2	2	2	2	2	1	1	1	1	1	1	3	2	1	1	1	2	1	2	2	0	0	1	1	1	1	1	1	1	1	1	1	1	1	3	1	2	2	1	0
PF09383.10	NIL	NIL domain	0	0	0	0	1	0	0	0	0	0	0	0	0	0	0	0	0	0	1	1	0	0	0	0	0	0	0	0	0	0	0	0	0	0	0	0	0	0	0	0	0	1	2	1	1	0	1
PF09391.10	DUF2000	Protein of unknown function (DUF2000)	0	0	0	0	0	0	0	0	0	1	0	0	0	0	0	1	0	0	0	0	0	2	0	0	1	1	0	1	1	1	1	1	1	1	0	0	0	0	0	1	0	0	0	0	0	0	0
PF09392.10	T3SS_needle_F	Type III secretion needle MxiH, YscF, SsaG, EprI, PscF, EscF	0	0	0	0	0	0	0	0	0	0	0	0	0	0	0	0	0	0	0	0	0	0	0	0	0	0	0	0	0	1	1	0	0	0	0	0	0	0	0	0	0	1	1	1	1	0	0
PF09397.10	FtsK_gamma	Ftsk gamma domain	1	1	1	1	2	2	2	1	1	1	1	1	1	1	1	1	1	1	1	1	1	1	1	1	1	1	1	1	1	2	1	1	1	2	1	2	1	1	1	1	1	1	1	2	1	1	1
PF09411.10	PagL	Lipid A 3-O-deacylase (PagL)	0	0	1	5	0	0	0	1	1	1	1	2	1	2	2	1	1	1	0	0	1	1	1	1	1	2	0	0	0	1	0	0	0	0	2	1	0	0	0	2	0	0	3	2	2	0	0
PF09423.10	PhoD	PhoD-like phosphatase	1	2	5	1	1	3	3	0	0	0	1	0	0	1	1	1	1	0	1	1	0	1	2	0	0	0	2	0	0	3	1	4	3	3	1	2	1	1	2	4	2	0	0	0	0	3	4
PF09424.10	YqeY	Yqey-like protein	1	0	1	1	1	1	1	1	1	1	1	1	1	1	1	1	1	1	2	1	1	1	1	1	1	1	1	1	1	1	1	1	1	1	1	1	1	1	1	1	0	1	1	1	1	1	0
PF09500.10	YiiD_C	Putative thioesterase (yiiD_Cterm)	0	0	0	0	0	0	0	0	0	0	0	0	0	0	0	0	0	0	0	0	0	0	0	0	0	0	0	0	0	0	0	0	0	0	0	0	0	0	0	0	0	1	1	1	1	0	1
PF09523.10	DUF2390	Protein of unknown function (DUF2390)	0	0	0	0	0	0	0	0	0	0	0	0	0	0	0	0	0	0	0	0	0	0	0	0	0	0	0	0	0	0	0	0	0	0	0	0	0	0	1	1	1	0	0	0	0	0	1
PF09526.10	DUF2387	Probable metal-binding protein (DUF2387)	0	0	0	0	0	0	0	0	0	0	0	0	0	0	0	0	0	0	0	0	0	0	0	0	0	0	0	0	0	0	0	0	0	0	0	0	0	0	0	0	0	1	1	1	1	1	1
PF09574.10	DUF2374	Protein of unknown function (Duf2374)	0	0	0	0	0	0	0	0	0	0	0	0	0	0	0	0	0	0	0	0	0	0	0	0	0	0	0	0	0	0	0	0	0	0	0	0	0	0	0	0	0	0	0	0	0	0	0
PF09600.10	Cyd_oper_YbgE	Cyd operon protein YbgE (Cyd_oper_YbgE)	0	0	0	0	0	0	0	0	0	0	0	0	0	0	0	0	0	0	0	0	0	0	0	0	0	0	0	0	0	0	0	0	0	0	0	0	0	0	0	0	0	0	0	0	0	0	1
PF09619.10	YscW	Type III secretion system lipoprotein chaperone (YscW)	0	0	0	0	0	0	0	1	1	1	1	1	2	1	1	1	1	0	0	0	0	2	0	0	0	0	1	1	1	0	0	0	0	0	0	0	0	1	0	1	0	1	1	1	1	0	1
PF09626.10	DHC	Dihaem cytochrome c	0	0	0	0	0	0	0	0	0	0	0	0	0	0	0	0	2	0	0	0	0	0	0	0	0	0	0	0	0	2	0	0	0	0	0	0	0	0	0	0	0	0	0	0	0	0	0
PF09684.10	Tail_P2_I	Phage tail protein (Tail_P2_I)	0	0	0	0	0	0	0	0	0	0	0	0	0	0	0	0	0	0	0	0	1	0	1	0	0	0	0	0	0	2	0	1	1	0	0	0	0	0	0	0	1	0	5	2	0	0	0
PF09695.10	YtfJ_HI0045	Bacterial protein of unknown function (YtfJ_HI0045)	0	0	0	0	0	0	0	0	0	0	0	0	0	0	0	0	0	0	0	0	0	0	0	0	0	0	0	0	0	0	0	0	0	0	0	0	0	0	0	0	0	0	0	0	0	0	0
PF09699.10	Paired_CXXCH_1	Doubled CXXCH motif (Paired_CXXCH_1)	0	0	0	0	0	0	0	2	1	2	0	0	0	0	0	0	0	0	0	0	0	0	0	0	0	0	5	0	0	0	0	0	0	3	0	0	1	0	0	0	0	0	0	0	0	0	0
PF09811.9	Yae1_N	Essential protein Yae1, N terminal	0	0	0	0	0	0	0	0	0	0	0	0	0	0	0	0	0	0	0	0	0	0	0	0	0	0	0	0	0	0	0	0	0	3	0	0	0	0	0	0	0	1	0	1	1	0	0
PF09818.9	ABC_ATPase	Predicted ATPase of the ABC class	1	1	0	0	0	4	4	3	2	2	3	3	2	2	2	4	3	2	3	3	3	1	2	2	1	1	3	0	1	1	4	1	1	1	1	1	0	2	1	2	0	0	0	0	0	5	1
PF09829.9	DUF2057	Uncharacterized protein conserved in bacteria (DUF2057)	0	0	0	0	0	0	0	0	0	0	0	0	0	0	0	0	0	0	0	0	0	0	0	0	0	0	0	0	0	0	0	0	0	0	0	0	0	0	0	0	0	1	1	2	1	3	0
PF09831.9	DUF2058	Uncharacterized protein conserved in bacteria (DUF2058)	0	0	0	0	0	0	0	0	0	0	0	0	0	0	0	0	0	0	0	0	0	0	0	0	0	0	0	0	0	0	0	0	0	0	0	0	0	0	0	0	0	1	1	1	1	1	0
PF09835.9	DUF2062	Uncharacterized protein conserved in bacteria (DUF2062)	0	0	1	1	1	1	1	1	1	1	1	1	1	1	1	1	1	1	1	1	1	1	1	1	1	1	1	1	1	1	1	1	1	1	1	1	1	1	1	1	0	1	2	1	1	1	1
PF09836.9	DUF2063	Putative DNA-binding domain	0	0	0	0	0	1	1	1	1	1	1	1	1	1	1	1	2	2	1	1	2	1	1	1	1	1	1	0	0	2	1	1	1	1	1	0	3	1	0	1	0	2	0	3	2	1	2
PF09838.9	DUF2065	Uncharacterized protein conserved in bacteria (DUF2065)	0	0	0	0	0	0	0	1	1	1	1	1	1	1	1	1	1	0	3	3	1	1	0	1	0	1	1	1	1	1	1	1	1	1	1	0	0	1	1	1	0	0	1	1	1	1	0
PF09839.9	DUF2066	Uncharacterized protein conserved in bacteria (DUF2066)	0	0	0	0	0	0	0	0	0	0	0	0	0	0	0	0	0	0	0	0	0	0	0	0	0	0	0	0	0	0	0	0	0	0	0	0	0	0	1	1	0	1	1	1	1	1	0
PF09842.9	DUF2069	Predicted membrane protein (DUF2069)	0	0	0	0	0	0	0	0	0	0	0	0	0	0	0	0	0	0	0	0	0	0	0	0	0	0	0	0	0	0	0	0	0	0	0	0	0	0	0	0	0	1	1	1	1	1	1
PF09848.9	DUF2075	Uncharacterized conserved protein (DUF2075)	1	0	0	0	0	0	0	0	0	0	3	0	0	0	0	0	0	0	0	0	0	0	0	0	2	0	0	1	0	0	0	0	0	0	0	0	0	0	0	0	0	1	0	1	1	0	0
PF09851.9	SHOCT	Short C-terminal domain	1	3	0	1	0	0	0	1	1	1	1	0	0	0	0	0	1	1	0	0	1	0	1	0	1	0	1	1	2	1	0	1	1	0	0	0	0	2	0	0	0	0	0	0	0	5	0
PF09864.9	MliC	Membrane-bound lysozyme-inhibitor of c-type lysozyme	0	0	0	0	1	1	1	0	0	0	0	0	1	1	1	1	1	0	1	1	0	2	0	0	0	0	0	1	1	0	1	0	0	3	0	0	0	1	0	1	2	0	0	0	0	1	1
PF09900.9	DUF2127	Predicted membrane protein (DUF2127)	0	0	0	0	0	0	0	0	0	0	0	0	0	0	0	0	0	0	0	0	0	0	0	0	0	0	0	0	0	0	0	0	0	0	0	0	0	0	0	0	0	0	0	0	0	0	0
PF09904.9	HTH_43	Winged helix-turn helix	0	0	0	0	0	0	0	0	0	0	0	0	0	0	0	0	0	0	0	0	0	0	0	0	0	0	0	0	0	0	0	0	0	0	0	0	0	0	0	0	0	0	0	0	0	0	1
PF09905.9	VF530	DNA-binding protein VF530	0	0	1	0	0	0	0	0	0	0	0	0	0	0	0	0	0	0	0	0	0	0	0	0	0	0	0	0	0	0	0	0	0	0	0	0	0	0	0	0	0	0	1	0	0	1	1
PF09932.9	DUF2164	Uncharacterized conserved protein (DUF2164)	0	0	0	0	0	0	0	0	0	0	0	0	0	0	0	0	0	0	0	0	0	0	0	0	0	0	0	1	1	0	1	1	1	1	0	0	0	0	1	0	0	0	0	0	0	0	0
PF09976.9	TPR_21	Tetratricopeptide repeat-like domain	1	0	4	5	1	1	1	4	4	4	4	1	3	0	0	1	0	7	1	1	3	0	2	4	2	2	2	3	4	3	2	5	4	3	2	1	1	2	2	3	1	4	1	3	2	2	1
PF09984.9	DUF2222	Uncharacterised signal transduction histidine kinase domain (DUF2222)	0	0	0	0	0	0	0	0	0	0	0	0	0	0	0	0	0	0	0	0	0	0	0	0	0	0	0	0	0	0	0	0	0	0	0	0	0	0	0	0	0	0	1	1	1	1	0
PF09997.9	DUF2238	Predicted membrane protein (DUF2238)	0	0	0	0	0	0	0	0	0	0	0	0	0	0	0	0	0	0	0	0	0	0	0	0	0	0	0	0	0	0	0	0	0	0	0	0	0	0	0	0	0	0	0	0	0	0	0
PF10000.9	ACT_3	ACT domain	0	0	2	2	0	0	0	0	0	0	0	0	0	1	1	0	0	1	0	0	0	1	0	1	0	1	2	0	0	2	2	2	2	1	0	0	2	1	0	0	0	2	0	2	2	0	0
PF10014.9	2OG-Fe_Oxy_2	2OG-Fe dioxygenase	0	0	0	0	0	0	0	0	0	0	0	0	0	0	0	0	0	0	0	0	0	0	0	0	0	0	0	0	0	0	0	0	0	0	0	0	0	0	0	0	0	1	0	1	1	1	1
PF10022.9	DUF2264	Uncharacterized protein conserved in bacteria (DUF2264)	0	0	0	0	0	0	0	0	0	0	0	0	0	0	0	0	0	0	0	0	0	0	0	0	0	0	0	0	0	0	0	0	0	0	0	0	0	0	0	0	0	0	0	0	0	0	0
PF10029.9	DUF2271	Predicted periplasmic protein (DUF2271)	0	0	1	1	0	0	0	0	0	0	0	0	0	0	0	0	0	0	0	0	0	0	0	0	0	0	0	0	0	0	0	0	1	0	0	0	0	0	0	0	1	0	0	0	0	0	0
PF10046.9	BLOC1_2	Biogenesis of lysosome-related organelles complex-1 subunit 2	0	0	0	0	0	0	0	0	0	0	0	0	0	0	0	0	0	0	0	0	0	0	0	0	0	0	0	1	1	0	0	0	0	0	0	0	0	0	0	4	0	1	3	0	0	0	0
PF10063.9	DUF2301	Uncharacterized integral membrane protein (DUF2301)	0	0	0	0	0	0	0	0	0	0	0	0	0	0	0	0	0	0	0	0	0	0	0	0	0	0	0	0	0	0	0	0	0	0	0	0	0	0	0	0	0	0	0	0	0	0	0
PF10071.9	DUF2310	Zn-ribbon-containing, possibly nucleic-acid-binding protein (DUF2310)	0	0	0	0	0	0	0	0	0	0	0	0	0	0	0	0	0	0	0	0	0	0	0	0	0	0	0	0	0	0	0	0	0	0	0	0	0	0	0	0	0	0	0	0	0	0	0
PF10109.9	Phage_TAC_7	Phage tail assembly chaperone proteins, E, or 41 or 14	0	0	0	0	0	0	0	2	2	2	0	0	0	0	0	0	0	0	0	0	0	0	1	0	0	0	0	0	0	1	0	1	1	0	0	0	0	0	0	0	1	0	2	1	0	0	0
PF10111.9	Glyco_tranf_2_2	Glycosyltransferase like family 2	1	3	5	1	0	1	1	1	2	2	2	0	0	3	3	1	1	0	1	2	1	1	4	0	0	0	1	0	1	4	0	0	0	1	1	1	1	0	1	4	0	0	0	0	0	1	0
PF10115.9	HlyU	Transcriptional activator HlyU	0	0	0	0	0	0	0	1	1	1	1	1	0	0	0	0	2	0	0	0	1	0	0	0	0	0	0	1	1	1	1	1	1	1	0	0	0	1	1	0	0	0	1	0	0	1	1
PF10117.9	McrBC	McrBC 5-methylcytosine restriction system component	0	2	0	0	0	0	0	0	0	0	0	0	0	0	0	0	0	0	1	0	0	0	0	0	0	0	0	0	0	0	0	0	0	0	0	1	0	0	0	0	0	0	1	2	0	0	0
PF10135.9	Rod-binding	Rod binding protein	0	0	0	0	0	1	1	1	1	1	1	1	1	1	1	1	1	3	3	2	1	1	1	0	1	1	1	1	1	3	2	4	4	3	1	1	2	2	2	3	2	2	2	2	2	1	1
PF10144.9	SMP_2	Bacterial virulence factor haemolysin	0	0	0	0	0	0	0	0	0	0	0	0	0	0	0	0	0	0	0	0	0	0	0	0	0	0	0	0	0	0	0	0	0	0	0	0	0	0	0	0	0	3	3	2	2	2	0
PF10145.9	PhageMin_Tail	Phage-related minor tail protein	0	0	3	5	0	0	0	0	0	0	0	0	0	0	0	0	0	0	0	0	0	5	3	0	0	0	0	0	0	5	4	8	4	0	0	0	0	7	0	0	4	122	14	283	225	0	0
PF10150.9	RNase_E_G	Ribonuclease E/G family	1	1	1	1	3	3	3	3	4	3	3	3	4	3	3	3	4	3	3	3	3	3	3	3	3	3	3	1	1	2	2	1	1	1	2	3	2	1	3	2	2	3	3	4	3	3	2
PF10263.9	SprT-like	SprT-like family	1	0	1	1	0	0	0	0	0	0	0	0	0	0	0	0	0	0	0	0	0	1	0	0	0	0	0	1	0	0	0	0	0	0	0	0	0	0	0	0	0	1	0	1	1	1	1
PF10335.9	DUF294_C	Putative nucleotidyltransferase substrate binding domain	0	1	1	0	1	1	1	1	1	1	1	1	1	1	1	1	1	1	0	0	1	1	0	0	1	0	2	1	1	1	1	1	1	0	1	0	0	2	0	1	0	0	0	1	1	4	2
PF10369.9	ALS_ss_C	Small subunit of acetolactate synthase	2	2	2	2	1	2	2	2	2	2	2	2	2	2	2	2	2	2	3	3	2	2	3	2	2	2	2	2	2	2	2	2	2	2	2	2	2	2	1	2	0	2	2	2	2	2	2
PF10385.9	RNA_pol_Rpb2_45	RNA polymerase beta subunit external 1 domain	1	1	1	1	1	1	1	1	1	1	1	1	1	1	1	1	1	1	1	1	1	1	1	1	1	1	1	1	1	1	1	1	1	1	1	1	1	1	1	1	1	1	1	1	1	1	1
PF10396.9	TrmE_N	GTP-binding protein TrmE N-terminus	0	0	1	1	1	1	1	1	1	1	1	1	1	1	1	1	1	1	1	1	1	1	1	1	1	1	1	1	1	1	1	1	1	1	1	1	1	1	1	1	1	1	1	1	1	1	1
PF10399.9	UCR_Fe-S_N	Ubiquitinol-cytochrome C reductase Fe-S subunit TAT signal	0	0	0	0	1	1	1	2	2	2	2	3	2	2	2	3	3	2	2	1	2	2	1	1	1	3	2	1	1	1	2	1	1	1	1	1	1	1	1	2	1	1	1	1	1	1	1
PF10410.9	DnaB_bind	DnaB-helicase binding domain of primase	1	1	1	1	2	1	1	0	0	0	0	0	2	2	2	0	3	1	1	1	2	1	1	0	0	1	0	0	0	2	0	0	0	0	0	0	0	2	0	0	0	1	1	1	1	0	1
PF10411.9	DsbC_N	Disulfide bond isomerase protein N-terminus	0	0	0	0	0	0	0	0	0	0	0	0	0	0	0	0	0	0	0	0	0	0	0	0	0	0	0	0	0	0	0	0	0	0	1	0	1	0	0	0	0	1	2	1	1	3	1
PF10414.9	CysG_dimeriser	Sirohaem synthase dimerisation region	0	0	0	0	0	0	0	0	0	0	0	0	0	0	0	0	0	1	1	1	0	0	0	1	0	1	0	2	2	1	3	3	3	2	0	3	1	2	1	1	0	1	1	1	1	0	0
PF10415.9	FumaraseC_C	Fumarase C C-terminus	1	3	1	1	1	1	1	1	1	1	1	1	1	1	1	1	1	1	1	1	1	2	2	1	1	1	1	2	2	1	1	1	1	1	1	1	1	1	1	1	1	1	4	1	1	2	3
PF10417.9	1-cysPrx_C	C-terminal domain of 1-Cys peroxiredoxin	1	0	2	3	1	1	1	1	1	1	1	1	1	1	1	2	1	1	1	1	0	1	1	1	1	0	1	0	0	3	0	1	1	1	3	1	2	1	2	0	0	2	2	2	2	2	1
PF10418.9	DHODB_Fe-S_bind	Iron-sulfur cluster binding domain of dihydroorotate dehydrogenase B	2	0	0	0	0	0	0	0	0	0	0	0	0	0	0	0	0	0	0	0	0	0	0	0	0	0	0	1	1	0	0	0	0	0	0	0	0	2	0	0	0	0	0	0	0	0	0
PF10431.9	ClpB_D2-small	C-terminal, D2-small domain, of ClpB protein	3	3	3	4	6	6	6	4	4	4	5	4	5	7	7	8	5	7	6	4	4	4	4	5	8	4	5	6	6	8	10	8	7	9	6	5	6	7	5	6	5	4	4	4	4	3	7
PF10437.9	Lip_prot_lig_C	Bacterial lipoate protein ligase C-terminus	0	0	0	0	0	0	0	0	0	0	0	0	0	0	0	0	0	0	0	0	0	0	0	0	0	0	0	0	0	0	0	0	0	0	0	0	0	0	0	0	0	0	0	0	0	2	0
PF10442.9	FIST_C	FIST C domain	0	0	2	1	1	3	3	1	1	1	1	1	1	1	1	1	1	0	0	0	1	0	1	0	0	0	1	1	1	0	1	2	2	0	0	0	0	0	1	2	0	0	0	0	0	1	1
PF10458.9	Val_tRNA-synt_C	Valyl tRNA synthetase tRNA binding arm	0	1	1	1	1	1	1	1	1	1	1	1	1	1	1	1	1	1	1	1	1	1	1	1	1	1	1	1	1	1	1	1	1	1	1	1	1	1	1	2	1	1	1	1	1	1	1
PF10462.9	Peptidase_M66	Peptidase M66	0	0	0	2	1	1	1	0	0	0	0	0	0	0	0	0	0	0	0	0	0	1	0	0	0	0	0	0	0	0	0	0	0	0	0	0	0	0	0	0	0	0	0	0	0	0	0
PF10473.9	CENP-F_leu_zip	Leucine-rich repeats of kinetochore protein Cenp-F/LEK1	0	0	0	0	0	1	1	0	0	0	0	0	0	0	0	0	0	0	1	0	0	0	0	0	0	0	0	0	0	0	0	2	0	2	0	0	0	0	0	0	0	0	0	0	0	0	0
PF10502.9	Peptidase_S26	Signal peptidase, peptidase S26	3	1	2	1	1	2	2	1	1	1	1	1	1	1	1	1	1	1	1	1	1	1	1	1	1	2	1	1	2	1	3	1	5	7	2	2	4	2	1	2	1	1	1	1	1	3	1
PF10509.9	GalKase_gal_bdg	Galactokinase galactose-binding signature	0	0	1	3	0	0	0	0	0	0	0	0	0	0	0	0	0	0	0	0	0	0	0	0	0	0	0	0	0	0	0	0	0	0	0	0	0	0	0	0	0	1	1	1	1	0	0
PF10517.9	DM13	Electron transfer DM13	0	0	0	0	0	0	0	0	0	0	0	0	0	1	1	0	1	0	0	0	1	2	1	1	1	1	1	0	0	1	2	2	2	0	0	0	0	0	1	0	0	0	0	0	0	0	0
PF10518.9	TAT_signal	TAT (twin-arginine translocation) pathway signal sequence	0	1	3	0	1	1	1	4	4	4	4	5	4	10	10	6	6	6	2	3	6	5	10	9	6	9	6	3	3	9	19	7	8	9	0	2	2	7	3	6	0	4	3	4	4	2	3
PF10531.9	SLBB	SLBB domain	2	2	1	2	2	1	1	6	6	6	5	6	7	10	10	6	8	2	11	4	6	5	4	3	2	6	7	4	4	10	3	4	3	8	5	4	3	5	2	3	5	10	13	10	10	2	9
PF10555.9	MraY_sig1	Phospho-N-acetylmuramoyl-pentapeptide-transferase signature 1	1	0	0	2	1	1	1	1	1	1	1	1	1	1	1	1	1	1	1	1	1	1	1	1	1	1	1	0	0	1	1	1	1	1	1	1	1	1	1	1	1	2	2	2	2	2	2
PF10563.9	CA_like	Putative carbonic anhydrase	0	0	0	0	0	0	0	0	0	0	0	0	0	0	0	0	0	0	0	0	0	1	0	0	0	0	0	0	0	0	0	1	1	1	0	0	0	0	0	0	0	0	0	0	0	1	0
PF10576.9	EndIII_4Fe-2S	Iron-sulfur binding domain of endonuclease III	2	0	1	0	2	1	1	1	1	1	1	1	1	3	3	1	3	0	0	2	1	3	3	2	1	1	3	0	2	2	2	1	1	3	1	0	1	3	0	2	3	1	1	1	1	2	1
PF10590.9	PNP_phzG_C	Pyridoxine 5'-phosphate oxidase C-terminal dimerisation region	1	1	1	1	1	1	1	1	1	1	1	1	1	1	1	1	1	1	2	2	1	1	1	1	1	1	1	2	2	2	2	2	2	2	1	1	1	2	1	1	1	2	1	2	2	1	1
PF10609.9	ParA	NUBPL iron-transfer P-loop NTPase	4	2	1	2	1	3	3	4	4	4	3	3	2	1	1	1	2	2	3	3	4	1	4	2	2	2	2	1	2	4	4	4	4	4	2	4	2	5	2	2	2	4	3	4	4	1	2
PF10614.9	CsgF	Type VIII secretion system (T8SS), CsgF protein	0	0	1	1	0	0	0	0	0	0	0	0	0	0	0	0	0	0	0	0	0	0	0	0	0	0	0	0	0	1	0	0	0	0	0	0	1	0	0	0	0	0	0	0	0	0	1
PF10625.9	UspB	Universal stress protein B (UspB)	0	0	0	0	0	0	0	0	0	0	0	0	0	0	0	0	0	0	0	0	0	0	0	0	0	0	0	0	0	0	0	0	0	0	0	0	0	0	0	0	0	0	0	0	0	0	0
PF10627.9	CsgE	Curli assembly protein CsgE	0	0	2	1	0	0	0	0	0	0	0	0	0	0	0	0	0	0	0	0	0	0	0	0	0	0	0	0	0	0	0	0	0	0	0	0	0	0	0	0	0	0	0	0	0	0	1
PF10662.9	PduV-EutP	Ethanolamine utilisation - propanediol utilisation	1	0	0	0	0	0	0	0	0	0	0	0	0	0	0	0	0	1	0	0	0	0	0	0	0	0	0	0	0	0	1	0	0	1	0	0	0	0	0	0	0	0	0	0	0	0	0
PF10670.9	DUF4198	Domain of unknown function (DUF4198)	0	0	2	1	0	0	0	1	1	1	1	1	0	0	0	1	1	1	1	1	0	2	2	0	2	0	1	0	0	0	0	0	0	0	0	0	0	0	3	3	1	0	0	0	0	0	0
PF10672.9	Methyltrans_SAM	S-adenosylmethionine-dependent methyltransferase	0	0	0	1	1	1	1	1	1	1	1	1	1	1	1	1	1	1	1	1	1	1	1	1	1	1	1	2	2	1	1	1	1	1	1	1	1	1	1	0	1	2	2	1	1	2	2
PF10675.9	DUF2489	Protein of unknown function (DUF2489)	0	0	0	0	0	0	0	0	0	0	0	0	0	0	0	0	0	0	0	0	0	0	0	0	0	0	0	0	0	0	0	0	0	0	0	0	0	0	0	0	0	0	0	0	0	1	1
PF10677.9	DUF2490	Protein of unknown function (DUF2490)	0	0	3	2	0	0	0	0	0	0	0	0	0	0	0	0	0	0	0	0	0	0	0	0	0	0	0	0	0	0	0	0	0	0	0	1	0	0	0	0	0	0	0	0	0	0	0
PF10678.9	DUF2492	Protein of unknown function (DUF2492)	0	0	0	0	0	0	0	0	0	0	0	0	0	0	0	0	0	0	0	0	0	0	0	0	0	0	0	0	0	0	0	0	0	0	0	0	0	0	0	0	0	1	1	1	1	0	0
PF10688.9	Imp-YgjV	Bacterial inner membrane protein	0	0	0	0	0	0	0	0	0	0	0	0	0	0	0	0	0	0	6	0	0	0	0	1	0	1	0	0	0	2	0	0	0	0	0	0	0	0	0	0	0	1	0	1	1	0	0
PF10689.9	DUF2496	Protein of unknown function (DUF2496)	0	0	0	0	0	0	0	0	0	0	0	0	0	0	0	0	0	0	0	0	0	0	0	0	0	0	0	0	0	0	0	0	0	0	0	0	0	0	0	0	0	0	1	0	0	1	0
PF10692.9	DUF2498	Protein of unknown function (DUF2498)	0	0	0	0	0	0	0	0	0	0	0	0	0	0	0	0	0	0	0	0	0	0	0	0	0	0	0	0	0	0	0	0	0	0	0	0	0	0	0	0	0	0	0	0	0	0	0
PF10694.9	DUF2500	Protein of unknown function (DUF2500)	0	0	0	0	0	0	0	0	0	0	0	0	0	0	0	0	0	0	0	0	0	0	0	0	0	0	0	0	0	0	0	0	0	0	0	0	0	0	0	0	0	0	0	0	0	0	0
PF10719.9	ComFB	Late competence development protein ComFB	0	0	0	0	0	0	0	0	0	0	0	0	0	0	0	0	0	0	0	0	0	0	0	0	0	0	0	0	0	0	0	0	0	0	0	0	0	0	0	0	0	0	0	0	0	1	1
PF10795.9	DUF2607	Protein of unknown function (DUF2607)	0	0	0	0	0	0	0	0	0	0	0	0	0	0	0	0	0	0	0	0	0	0	0	0	0	0	0	0	0	0	0	0	0	0	0	0	0	0	0	0	0	0	0	0	0	0	0
PF10816.8	DUF2760	Domain of unknown function (DUF2760)	0	0	0	0	0	0	0	0	0	0	0	0	0	0	0	0	0	0	0	0	0	0	0	0	0	0	0	0	0	0	0	0	0	0	0	0	0	0	0	0	0	0	0	0	0	1	0
PF10928.8	DUF2810	Protein of unknown function (DUF2810)	0	0	0	0	0	0	0	0	0	0	0	0	0	0	0	0	0	0	0	0	0	0	0	0	0	0	0	0	0	0	0	0	0	0	0	0	0	0	0	0	0	0	0	0	0	0	0
PF10952.8	DUF2753	Protein of unknown function (DUF2753)	0	0	0	0	0	0	0	0	0	0	0	0	0	0	0	0	0	0	0	0	0	0	0	0	0	0	0	0	0	0	0	0	0	0	0	0	0	0	0	0	0	0	0	0	0	0	0
PF10972.8	CsiV	Peptidoglycan-binding protein, CsiV	0	0	0	0	0	0	0	0	0	0	0	0	0	0	0	0	0	0	0	0	0	0	0	0	0	0	0	0	0	0	0	0	0	0	0	0	0	0	0	0	0	1	1	1	2	1	0
PF10973.8	DUF2799	Protein of unknown function (DUF2799)	0	0	0	0	0	0	0	0	0	0	0	0	0	1	1	0	0	0	0	0	0	0	0	0	0	0	0	2	2	2	0	0	0	0	0	0	0	2	0	0	2	0	3	0	0	0	0
PF10975.8	DUF2802	Protein of unknown function (DUF2802)	0	0	0	0	0	0	0	0	0	0	0	0	0	0	0	0	0	0	0	0	0	0	0	0	0	0	0	0	0	0	0	0	0	0	0	0	0	0	0	0	0	0	0	0	0	2	0
PF10977.8	DUF2797	Protein of unknown function (DUF2797)	0	0	1	1	0	0	0	0	0	0	0	0	0	0	0	0	0	0	0	0	0	0	0	0	0	0	0	0	0	0	0	0	0	0	0	0	0	0	0	0	0	1	1	1	1	1	1
PF10979.8	DUF2786	Protein of unknown function (DUF2786)	2	1	0	0	0	0	0	0	0	0	0	0	0	0	0	0	0	0	0	0	0	0	0	0	0	0	0	0	0	0	0	0	0	0	0	0	0	0	0	0	0	0	0	0	0	1	0
PF10981.8	DUF2788	Protein of unknown function (DUF2788)	0	0	0	0	0	0	0	0	0	0	0	0	0	0	0	0	0	0	0	0	0	0	0	0	0	0	0	0	0	0	0	0	0	0	0	0	0	0	0	0	0	1	1	1	1	1	0
PF10986.8	DUF2796	Protein of unknown function (DUF2796)	0	0	0	0	0	0	0	0	0	0	0	1	1	0	0	2	1	0	0	0	1	0	2	1	0	2	1	0	1	0	1	0	0	1	0	0	0	0	0	0	0	2	4	2	2	1	0
PF10987.8	DUF2806	Protein of unknown function (DUF2806)	0	0	0	0	0	0	0	0	0	0	0	0	0	0	0	1	0	0	0	0	0	0	0	0	0	0	0	0	0	0	0	0	0	0	0	0	0	0	0	0	0	0	0	0	0	1	0
PF10996.8	Beta-Casp	Beta-Casp domain	0	0	0	2	0	0	0	0	0	0	0	0	0	0	0	0	0	0	0	0	0	0	0	0	0	0	0	1	1	0	1	0	0	2	1	0	0	0	0	1	0	0	0	0	0	3	0
PF11012.8	DUF2850	Protein of unknown function (DUF2850)	0	0	0	0	0	0	0	0	0	0	0	0	0	0	0	0	0	0	0	0	0	0	0	0	0	0	0	0	0	0	0	0	0	0	0	0	0	0	0	0	0	0	0	0	0	0	0
PF11042.8	DUF2750	Protein of unknown function (DUF2750)	0	0	1	0	0	0	0	0	0	0	0	0	0	0	0	0	0	0	0	0	0	0	0	0	0	0	0	0	0	0	0	0	1	0	0	0	0	0	0	1	0	1	0	1	1	2	0
PF11059.8	DUF2860	Protein of unknown function (DUF2860)	0	0	0	0	0	0	0	0	0	0	0	0	0	0	0	0	0	0	0	0	0	0	0	0	0	0	0	0	0	0	0	0	0	0	0	0	0	0	0	0	0	0	1	0	0	0	0
PF11060.8	DUF2861	Protein of unknown function (DUF2861)	0	0	0	0	0	0	0	0	0	0	0	0	0	0	0	0	0	0	0	0	0	0	0	0	0	0	0	0	0	0	0	0	0	0	0	0	0	0	0	0	0	0	0	0	0	0	0
PF11066.8	DUF2867	Protein of unknown function (DUF2867)	0	0	1	2	0	0	0	1	1	1	1	1	1	0	0	0	1	1	0	0	1	1	1	0	1	0	1	0	0	1	1	1	1	1	0	0	0	1	2	1	0	0	0	0	0	1	0
PF11075.8	DUF2780	Protein of unknown function VcgC/VcgE (DUF2780)	0	0	0	0	0	0	0	0	0	0	0	0	0	0	0	0	0	0	0	0	0	0	0	0	0	0	0	1	1	1	1	1	1	1	0	0	0	0	0	0	0	0	1	0	0	0	2
PF11086.8	DUF2878	Protein of unknown function (DUF2878)	0	0	0	0	0	0	0	0	0	0	0	0	0	0	0	0	0	0	0	0	0	0	0	0	0	0	0	0	0	0	0	0	0	0	0	0	0	0	0	0	0	1	2	2	2	1	1
PF11101.8	DUF2884	Protein of unknown function (DUF2884)	0	0	0	0	0	0	0	0	0	0	0	0	0	0	0	0	0	0	0	0	0	0	0	0	0	0	0	0	0	0	0	0	0	0	0	0	0	0	0	0	0	8	0	0	0	0	0
PF11102.8	YjbF	Group 4 capsule polysaccharide lipoprotein gfcB, YjbF	0	0	0	0	1	1	1	0	0	0	0	0	0	1	1	0	1	0	1	1	1	1	1	0	1	1	1	0	0	0	0	0	0	0	0	0	0	0	0	0	0	0	0	0	0	0	1
PF11104.8	PilM_2	Type IV pilus assembly protein PilM;	0	0	0	0	0	1	1	1	1	1	1	1	1	1	1	1	1	0	1	1	1	1	1	1	1	1	1	0	0	0	0	0	0	0	0	0	0	0	0	0	0	1	1	1	1	0	1
PF11140.8	DUF2913	Protein of unknown function (DUF2913)	0	0	0	0	0	0	0	0	0	0	0	0	0	0	0	0	0	0	0	0	0	0	0	0	0	0	0	0	0	0	0	0	0	0	0	0	0	0	0	0	0	0	0	0	0	0	0
PF11143.8	DUF2919	Protein of unknown function (DUF2919)	0	0	0	0	0	0	0	0	0	0	0	0	0	0	0	0	0	0	0	0	0	0	0	0	0	0	0	0	0	0	0	0	0	0	0	0	0	0	0	0	0	0	0	0	0	0	0
PF11163.8	DUF2947	Protein of unknown function (DUF2947)	0	0	0	0	0	0	0	0	0	0	0	0	0	0	0	0	0	0	0	0	0	0	0	0	0	0	0	0	0	0	0	0	0	0	0	0	0	0	0	0	0	0	0	0	0	1	0
PF11168.8	DUF2955	Protein of unknown function (DUF2955)	0	0	0	0	0	0	0	0	0	0	0	2	0	2	2	0	2	0	0	0	0	2	0	0	0	0	2	0	0	0	0	0	0	0	0	0	0	0	0	0	0	0	0	0	0	2	0
PF11169.8	DUF2956	Protein of unknown function (DUF2956)	0	0	0	0	0	0	0	0	0	0	0	0	0	0	0	0	0	0	0	0	0	0	0	0	0	0	0	0	0	0	0	0	0	0	0	0	0	0	0	0	0	0	1	0	0	0	0
PF11173.8	DUF2960	Protein of unknown function (DUF2960)	0	0	0	0	0	0	0	0	0	0	0	0	0	0	0	0	0	0	0	0	0	0	0	0	0	0	0	0	0	0	0	0	0	0	0	0	0	0	0	0	0	0	0	0	0	0	0
PF11185.8	DUF2971	Protein of unknown function (DUF2971)	0	0	0	0	0	0	0	0	2	0	0	0	0	0	0	2	0	0	1	0	0	0	3	1	3	0	0	0	2	0	0	0	0	0	0	0	0	0	0	0	0	0	0	0	0	0	0
PF11197.8	DUF2835	Protein of unknown function (DUF2835)	0	0	0	0	0	0	0	0	0	0	0	0	0	0	0	0	0	0	0	0	0	0	0	0	0	0	0	0	0	0	0	0	0	0	0	0	0	0	0	0	0	1	1	1	1	1	0
PF11205.8	DUF2987	Protein of unknown function (DUF2987)	0	0	0	0	0	0	0	0	0	0	0	0	0	0	0	0	0	0	0	0	0	0	0	0	0	0	0	0	0	0	0	0	0	0	0	0	0	0	0	0	0	0	0	0	0	0	0
PF11207.8	DUF2989	Protein of unknown function (DUF2989)	0	0	0	0	0	0	0	0	0	0	0	0	0	0	0	0	0	0	0	0	0	0	0	0	0	0	0	0	0	0	0	0	0	0	0	0	0	0	0	0	0	0	0	0	0	0	0
PF11212.8	DUF2999	Protein of unknown function (DUF2999)	0	0	0	0	0	0	0	0	0	0	0	0	0	0	0	0	0	0	0	0	0	0	0	0	0	0	0	0	0	0	0	0	0	0	0	0	0	0	0	0	0	0	0	0	0	0	0
PF11215.8	DUF3010	Protein of unknown function (DUF3010)	0	0	0	0	0	0	0	0	0	0	0	0	0	0	0	0	0	0	1	0	0	0	0	0	0	0	0	0	0	0	0	0	0	0	0	0	0	0	1	0	0	0	0	0	0	1	0
PF11230.8	DUF3029	Protein of unknown function (DUF3029)	0	0	0	0	0	0	0	0	0	0	0	0	0	0	0	0	0	0	0	0	0	0	0	0	0	0	0	0	0	1	0	0	0	0	0	0	0	0	0	0	0	0	0	0	0	0	0
PF11269.8	DUF3069	Protein of unknown function (DUF3069)	0	0	0	0	0	0	0	0	0	0	0	0	0	0	0	0	0	0	0	0	0	0	0	0	0	0	0	0	0	0	0	0	0	0	0	0	0	0	0	0	0	0	0	0	0	0	0
PF11286.8	DUF3087	Protein of unknown function (DUF3087)	0	0	0	0	0	0	0	0	0	0	0	0	0	0	0	0	0	0	0	0	0	0	0	0	0	0	0	0	0	0	0	0	0	0	0	0	0	0	0	0	0	0	0	0	0	0	0
PF11301.8	DUF3103	Protein of unknown function (DUF3103)	0	0	0	1	0	0	0	0	0	0	0	0	0	0	0	0	0	0	0	0	0	0	0	0	0	0	0	0	0	0	0	0	0	0	0	0	0	0	0	0	0	0	0	0	0	0	0
PF11333.8	DUF3135	Protein of unknown function (DUF3135)	0	0	0	0	0	0	0	0	0	0	0	0	0	0	0	0	0	0	0	0	0	0	0	0	0	0	0	0	0	0	0	0	0	0	0	0	0	0	0	0	0	0	0	0	0	2	0
PF11356.8	T2SSC	Type II secretion system protein C	0	0	0	0	0	0	0	0	0	0	0	0	0	0	0	0	0	0	0	0	2	0	0	0	0	0	0	0	0	0	0	0	0	0	1	0	0	0	0	0	2	3	2	2	2	2	0
PF11383.8	DUF3187	Protein of unknown function (DUF3187)	0	0	0	0	0	0	0	0	0	0	0	0	0	0	0	0	0	0	0	0	0	0	0	0	0	0	0	0	0	0	0	0	0	0	0	0	0	0	0	0	0	0	0	0	0	0	0
PF11391.8	DUF2798	Protein of unknown function (DUF2798)	0	0	0	0	0	0	0	0	0	0	0	0	1	1	1	1	1	1	2	0	1	1	1	0	1	0	1	0	0	1	1	2	2	1	0	0	0	0	1	1	0	0	1	0	0	1	0
PF11398.8	DUF2813	Protein of unknown function (DUF2813)	0	0	0	0	0	0	0	0	0	0	0	0	0	0	0	0	1	0	0	0	0	0	0	0	0	0	0	0	0	0	1	0	1	0	0	0	0	0	0	1	0	0	0	0	1	0	0
PF11412.8	DsbC	Disulphide bond corrector protein DsbC	0	0	1	1	2	1	1	1	1	1	1	1	1	1	1	3	2	2	3	2	2	1	1	1	1	1	2	1	1	1	1	1	2	2	1	1	1	2	1	1	1	1	2	1	1	2	1
PF11446.8	DUF2897	Protein of unknown function (DUF2897)	0	0	0	0	0	0	0	0	0	0	0	0	0	0	0	0	0	0	0	0	0	0	0	0	0	0	0	0	0	0	0	0	0	0	0	0	0	0	0	0	0	0	0	0	0	0	0
PF11449.8	ArsP_2	Putative, 10TM heavy-metal exporter	0	0	0	0	0	0	0	0	0	0	0	0	0	0	0	0	0	0	0	0	0	0	0	0	0	0	0	0	0	0	0	0	0	0	0	0	0	0	0	0	0	0	0	0	0	0	0
PF11557.8	Omp_AT	Solitary outer membrane autotransporter beta-barrel domain	0	0	0	0	0	0	0	0	0	0	0	0	0	0	0	0	0	0	0	0	0	0	0	0	0	0	0	0	0	0	0	0	0	0	0	0	0	0	0	0	0	0	0	0	0	0	0
PF11575.8	FhuF_C	FhuF 2Fe-2S C-terminal domain	0	1	0	0	0	0	0	0	0	0	0	0	0	0	0	0	0	0	0	0	0	0	0	0	0	0	0	0	0	0	0	0	0	0	0	0	0	0	0	1	0	0	0	0	0	1	0
PF11604.8	CusF_Ec	Copper binding periplasmic protein CusF	0	0	0	0	0	0	0	0	0	0	0	0	0	0	0	7	7	0	3	2	0	0	0	6	5	2	0	1	1	2	8	0	7	7	0	0	3	0	0	0	0	0	0	0	0	2	0
PF11612.8	T2SSJ	Type II secretion system (T2SS), protein J	0	0	0	0	0	0	0	0	0	0	0	0	0	0	0	0	0	0	0	0	2	0	0	0	0	0	0	0	0	0	0	0	0	0	1	0	0	0	0	0	1	3	2	2	2	1	0
PF11614.8	FixG_C	IG-like fold at C-terminal of FixG, putative oxidoreductase	0	0	1	1	1	1	1	1	1	10	8	1	1	1	1	1	1	1	1	1	1	1	1	1	1	1	1	2	2	1	1	1	1	2	1	0	1	1	1	1	0	1	1	1	1	2	0
PF11638.8	DnaA_N	DnaA N-terminal domain	0	0	2	1	1	2	2	1	1	1	1	1	4	1	1	3	2	1	1	1	1	2	2	1	2	1	2	1	1	1	2	2	2	2	1	1	1	1	1	1	1	1	1	1	1	1	2
PF11655.8	DUF2589	Protein of unknown function (DUF2589)	0	0	0	0	0	0	0	0	0	0	0	0	0	0	0	0	0	0	0	0	0	0	0	0	0	0	0	0	0	0	0	0	0	0	0	0	0	0	0	0	0	0	0	0	0	0	0
PF11659.8	DUF3261	Protein of unknown function (DUF3261)	0	0	0	0	0	0	0	0	0	0	0	0	0	0	0	0	0	0	0	0	0	0	0	0	0	0	0	0	0	0	0	0	0	0	0	0	0	0	0	1	0	0	0	0	0	0	1
PF11661.8	DUF2986	Protein of unknown function (DUF2986)	0	0	0	0	0	0	0	0	0	0	0	0	0	0	0	0	0	0	0	0	0	0	0	0	0	0	0	0	0	0	0	0	0	0	0	0	0	0	0	0	0	0	1	0	0	0	0
PF11667.8	DUF3267	Putative zincin peptidase	0	0	0	0	0	0	0	0	0	0	0	0	0	0	0	0	0	0	0	0	0	0	0	0	0	0	0	0	0	0	0	0	0	0	0	0	0	0	0	0	0	0	0	0	0	0	0
PF11686.8	DUF3283	Protein of unknown function (DUF3283)	0	0	0	0	0	0	0	0	0	0	0	0	0	0	0	0	0	0	0	0	0	0	0	0	0	0	0	0	0	0	0	0	0	0	0	0	0	0	0	0	0	0	0	0	0	0	0
PF11730.8	DUF3297	Protein of unknown function (DUF3297)	0	0	0	0	0	0	0	0	0	0	0	0	0	0	0	0	0	0	0	0	0	0	0	0	0	0	0	0	0	0	0	0	0	0	1	1	1	0	0	0	1	0	0	0	0	0	0
PF11734.8	TilS_C	TilS substrate C-terminal domain	0	0	1	1	0	0	0	0	0	0	0	0	0	0	0	0	0	0	0	0	0	0	0	0	0	0	0	0	0	0	0	0	0	0	0	0	0	0	0	0	0	2	1	2	2	1	0
PF11736.8	DUF3299	Protein of unknown function (DUF3299)	0	0	0	0	0	0	0	1	1	1	1	2	1	3	3	0	2	0	0	0	1	5	2	1	0	2	4	0	0	0	2	2	2	1	0	0	0	1	0	0	0	1	1	1	1	0	0
PF11741.8	AMIN	AMIN domain	0	2	0	0	1	1	1	1	1	1	1	1	1	1	1	2	1	1	1	1	1	1	1	2	1	1	1	1	1	1	1	2	2	1	1	0	0	1	1	1	0	1	2	1	2	2	3
PF11742.8	DUF3302	Protein of unknown function (DUF3302)	0	0	0	0	0	0	0	0	0	0	0	0	2	2	2	2	2	0	0	0	0	3	0	1	0	0	2	0	0	0	2	2	2	0	0	0	0	0	0	0	0	0	0	0	0	0	0
PF11743.8	DUF3301	Protein of unknown function (DUF3301)	0	0	0	0	0	0	0	0	0	0	0	0	0	0	0	0	0	0	0	0	0	0	0	0	0	0	0	0	0	0	0	0	0	0	0	0	0	0	0	0	0	0	1	0	0	1	0
PF11748.8	DUF3306	Protein of unknown function (DUF3306)	0	0	0	0	0	0	0	2	2	2	2	2	2	2	2	2	2	2	2	2	2	2	2	2	2	2	2	2	2	0	2	2	2	2	0	0	0	0	0	0	0	0	0	0	0	0	2
PF11749.8	DUF3305	Protein of unknown function (DUF3305)	0	0	0	0	0	0	0	1	1	1	1	1	1	1	1	1	1	1	1	1	1	1	1	1	1	1	1	1	1	0	1	1	1	1	0	0	0	0	0	0	0	0	0	0	0	0	1
PF11756.8	YgbA_NO	Nitrous oxide-stimulated promoter	0	0	0	0	0	0	0	0	0	0	0	0	0	0	0	0	0	0	0	0	0	0	0	0	0	0	0	0	0	0	0	0	0	0	0	0	0	0	0	0	0	1	1	1	1	0	0
PF11777.8	DUF3316	Protein of unknown function (DUF3316)	0	0	0	0	0	0	0	0	0	0	0	0	0	0	0	0	0	0	0	0	0	0	0	0	0	0	0	0	0	0	0	0	0	0	0	0	0	0	0	0	0	0	0	0	0	0	0
PF11782.8	DUF3319	Protein of unknown function (DUF3319)	0	0	0	0	0	0	0	0	0	0	0	0	0	0	0	0	0	0	0	0	0	0	0	0	0	0	0	0	0	0	0	0	0	0	0	0	0	0	0	0	0	0	0	0	0	0	0
PF11791.8	Aconitase_B_N	Aconitate B N-terminal domain	0	0	0	0	0	0	0	1	1	1	1	1	1	1	1	1	1	0	0	0	1	1	1	0	1	0	1	0	0	1	1	1	1	1	0	0	0	0	1	0	0	1	1	1	1	1	1
PF11798.8	IMS_HHH	IMS family HHH motif	1	1	3	2	1	1	1	1	1	1	1	0	1	1	1	1	1	1	1	1	2	0	1	1	1	0	0	0	0	0	1	1	1	1	1	1	1	0	2	0	0	2	1	2	2	4	2
PF11799.8	IMS_C	impB/mucB/samB family C-terminal domain	1	1	3	2	2	1	1	3	3	3	2	1	1	1	1	1	1	3	1	1	1	2	3	2	1	2	1	1	1	1	1	1	1	2	1	1	1	1	3	1	1	2	2	2	2	4	2
PF11808.8	PhoR	Phosphate regulon sensor protein PhoR	0	0	0	0	0	0	0	0	0	0	0	0	0	0	0	0	0	0	0	0	0	0	0	0	0	0	0	0	0	0	0	0	0	0	0	0	0	0	0	0	0	1	1	1	1	1	1
PF11810.8	DUF3332	Domain of unknown function (DUF3332)	0	0	2	0	0	0	0	0	0	0	0	0	0	0	0	0	0	0	0	0	0	0	0	0	0	0	0	0	0	0	0	0	0	0	0	0	0	0	0	0	0	1	0	1	1	0	0
PF11813.8	DUF3334	Protein of unknown function (DUF3334)	0	0	0	0	0	0	0	0	0	0	0	0	0	0	0	0	0	0	0	0	0	0	0	0	0	0	0	0	0	0	0	0	0	0	0	0	0	0	0	0	0	0	0	0	0	0	0
PF11818.8	DUF3340	C-terminal domain of tail specific protease (DUF3340)	0	0	1	0	0	0	0	0	0	0	0	0	0	0	0	0	0	0	0	0	0	0	0	0	0	0	0	0	0	0	0	0	0	0	0	0	0	0	0	0	0	1	1	1	1	2	1
PF11826.8	DUF3346	Protein of unknown function (DUF3346)	0	0	0	0	0	0	0	0	0	0	0	0	0	0	0	0	0	0	0	0	0	0	0	0	0	0	0	0	0	0	0	0	0	0	0	0	0	0	0	0	0	0	0	0	0	0	0
PF11840.8	DUF3360	Protein of unknown function (DUF3360)	0	0	0	0	0	0	0	0	0	0	0	0	0	0	0	0	0	0	0	0	0	0	0	0	0	0	0	0	0	1	0	0	0	0	0	0	0	0	0	0	0	0	0	0	0	0	0
PF11842.8	DUF3362	Domain of unknown function (DUF3362)	0	0	0	0	0	0	0	0	0	0	0	0	0	0	0	0	0	0	0	0	0	0	0	0	0	0	0	0	0	0	0	0	0	0	0	0	0	0	1	0	0	1	1	1	1	1	0
PF11846.8	Wzy_C_2	Virulence factor membrane-bound polymerase, C-terminal	0	0	0	2	0	0	0	0	0	0	0	0	0	0	0	0	1	0	0	0	0	0	0	0	0	0	0	0	0	0	0	0	0	0	0	0	0	1	0	0	0	0	0	0	0	0	0
PF11867.8	DUF3387	Domain of unknown function (DUF3387)	0	1	0	0	0	0	0	0	0	0	0	0	0	0	0	0	0	0	1	0	1	0	0	0	1	0	0	1	2	0	0	0	0	0	0	0	0	0	0	0	1	4	0	2	2	0	0
PF11869.8	DUF3389	Protein of unknown function (DUF3389)	0	0	0	0	0	0	0	0	0	0	0	0	0	0	0	0	0	0	0	0	0	0	0	0	0	0	0	0	0	0	0	0	0	0	0	0	0	0	0	0	0	0	0	0	0	0	0
PF11872.8	DUF3392	Protein of unknown function (DUF3392)	0	0	0	0	0	0	0	0	0	0	0	0	0	0	0	0	0	0	0	0	0	0	0	0	0	0	0	0	0	0	0	0	0	0	0	0	0	0	0	0	0	0	1	0	0	1	0
PF11873.8	Mltc_N	Membrane-bound lytic murein transglycosylase C, N-terminal domain	0	0	0	0	0	0	0	0	0	0	0	0	0	0	0	0	0	0	0	0	0	0	0	0	0	0	0	0	0	0	0	0	0	0	0	0	0	0	0	0	0	0	1	1	1	0	0
PF11874.8	DUF3394	Domain of unknown function (DUF3394)	0	0	0	0	1	1	1	2	2	2	2	1	1	1	1	1	1	1	2	2	1	1	1	2	1	1	1	1	1	2	1	1	1	2	0	0	0	1	1	1	0	1	1	2	2	1	1
PF11884.8	DUF3404	Domain of unknown function (DUF3404)	0	0	0	0	0	0	0	0	0	0	0	0	0	0	0	0	0	0	0	0	0	0	0	0	0	0	0	0	0	0	0	0	0	0	0	0	0	0	0	0	0	0	0	0	0	0	0
PF11890.8	DUF3410	Domain of unknown function (DUF3410)	0	0	0	0	0	0	0	0	0	0	0	0	0	0	0	0	0	0	0	0	0	0	0	0	0	0	0	0	0	0	0	0	0	0	0	0	0	0	0	0	0	2	1	2	2	1	1
PF11892.8	DUF3412	Domain of unknown function (DUF3412)	0	0	0	0	0	0	0	0	0	0	0	0	0	0	0	0	0	0	0	0	0	0	0	0	0	0	0	0	0	0	0	0	0	0	0	0	0	0	0	0	0	1	1	1	1	2	2
PF11893.8	DUF3413	Domain of unknown function (DUF3413)	0	0	0	0	0	0	0	0	0	0	0	0	0	0	0	0	0	0	0	0	0	0	0	0	0	0	0	0	0	0	0	0	0	0	0	0	0	0	0	0	0	0	0	0	0	0	0
PF11898.8	DUF3418	Domain of unknown function (DUF3418)	1	1	0	0	0	0	0	0	0	0	0	0	0	0	0	0	0	0	0	0	0	0	0	0	0	0	0	0	0	0	0	0	0	0	0	0	0	0	0	0	0	2	2	2	2	2	2
PF11932.8	DUF3450	Protein of unknown function (DUF3450)	0	0	0	0	0	0	0	1	0	0	0	0	0	0	0	0	0	0	0	0	0	0	0	0	0	2	0	0	0	0	0	0	0	0	0	0	0	0	0	1	0	2	2	1	2	1	2
PF11940.8	DUF3458	Domain of unknown function (DUF3458) Ig-like fold	0	0	0	0	1	1	1	1	1	1	1	1	1	1	1	1	1	1	1	1	1	1	1	1	1	1	1	1	1	1	1	1	1	1	1	1	1	1	1	1	0	1	2	1	1	1	1
PF11944.8	DUF3461	Protein of unknown function (DUF3461)	0	0	0	0	0	0	0	0	0	0	0	0	0	0	0	0	0	0	0	0	0	0	0	0	0	0	0	0	0	0	0	0	0	0	0	0	0	0	0	0	0	0	0	0	0	1	0
PF11948.8	DUF3465	Protein of unknown function (DUF3465)	0	0	0	0	0	0	0	0	0	0	0	0	0	0	0	0	0	0	0	0	0	0	0	0	0	0	0	0	0	0	0	0	0	0	0	0	0	0	0	0	0	0	0	0	0	1	1
PF11949.8	DUF3466	Protein of unknown function (DUF3466)	0	0	0	0	0	0	0	0	0	0	0	0	0	0	0	0	0	0	0	0	0	0	0	0	0	0	0	0	0	0	0	0	0	0	0	0	0	0	0	0	0	0	0	0	0	0	0
PF11967.8	RecO_N	Recombination protein O N terminal	1	1	2	1	1	1	1	1	1	1	1	1	1	1	1	1	1	2	1	1	1	1	1	1	1	1	1	1	1	1	1	1	1	0	1	1	1	1	1	1	1	1	1	1	1	1	1
PF11973.8	NQRA_SLBB	NQRA C-terminal domain	0	0	1	1	0	0	0	1	1	1	1	1	1	1	1	1	1	0	0	0	1	1	0	1	1	0	1	0	0	1	1	1	1	0	0	0	0	0	1	0	0	1	1	1	1	1	1
PF11987.8	IF-2	Translation-initiation factor 2	1	2	2	3	2	1	1	1	1	1	1	1	1	1	1	1	1	1	2	2	2	1	2	3	1	1	1	2	2	1	1	1	1	1	2	2	1	1	2	1	1	1	1	1	1	1	2
PF11993.8	Ribosomal_S4Pg	Ribosomal S4P (gammaproteobacterial)	0	0	0	0	0	0	0	0	0	0	0	0	0	0	0	0	0	0	0	0	0	0	0	0	0	0	0	0	0	0	0	0	0	0	0	0	0	0	0	0	0	0	0	0	0	0	0
PF12002.8	MgsA_C	MgsA AAA+ ATPase C terminal	2	1	1	1	1	1	1	1	1	1	1	1	1	1	1	1	1	1	1	1	2	1	1	1	1	1	1	1	1	1	1	1	1	1	1	1	1	1	1	1	1	1	1	1	1	1	1
PF12019.8	GspH	Type II transport protein GspH	0	0	0	0	0	0	0	0	0	0	0	0	0	0	0	0	0	0	0	0	1	0	0	0	0	0	0	0	0	0	0	0	0	0	1	0	0	0	0	0	1	4	5	5	5	1	2
PF12060.8	DUF3541	Domain of unknown function (DUF3541)	0	0	0	0	0	0	0	0	0	0	0	0	0	0	0	0	0	0	0	0	0	0	0	0	0	0	0	0	0	0	0	0	0	0	0	0	0	0	0	0	0	0	0	0	0	0	0
PF12065.8	DUF3545	Protein of unknown function (DUF3545)	0	0	0	0	0	0	0	0	0	0	0	0	0	0	0	0	0	0	0	0	0	0	0	0	0	0	0	0	0	0	0	0	0	0	0	0	0	0	0	0	0	0	0	0	0	0	0
PF12069.8	DUF3549	Protein of unknown function (DUF3549)	0	0	0	0	0	0	0	0	0	0	0	0	0	0	0	0	0	0	0	0	0	0	0	0	0	0	0	0	0	0	0	0	0	0	0	0	0	0	0	0	0	0	0	0	0	1	1
PF12105.8	SpoU_methylas_C	SpoU, rRNA methylase, C-terminal	0	0	0	0	0	0	0	0	0	0	0	0	0	0	0	0	0	0	0	0	0	0	0	0	0	0	0	0	0	0	0	0	0	0	0	0	0	0	0	0	0	0	1	0	0	0	0
PF12119.8	DUF3581	Protein of unknown function (DUF3581)	0	0	0	0	0	0	0	0	0	0	0	0	0	0	0	0	0	0	0	0	0	0	0	0	0	0	0	0	0	0	0	0	0	0	0	0	0	0	0	0	0	1	1	1	1	0	1
PF12122.8	Rhomboid_N	Cytoplasmic N-terminal domain of rhomboid serine protease	0	0	0	0	0	0	0	0	0	0	0	0	0	0	0	0	0	0	0	0	0	0	0	0	0	0	0	0	0	0	0	0	0	0	0	0	0	0	0	0	0	0	0	0	0	0	0
PF12137.8	RapA_C	RNA polymerase recycling family C-terminal	0	0	0	0	0	0	0	0	0	0	0	0	0	0	0	0	0	0	0	0	0	0	0	0	0	0	0	0	0	0	0	0	0	0	0	0	0	0	0	0	0	2	2	2	2	1	2
PF12146.8	Hydrolase_4	Serine aminopeptidase, S33	7	8	8	27	10	6	6	18	15	18	14	17	14	14	14	15	17	15	12	9	11	18	10	8	15	11	13	17	19	24	19	27	29	25	15	6	8	16	17	18	11	5	4	3	3	8	5
PF12156.8	ATPase-cat_bd	Putative metal-binding domain of cation transport ATPase	0	0	2	1	0	0	0	0	0	0	0	0	0	0	0	0	0	0	0	0	0	0	0	0	0	0	0	0	0	0	0	0	0	0	0	0	0	0	0	1	0	1	1	1	1	1	0
PF12167.8	Arm-DNA-bind_2	Arm DNA-binding domain	0	0	0	0	0	0	0	0	0	0	0	0	0	0	0	0	0	0	0	0	0	0	0	0	0	0	0	0	0	0	0	0	0	0	0	0	0	0	0	0	0	0	1	0	1	2	0
PF12168.8	DNA_pol3_tau_4	DNA polymerase III subunits tau domain IV DnaB-binding	0	0	0	0	0	0	0	0	0	0	0	0	0	0	0	0	0	0	0	0	0	0	0	0	0	0	0	0	0	0	0	0	0	0	0	0	0	0	0	0	0	0	0	0	0	0	0
PF12169.8	DNA_pol3_gamma3	DNA polymerase III subunits gamma and tau domain III	1	1	1	1	2	2	2	2	2	2	2	2	2	2	2	2	2	2	3	2	2	2	2	2	2	3	2	2	2	1	1	1	1	1	2	1	1	1	1	1	2	1	1	2	2	1	1
PF12170.8	DNA_pol3_tau_5	DNA polymerase III tau subunit V interacting with alpha	0	0	0	0	0	0	0	0	0	0	0	0	0	0	0	0	0	0	0	0	0	0	0	0	0	0	0	0	0	0	0	0	0	0	0	0	0	0	0	0	0	1	1	2	1	1	1
PF12221.8	HflK_N	Bacterial membrane protein N terminal	0	0	0	0	0	0	0	0	0	0	0	0	0	0	0	0	0	0	0	0	0	0	0	0	0	0	0	1	0	2	1	1	1	2	0	0	0	1	1	2	0	1	2	1	1	2	2
PF12241.8	Enoyl_reductase	Trans-2-enoyl-CoA reductase catalytic region	0	0	0	0	0	0	0	0	0	0	0	0	0	0	0	0	0	0	0	0	0	0	0	0	0	0	0	0	0	0	0	0	0	0	0	0	0	0	0	0	0	1	1	1	1	1	1
PF12242.8	Eno-Rase_NADH_b	NAD(P)H binding domain of trans-2-enoyl-CoA reductase	0	0	0	0	0	0	0	0	0	0	0	0	0	0	0	0	0	0	0	0	0	0	0	0	0	0	0	0	0	0	0	0	0	0	0	0	0	0	0	0	0	1	1	1	1	1	1
PF12268.8	DUF3612	Protein of unknown function (DUF3612)	0	0	0	0	0	0	0	0	0	0	0	0	0	0	0	0	0	0	0	0	0	0	0	0	0	0	0	0	0	0	0	0	0	0	0	0	0	0	0	0	0	0	0	0	0	0	0
PF12286.8	DUF3622	Protein of unknown function (DUF3622)	0	0	0	0	0	0	0	0	0	0	0	0	0	0	0	0	0	0	0	0	0	0	0	0	0	0	0	0	0	0	0	0	0	0	0	0	0	0	0	0	0	0	0	0	0	0	0
PF12290.8	DUF3802	Protein of unknown function (DUF3802)	0	0	0	0	0	0	0	0	0	0	0	0	0	0	0	0	0	0	0	0	0	0	0	0	0	0	0	0	0	0	0	0	0	0	0	0	0	0	0	0	0	0	0	0	0	0	0
PF12292.8	DUF3624	Protein of unknown function (DUF3624)	0	0	0	0	0	0	0	0	0	0	0	0	0	0	0	0	0	0	0	0	0	0	0	0	0	0	0	0	0	0	0	0	0	0	0	0	0	0	0	0	0	0	0	0	0	0	0
PF12305.8	DUF3630	Protein of unknown function (DUF3630)	0	0	0	0	0	0	0	0	0	0	0	0	0	0	0	0	0	0	0	0	0	0	0	0	0	0	0	0	0	0	0	0	0	0	0	0	0	0	0	0	0	0	0	0	0	0	0
PF12320.8	SbcD_C	Type 5 capsule protein repressor C-terminal domain	1	0	0	0	0	1	1	0	0	0	0	0	0	0	0	0	0	0	0	0	0	0	0	0	0	0	0	0	0	1	0	0	0	0	0	0	0	0	0	0	0	3	2	3	3	1	2
PF12327.8	FtsZ_C	FtsZ family, C-terminal domain	1	1	1	2	1	1	1	1	1	1	1	1	1	1	1	1	1	1	1	1	2	1	1	1	1	1	1	1	1	2	3	2	2	1	1	1	1	2	1	1	1	1	1	1	1	1	2
PF12330.8	Haspin_kinase	Haspin like kinase domain	0	0	0	0	0	0	0	0	0	0	0	0	0	0	0	0	0	0	0	0	0	0	0	0	0	0	0	0	0	0	0	0	0	0	0	0	0	0	0	0	0	0	0	0	0	0	0
PF12339.8	DNAJ_related	DNA-J related protein	0	0	0	0	0	0	0	0	0	0	0	0	0	0	0	0	0	0	0	0	0	0	0	0	0	0	0	0	0	0	0	0	0	0	0	0	0	0	0	0	0	0	0	0	0	1	0
PF12344.8	UvrB	Ultra-violet resistance protein B	1	1	1	1	2	2	2	2	3	2	2	2	2	2	2	2	2	2	2	2	2	2	3	2	2	2	2	2	2	3	2	2	2	2	3	2	2	2	2	2	2	1	1	2	1	2	1
[truncated: 5,028 more rows]
[truncated: 27 more columns]

## Sheet: SelectedPfamsForGraph
	Name	Description	1 Janibacter corallicola NBRC 107790	2 Dietzia sp. WMMA184	3 Cytophaga sp. FL35	4 Aquimarina megaterium EL33	5 Paracoccus isoporae DSM 22220	6 Paracoccus sp. R12_1	7 Paracoccus sp. R12_2	8 Shimia sp. R9_1	9 Shimia sp. R9_2	10 Shimia sp. R9_3	11 Shimia sp. R10_1	12 Shimia sp. R11_0	13 Ruegeria sp. EL01	14 Ruegeria sp. R8_1	15 Ruegeria sp. R8_2	16 Ruegeria sp. R13_0	17 Ruegeria sp. R14_0	18 Sulfitobacter sp. EL44	19 Sulfitobacter sp. R18_1	20 Sulfitobacter sp. R18_2	21 Tropicibacter sp. R15_0	22 Tropicibacter sp. R16_0	23 Nautella sp. R17_0	Roseovarius sp. EL26	Pseudophaeobacter sp. EL27	Rhodobacteraceae bacterium EL53	Rhodobacteraceae bacterium EL129	Stappia indica EBBD 17.2	Stappia indica SBBC49	Pseudovibrio sp. FO-BEG1	Labrenzia alba EL143	Labrenzia_R4_1Pfam	Labrenzia_R4_2Pfam	Labrenzia_R5_0_pfam	Sphingorhabdus sp. EL138	Erythrobacter sp. A6_0	Erythrobacter sp. A7_0	Nitratireductor aquibiodomus EBB 35.1	Kiloniella sp. EL199	Thalassospira sp. A3_1	Brevundimonas sp. A19_0	Endozoicomonas acroporae Acr-14	Endozoicomonas montiporae CL-33	Endozoicomonas sp. G2_1	Endozoicomonas sp. G2_2	Marinomonas fungiae AN44 (JCM 18476)	Cobetia marina BMC 6
Ankyrin repeats
PF12796.7	Ank_2	Ankyrin repeats (3 copies)	0	0	8	26	0	0	0	10	14	10	9	11	0	0	0	0	4	0	0	0	8	4	0	0	4	5	1	0	0	10	9	4	5	5	1	2	1	1	2	1	0	528	3	800	648	1	3
PF13857.6	Ank_5	Ankyrin repeats (many copies)	2	1	3	0	0	0	0	0	0	0	0	2	0	0	0	0	0	0	0	0	0	1	0	2	0	0	0	1	0	2	0	0	0	0	3	0	2	0	0	0	0	27	0	24	21	0	0
PF00023.30	Ank	Ankyrin repeat	0	0	1	2	0	0	0	1	0	0	0	0	0	0	0	0	1	0	0	0	1	0	0	1	0	0	1	0	0	0	0	0	0	0	1	0	1	0	0	0	0	38	2	34	29	0	0
PF13637.6	Ank_4	Ankyrin repeats (many copies)	0	4	9	19	0	0	0	1	4	1	1	2	0	0	0	0	3	0	0	0	3	1	0	3	3	7	1	3	3	5	2	1	1	3	0	0	0	5	1	1	0	156	5	238	223	2	0
PF13606.6	Ank_3	Ankyrin repeat	3	0	0	3	0	0	0	0	0	0	1	1	0	0	0	0	0	0	0	0	1	0	0	0	0	1	0	0	0	1	1	0	0	0	0	0	1	0	0	0	0	40	1	32	38	0	0
		SUM	5	5	21	50	0	0	0	12	18	11	11	16	0	0	0	0	8	0	0	0	13	6	0	6	7	13	3	4	3	18	12	5	6	8	5	2	5	6	3	2	0	789	11	1128	959	3	3
Tetratricopeptide repeats
PF00515.28	TPR_1	Tetratricopeptide repeat	0	0	16	61	0	3	3	4	5	4	5	2	0	5	5	7	9	2	0	0	11	4	7	0	8	0	6	7	7	14	9	9	8	15	0	0	4	7	22	18	0	7	1	7	8	7	3
PF07719.17	TPR_2	Tetratricopeptide repeat	0	7	76	161	14	27	23	25	30	41	26	46	49	61	61	72	62	51	27	16	44	54	37	34	33	51	64	38	38	42	103	36	39	103	40	14	12	31	38	33	23	24	21	23	33	15	5
PF09976.9	TPR_21	Tetratricopeptide repeat-like domain	1	0	4	5	1	1	1	4	4	4	4	1	3	0	0	1	0	7	1	1	3	0	2	4	2	2	2	3	4	3	2	5	4	3	2	1	1	2	2	3	1	4	1	3	2	2	1
PF13174.6	TPR_6	Tetratricopeptide repeat	0	0	9	26	0	0	0	3	3	3	4	1	3	4	4	5	1	4	6	0	3	1	3	3	7	0	2	5	4	1	4	0	0	3	0	4	3	4	3	6	0	6	6	6	6	7	5
PF13181.6	TPR_8	Tetratricopeptide repeat	0	0	19	59	0	0	0	1	7	1	1	0	3	9	9	3	3	0	0	0	1	0	0	2	0	0	1	0	0	15	4	2	4	7	0	1	0	0	2	1	0	1	1	0	0	3	4
PF13371.6	TPR_9	Tetratricopeptide repeat	0	0	2	2	2	0	0	2	4	5	3	6	2	4	4	1	8	3	0	1	7	5	2	5	2	5	4	5	4	4	4	5	5	8	0	3	5	1	5	6	1	2	0	1	1	4	1
PF13424.6	TPR_12	Tetratricopeptide repeat	0	10	71	299	3	2	0	9	10	10	3	12	4	23	23	15	31	7	6	2	14	6	6	7	6	4	32	13	6	18	22	9	20	30	15	6	5	9	2	9	19	20	16	19	17	4	5
PF14559.6	TPR_19	Tetratricopeptide repeat	3	4	43	64	4	12	12	16	18	23	25	21	30	15	15	39	26	27	12	8	36	42	19	32	27	48	28	17	18	26	56	43	33	42	43	26	28	13	23	44	26	19	21	22	22	30	19
PF07721.14	TPR_4	Tetratricopeptide repeat	0	1	0	0	0	0	0	1	1	1	0	0	1	2	2	1	1	0	0	0	0	0	2	0	0	0	2	1	1	1	0	0	0	1	4	4	1	0	0	2	1	0	1	0	0	0	1
PF13176.6	TPR_7	Tetratricopeptide repeat	0	0	2	15	0	0	0	1	1	2	0	1	0	2	2	2	1	1	2	2	0	1	0	1	2	0	2	0	0	1	2	1	0	2	2	0	1	0	1	1	1	4	0	2	2	0	0
PF13429.6	TPR_15	Tetratricopeptide repeat	1	0	2	4	0	0	0	1	1	2	1	1	2	1	1	0	1	2	0	0	4	1	3	2	2	3	1	2	2	3	8	6	5	2	5	3	2	0	5	3	0	0	3	0	1	1	3
PF16918.5	PknG_TPR	Protein kinase G tetratricopeptide repeat	0	1	2	1	0	0	0	0	0	0	0	0	0	1	1	1	1	0	1	0	0	0	0	0	0	2	0	0	0	1	0	1	1	0	0	0	0	0	0	1	0	1	1	1	1	0	0
PF13374.6	TPR_10	Tetratricopeptide repeat	0	0	1	11	0	0	0	0	0	0	0	0	0	0	0	0	0	1	0	0	0	0	0	0	8	0	0	11	0	0	1	0	1	0	1	0	0	0	1	0	1	0	0	0	0	0	0
PF07720.12	TPR_3	Tetratricopeptide repeat	0	0	0	0	0	0	0	0	0	0	0	0	0	0	0	0	0	0	0	0	0	0	0	0	0	0	0	0	0	0	0	0	0	0	0	0	0	0	0	0	0	2	5	2	2	0	0
PF18391.1	CHIP_TPR_N	CHIP N-terminal tetratricopeptide repeat domain	0	0	0	0	0	0	0	0	0	0	0	0	0	0	0	0	0	0	0	0	0	0	0	0	0	0	0	0	0	0	0	0	0	0	0	0	0	0	0	0	0	0	0	0	0	0	0
PF14853.6	Fis1_TPR_C	Fis1 C-terminal tetratricopeptide repeat	0	0	0	2	0	0	0	0	0	0	0	0	0	0	0	0	0	0	0	0	0	0	0	0	0	0	0	0	0	0	1	0	0	0	0	0	0	0	0	0	0	0	0	0	0	0	0
PF12688.7	TPR_5	Tetratrico peptide repeat	0	0	1	0	0	0	0	0	0	0	0	0	0	0	0	0	0	0	0	0	0	0	0	0	0	0	0	0	0	0	1	0	0	0	1	1	0	0	0	0	2	0	0	0	0	0	0
PF13428.6	TPR_14	Tetratricopeptide repeat	2	0	9	9	3	13	13	9	13	9	2	9	20	11	11	33	20	3	5	2	9	14	9	16	4	25	7	8	9	22	22	7	13	20	9	9	16	6	12	21	7	15	20	12	14	4	8
PF13431.6	TPR_17	Tetratricopeptide repeat	1	0	6	28	1	2	2	0	0	3	3	0	4	3	3	4	5	5	1	1	5	0	3	6	3	5	1	0	1	1	14	2	6	7	9	7	1	2	7	2	1	10	1	7	7	1	5
PF13432.6	TPR_16	Tetratricopeptide repeat	4	0	22	27	17	18	18	11	8	9	9	13	18	27	27	20	15	23	25	23	19	17	14	16	20	14	17	32	35	20	25	11	15	24	17	32	17	10	15	16	10	25	20	30	29	5	10
PF14561.6	TPR_20	Tetratricopeptide repeat	2	3	1	1	2	3	3	2	3	2	3	2	3	4	4	2	3	2	2	2	2	2	3	2	3	3	3	2	2	3	4	4	3	3	2	3	3	2	5	2	2	3	4	3	3	0	2
		SUM	14	26	286	775	47	81	75	89	108	119	89	115	142	172	172	206	187	138	88	58	158	147	110	130	127	162	172	144	131	175	282	141	157	270	150	114	99	87	143	168	95	143	122	138	148	83	72
WD40 repeats
PF12894.7	ANAPC4_WD40	Anaphase-promoting complex subunit 4 WD40 domain	0	0	0	5	1	0	0	2	2	11	2	2	6	0	0	0	0	1	0	0	2	0	2	3	0	2	0	7	7	6	18	6	6	5	0	0	0	5	0	0	2	4	8	2	3	1	0
PF00400.32	WD40	WD domain, G-beta repeat	0	9	0	0	0	0	0	7	7	17	6	7	11	7	7	7	7	7	0	0	13	7	7	7	0	6	0	7	7	1	9	8	24	9	0	0	0	6	0	0	6	81	16	79	71	5	0
PF07676.12	PD40	WD40-like Beta Propeller Repeat	0	2	48	181	5	10	10	7	7	7	7	6	5	6	6	5	5	6	6	6	5	6	6	6	7	6	6	6	6	6	16	6	6	21	44	29	19	7	7	8	16	23	13	19	20	6	6
PF17005.5	WD40_like	WD40-like domain	0	0	0	0	0	0	0	0	0	0	0	0	0	0	0	0	0	0	0	0	0	0	0	0	0	0	0	0	0	0	0	0	0	0	0	0	0	0	0	0	0	0	0	0	0	0	0
PF16529.5	Ge1_WD40	WD40 region of Ge1, enhancer of mRNA-decapping protein	0	0	0	0	0	0	0	0	0	0	0	0	0	0	0	0	0	0	0	0	1	0	0	0	0	0	0	0	0	0	0	0	0	0	0	0	0	0	0	0	0	8	0	1	1	0	0
PF04192.12	Utp21	Utp21 specific WD40 associated putative domain	0	0	0	0	0	0	0	0	0	0	0	0	0	0	0	0	0	0	0	0	0	0	0	0	0	0	0	0	0	0	0	0	0	0	0	0	0	0	0	0	0	0	0	0	0	0	0
		SUM	0	11	48	186	6	10	10	16	16	35	15	15	22	13	13	12	12	14	6	6	21	13	15	16	7	14	6	20	20	13	43	20	36	35	44	29	19	18	7	8	24	116	37	101	95	12	6
Leucine-rich repeats
PF10473.9	CENP-F_leu_zip	Leucine-rich repeats of kinetochore protein Cenp-F/LEK1	0	0	0	0	0	1	1	0	0	0	0	0	0	0	0	0	0	0	1	0	0	0	0	0	0	0	0	0	0	0	0	2	0	2	0	0	0	0	0	0	0	0	0	0	0	0	0
PF12799.7	LRR_4	Leucine Rich repeats (2 copies)	0	0	15	138	0	0	0	0	17	0	0	0	6	0	0	4	0	0	0	0	4	13	0	1	0	4	0	0	0	10	0	0	0	0	0	0	0	0	0	0	0	0	0	0	0	1	0
PF13855.6	LRR_8	Leucine rich repeat	0	0	12	45	0	0	0	0	0	0	0	0	0	0	0	0	0	0	0	0	0	0	0	0	0	1	0	0	0	5	0	0	0	0	0	0	0	0	5	0	0	0	0	0	0	2	0
PF00560.33	LRR_1	Leucine Rich Repeat	0	0	0	8	0	0	0	0	0	0	0	0	0	0	0	0	0	0	0	0	0	0	0	0	0	0	0	0	0	0	0	0	0	0	0	0	0	0	1	0	0	0	0	0	0	0	0
PF08263.12	LRRNT_2	Leucine rich repeat N-terminal domain	0	0	0	4	0	0	0	0	0	0	0	0	0	0	0	0	0	0	0	0	0	0	0	0	0	0	0	0	0	0	0	0	0	0	0	0	0	0	0	0	0	0	0	0	0	0	0
PF13516.6	LRR_6	Leucine Rich repeat	0	0	1	0	0	0	0	0	0	0	0	0	0	0	0	0	0	0	0	0	0	0	0	0	0	0	0	0	0	0	0	0	0	0	0	0	0	0	0	0	0	0	0	0	0	0	0
PF13306.6	LRR_5	BspA type Leucine rich repeat region (6 copies)	0	0	0	2	0	0	0	0	0	0	0	0	0	0	0	0	0	0	0	0	0	0	0	0	0	0	0	0	0	0	0	0	0	0	0	0	0	0	0	0	0	0	0	0	0	0	0
PF14580.6	LRR_9	Leucine-rich repeat	0	0	0	0	0	0	0	0	0	0	0	0	0	0	0	0	0	0	0	0	0	6	0	0	0	0	0	0	0	3	0	0	0	0	0	0	0	0	0	0	0	0	0	0	0	0	0
		SUM	0	0	28	197	0	1	1	0	17	0	0	0	6	0	0	4	0	0	1	0	4	19	0	1	0	5	0	0	0	18	0	2	0	2	0	0	0	0	6	0	0	0	0	0	0	3	0
Taurine metabolism
PF02668.16	TauD	Taurine catabolism dioxygenase TauD, TfdA family	0	1	0	1	0	1	1	1	1	1	2	1	1	1	1	2	4	1	0	0	0	7	1	2	4	5	4	1	1	0	3	2	2	2	4	1	1	0	2	0	0	1	4	1	1	1	7
CRISPR proteins
PF09611.10	Cas_Csy1	CRISPR-associated protein (Cas_Csy1)	0	0	0	0	0	0	0	0	0	0	0	0	0	0	0	0	0	0	0	0	0	0	0	0	0	0	0	0	0	0	0	0	0	0	0	0	0	0	0	0	0	2	0	3	2	0	0
PF09614.10	Cas_Csy2	CRISPR-associated protein (Cas_Csy2)	0	0	0	0	0	0	0	0	0	0	0	0	0	0	0	0	0	0	0	0	0	0	0	0	0	0	0	0	0	0	0	0	0	0	0	0	0	0	0	0	0	1	0	3	1	0	0
PF09615.10	Cas_Csy3	CRISPR-associated protein (Cas_Csy3)	0	0	0	0	0	0	0	0	0	0	0	0	0	0	0	0	0	0	0	0	0	0	0	0	0	0	0	0	0	0	0	0	0	0	0	0	0	0	0	0	0	1	0	6	1	0	0
PF01867.16	Cas_Cas1	CRISPR associated protein Cas1	0	0	0	0	0	0	0	0	0	2	0	1	0	0	0	0	0	0	0	0	0	0	0	0	0	0	0	0	1	0	0	0	0	0	0	0	0	0	0	0	0	1	6	3	1	0	0
PF09481.10	CRISPR_Cse1	CRISPR-associated protein Cse1 (CRISPR_cse1)	0	0	0	0	0	0	0	0	0	1	0	0	0	0	0	0	0	0	0	0	0	0	0	0	0	0	0	0	0	0	0	0	0	0	0	0	0	0	0	0	0	0	2	1	0	0	0
PF09485.10	CRISPR_Cse2	CRISPR-associated protein Cse2 (CRISPR_cse2)	0	0	0	0	0	0	0	0	0	1	0	0	0	0	0	0	0	0	1	0	0	0	0	0	0	0	0	0	0	0	0	0	0	0	0	0	0	0	0	0	0	0	0	1	0	0	0
PF09618.10	Cas_Csy4	CRISPR-associated protein (Cas_Csy4)	0	0	0	0	0	0	0	0	0	0	0	0	0	0	0	0	0	0	0	0	0	0	0	0	0	0	0	0	0	0	0	0	0	0	0	0	0	0	0	0	0	1	0	3	1	0	0
PF09704.10	Cas_Cas5d	CRISPR-associated protein (Cas_Cas5)	0	0	0	0	0	0	0	0	0	1	0	0	0	0	0	0	0	0	1	0	0	0	0	0	0	0	0	0	1	0	0	0	0	0	0	0	0	0	0	0	0	1	2	1	0	0	0
PF09707.10	Cas_Cas2CT1978	CRISPR-associated protein (Cas_Cas2CT1978)	0	0	0	0	0	0	0	0	0	1	0	0	0	0	0	0	0	0	0	0	0	0	0	0	0	0	0	0	0	0	0	0	0	0	0	0	0	0	0	0	0	0	1	1	0	0	0
PF09709.10	Cas_Csd1	CRISPR-associated protein (Cas_Csd1)	0	0	0	0	0	0	0	0	0	0	0	0	0	0	0	0	0	0	0	0	0	0	0	0	0	0	0	0	1	0	0	0	0	0	0	0	0	0	0	0	0	1	1	0	0	0	0
PF09623.10	Cas_NE0113	CRISPR-associated protein NE0113 (Cas_NE0113)	0	0	0	0	0	0	0	0	0	0	0	0	0	0	0	0	0	0	0	0	0	0	0	0	0	0	0	0	0	0	0	0	0	0	0	0	0	0	0	0	0	0	1	0	0	0	0
PF09652.10	Cas_VVA1548	Putative CRISPR-associated protein (Cas_VVA1548)	0	0	0	0	0	0	0	0	0	0	0	0	0	0	0	0	0	0	0	0	0	0	0	0	0	0	0	0	0	0	0	0	0	0	0	0	0	0	0	0	0	0	2	0	0	0	0
PF09670.10	Cas_Cas02710	CRISPR-associated protein (Cas_Cas02710)	0	0	0	0	0	0	0	0	0	0	0	0	0	0	0	0	0	0	0	0	0	0	0	0	0	0	0	0	0	0	0	0	0	0	0	0	0	0	0	0	0	0	1	0	0	0	0
PF09700.10	Cas_Cmr3	CRISPR-associated protein (Cas_Cmr3)	0	0	0	0	0	0	0	0	0	0	0	0	0	0	0	0	0	0	0	0	0	0	0	0	0	0	0	0	0	0	0	0	0	0	0	0	0	0	0	0	0	0	1	0	0	0	0
PF09701.10	Cas_Cmr5	CRISPR-associated protein (Cas_Cmr5)	0	0	0	0	0	0	0	0	0	0	0	0	0	0	0	0	0	0	0	0	0	0	0	0	0	0	0	0	0	0	0	0	0	0	0	0	0	0	0	0	0	0	1	0	0	0	0
PF09827.9	CRISPR_Cas2	CRISPR associated protein Cas2	0	0	0	0	0	0	0	0	0	0	0	1	0	0	0	0	0	0	0	0	0	0	0	0	0	0	0	0	1	0	0	0	0	0	0	0	0	0	0	0	0	0	3	0	0	0	0
PF10040.9	CRISPR_Cas6	CRISPR-associated endoribonuclease Cas6	0	0	0	0	0	0	0	0	0	0	0	0	0	0	0	0	0	0	0	0	0	0	0	0	0	0	0	0	0	0	0	0	0	0	0	0	0	0	0	0	0	0	2	0	0	0	0
PF12469.8	DUF3692	CRISPR-associated protein	0	0	0	0	0	0	0	0	0	0	0	0	0	0	0	0	0	0	0	0	0	0	0	0	0	0	0	0	0	0	0	0	0	0	0	0	0	0	0	0	0	0	3	0	0	0	0
PF09455.10	Cas_DxTHG	CRISPR-associated (Cas) DxTHG family	0	0	0	0	0	0	0	0	0	0	0	0	0	0	0	0	0	0	0	0	0	0	0	0	0	0	0	0	0	0	0	0	0	0	0	0	0	0	0	0	0	0	0	0	0	0	0
PF18182.1	mCpol	minimal CRISPR polymerase domain	0	0	0	0	0	0	0	0	0	0	0	0	0	1	1	0	0	0	0	0	0	0	0	0	0	0	0	0	0	0	0	0	0	0	0	0	0	0	0	0	0	0	0	0	0	0	0
PF08798.11	CRISPR_assoc	CRISPR associated protein	0	0	0	0	0	0	0	0	0	1	1	0	0	0	0	0	0	0	2	0	0	0	0	0	0	0	0	0	0	0	0	0	0	0	0	0	0	0	0	0	0	1	1	2	0	0	0
		SUM	0	0	0	0	0	0	0	0	0	7	1	2	0	1	1	0	0	0	4	0	0	0	0	0	0	0	0	0	4	0	0	0	0	0	0	0	0	0	0	0	0	9	27	24	6	0	0
DMSP lyase
PF16867.5	DMSP_lyase	Dimethlysulfonioproprionate lyase	0	0	0	0	0	0	0	0	0	0	0	0	1	0	0	1	1	0	0	0	0	1	0	4	2	6	0	0	0	0	1	1	1	1	0	0	0	0	0	0	0	0	0	0	0	0	0
Endonucleases
PF01844.23	HNH	HNH endonuclease	2	4	1	0	1	2	2	2	2	1	2	3	1	0	0	0	0	1	5	0	1	0	1	0	1	1	0	1	1	0	1	2	1	1	1	0	0	0	0	0	0	4	2	2	0	2	0
PF03372.23	Exo_endo_phos	Endonuclease/Exonuclease/phosphatase family	4	3	8	3	4	4	4	6	7	6	6	7	5	9	9	6	8	7	6	6	5	6	6	7	6	6	6	3	3	9	5	7	5	7	3	5	4	5	3	3	6	4	5	5	5	2	5
PF04231.13	Endonuclease_1	Endonuclease I	1	0	0	2	0	0	0	0	1	0	0	0	0	0	0	0	0	0	0	0	0	0	0	0	0	0	0	0	0	1	0	0	0	0	0	0	0	0	0	0	0	0	1	0	0	1	0
PF10576.9	EndIII_4Fe-2S	Iron-sulfur binding domain of endonuclease III	2	0	1	0	2	1	1	1	1	1	1	1	1	3	3	1	3	0	0	2	1	3	3	2	1	1	3	0	2	2	2	1	1	3	1	0	1	3	0	2	3	1	1	1	1	2	1
PF13391.6	HNH_2	HNH endonuclease	1	0	0	0	0	2	2	0	0	0	0	0	0	0	0	0	0	0	1	0	0	0	1	0	0	0	0	0	1	0	0	1	2	0	0	0	0	0	1	0	0	0	1	1	0	0	0
PF01223.23	Endonuclease_NS	DNA/RNA non-specific endonuclease	0	0	1	1	0	0	0	0	0	0	0	0	0	0	0	0	0	0	0	0	0	1	0	0	0	0	0	0	0	0	1	2	2	1	0	0	0	0	0	0	0	0	0	0	0	0	1
PF07582.12	AP_endonuc_2_N	AP endonuclease family 2 C terminus	0	0	1	0	1	1	1	0	0	0	0	0	0	1	1	1	0	2	1	1	2	1	0	0	0	0	0	2	2	0	4	1	0	2	0	0	0	0	0	1	0	0	0	0	2	1	0
PF13613.6	HTH_Tnp_4	Helix-turn-helix of DDE superfamily endonuclease	0	0	0	0	0	0	0	0	0	0	0	0	0	0	0	0	0	0	0	0	0	0	0	0	0	0	0	0	0	0	0	0	0	0	0	0	0	0	0	0	0	0	0	0	0	0	0
PF14279.6	HNH_5	HNH endonuclease	0	1	0	0	0	0	0	1	1	1	2	2	2	2	2	2	1	2	3	1	1	2	2	3	1	1	2	0	0	3	0	0	0	0	0	1	1	1	1	3	1	2	2	2	3	0	0
PF04471.12	Mrr_cat	Restriction endonuclease	0	0	0	1	1	0	0	0	1	2	1	0	0	0	0	1	1	0	2	0	0	0	0	0	0	0	0	3	2	0	1	0	0	0	0	0	0	1	0	1	1	0	0	0	1	2	0
PF09565.10	RE_NgoFVII	NgoFVII restriction endonuclease	0	0	0	1	0	0	0	0	0	0	0	0	0	0	0	0	0	0	0	0	0	0	0	0	0	0	0	0	0	0	0	0	0	0	0	0	0	0	0	0	0	0	0	0	0	0	0
PF13930.6	Endonuclea_NS_2	DNA/RNA non-specific endonuclease	0	0	0	1	0	0	0	0	0	0	0	0	0	0	0	1	0	0	0	0	0	0	0	0	0	0	0	0	0	0	1	0	0	1	0	0	0	0	0	0	0	0	0	0	0	0	0
PF15648.6	Tox-REase-5	Restriction endonuclease fold toxin 5	1	0	0	2	0	0	0	0	0	0	0	0	0	0	0	0	0	0	0	0	0	0	0	0	0	0	0	0	0	0	0	0	0	0	0	0	0	0	0	0	0	0	0	0	0	0	0
PF13392.6	HNH_3	HNH endonuclease	0	4	1	0	0	3	3	0	0	0	0	0	0	0	0	1	0	0	1	1	0	0	1	1	0	0	0	0	0	0	0	0	0	0	0	0	0	0	0	0	1	1	0	0	0	0	0
PF13395.6	HNH_4	HNH endonuclease	0	0	0	0	0	0	0	0	0	0	0	1	0	0	0	0	0	0	0	0	0	0	0	0	0	0	0	1	0	0	0	0	0	0	0	0	1	0	0	0	1	1	0	0	0	0	0
PF04493.14	Endonuclease_5	Endonuclease V	0	0	0	0	0	0	0	0	0	0	0	0	0	0	0	0	0	0	0	0	0	0	0	0	0	0	0	0	0	0	0	0	0	0	0	0	0	0	0	0	0	1	1	1	1	0	1
PF03852.15	Vsr	DNA mismatch endonuclease Vsr	0	1	1	0	0	0	0	0	0	0	0	0	0	0	0	0	0	0	0	0	0	0	0	0	0	0	0	0	0	0	0	0	0	2	0	0	0	0	1	0	0	0	0	1	1	0	0
PF08721.11	Tn7_Tnp_TnsA_C	TnsA endonuclease C terminal	0	0	0	0	0	0	0	0	0	0	0	0	0	0	0	0	0	0	0	0	0	0	0	0	0	0	0	0	0	1	0	0	0	0	0	0	0	0	0	0	0	2	0	2	0	0	0
PF13156.6	Mrr_cat_2	Restriction endonuclease	0	0	0	0	0	0	0	0	0	0	0	0	0	0	0	0	0	0	0	1	0	0	0	0	0	0	0	0	0	0	0	0	0	0	0	0	0	0	0	0	0	0	0	1	0	1	0
PF05066.13	HARE-HTH	HB1, ASXL, restriction endonuclease HTH domain	0	0	0	0	0	0	0	0	0	0	0	0	0	0	0	0	0	0	0	0	0	0	0	1	0	0	0	0	0	0	0	0	0	0	0	0	0	0	0	0	0	0	0	0	3	0	0
PF13546.6	DDE_5	DDE superfamily endonuclease	0	0	0	0	0	0	0	0	0	0	0	0	2	0	0	0	0	0	0	0	0	0	0	0	0	0	0	0	0	0	1	0	0	0	0	0	0	0	0	0	0	3	41	0	0	0	0
PF11645.8	PDDEXK_5	PD-(D/E)XK endonuclease	0	0	0	0	0	0	0	0	0	0	0	0	0	0	0	0	0	0	2	0	0	0	0	0	0	0	0	0	0	0	0	0	0	0	0	0	0	0	0	0	0	0	1	0	0	0	0
PF18541.1	RuvC_III	RuvC endonuclease subdomain 3	0	0	0	0	0	0	0	0	0	0	0	2	0	0	0	0	0	0	0	0	0	0	0	0	0	0	0	1	0	0	0	0	0	0	0	0	1	0	0	0	0	0	0	0	0	0	0
PF11663.8	Toxin_YhaV	Toxin with endonuclease activity, of toxin-antitoxin system	0	0	0	0	0	1	1	1	0	0	0	0	0	0	0	0	1	0	0	1	1	0	0	0	0	0	0	0	0	0	0	0	0	0	0	0	0	0	0	0	0	0	0	0	0	0	0
PF09195.11	Endonuc-BglII	Restriction endonuclease BglII	0	0	0	0	0	0	0	0	0	0	0	0	0	0	0	0	0	0	1	1	0	0	0	0	0	0	0	0	0	0	0	0	0	0	0	0	0	0	0	0	0	0	0	0	0	0	0
PF09517.10	RE_Eco29kI	Eco29kI restriction endonuclease	0	0	0	0	0	0	0	0	0	0	0	0	0	0	0	0	0	0	1	0	0	0	0	0	0	0	0	0	0	0	0	0	0	0	0	0	0	0	0	0	0	0	0	0	0	0	0
PF05551.11	zf-His_Me_endon	Zinc-binding loop region of homing endonuclease	0	0	0	0	0	0	0	0	0	0	0	0	0	0	0	0	0	0	0	1	0	0	0	0	0	0	0	0	0	0	0	0	0	0	0	0	0	0	0	0	0	0	0	0	0	0	0
PF13358.6	DDE_3	DDE superfamily endonuclease	0	16	0	0	0	0	0	0	0	0	0	0	8	0	0	0	0	0	1	0	0	0	0	0	0	0	0	0	0	0	2	0	0	0	0	0	0	1	1	0	0	2	22	2	1	0	0
PF01939.16	NucS	Endonuclease NucS	1	1	0	0	0	0	0	0	2	0	2	0	0	0	0	0	0	0	0	0	0	0	0	0	0	0	0	1	2	0	0	0	0	0	0	1	1	0	0	0	0	0	0	0	0	0	0
PF09292.10	Neil1-DNA_bind	Endonuclease VIII-like 1, DNA bind	0	0	0	0	0	0	0	0	0	0	0	0	0	0	0	0	0	0	0	0	0	0	0	0	0	0	0	0	0	0	0	0	0	0	0	0	0	0	0	0	0	0	0	0	0	0	0
PF14529.6	Exo_endo_phos_2	Endonuclease-reverse transcriptase	0	0	1	0	0	0	0	0	0	0	0	0	0	0	0	0	0	0	0	0	0	0	0	0	0	0	0	0	0	2	0	0	0	0	0	0	0	0	0	0	0	0	0	0	0	0	0
PF05685.12	Uma2	Putative restriction endonuclease	0	0	0	0	0	0	0	0	0	0	0	0	0	0	0	0	0	0	0	0	0	0	0	0	0	0	0	0	0	0	0	0	0	0	0	0	0	0	0	0	0	1	2	1	1	0	0
PF09217.10	EcoRII-N	Restriction endonuclease EcoRII, N-terminal	0	0	0	0	0	0	0	0	0	0	0	0	0	0	0	0	0	0	0	0	0	0	0	0	0	0	0	0	0	0	0	0	0	0	0	0	0	0	0	0	0	0	0	0	0	0	0
PF09126.10	NaeI	Restriction endonuclease NaeI	0	0	0	0	0	0	0	0	0	0	0	0	0	0	0	0	0	0	0	0	0	0	1	1	1	1	0	0	0	0	0	0	0	0	0	0	0	0	0	0	0	0	0	0	0	0	0
PF12183.8	NotI	Restriction endonuclease NotI	0	0	0	0	0	1	1	0	0	0	0	0	0	0	0	0	0	0	0	0	0	0	0	0	0	0	0	0	0	0	0	0	0	0	0	0	0	0	0	0	0	0	0	0	0	0	0
PF04555.13	XhoI	Restriction endonuclease XhoI	0	0	0	0	0	0	0	0	0	0	0	0	0	0	0	0	0	0	0	0	0	0	0	0	0	0	1	0	0	0	0	0	0	0	0	0	0	0	0	0	0	0	0	0	0	0	0
PF08722.11	Tn7_Tnp_TnsA_N	TnsA endonuclease N terminal	0	0	0	0	0	1	1	0	2	2	0	0	0	0	0	0	1	0	0	0	0	0	0	1	1	0	0	0	0	1	0	0	0	0	2	0	0	0	0	2	0	2	2	2	1	1	0
PF13691.6	Lactamase_B_4	tRNase Z endonuclease	0	0	0	0	0	0	0	0	0	0	0	0	0	0	0	0	0	0	0	0	0	0	0	0	0	0	0	0	0	0	0	0	0	0	0	0	0	0	0	0	0	0	0	0	0	0	0
PF02963.16	EcoRI	Restriction endonuclease EcoRI	0	0	0	0	0	1	1	0	0	0	0	0	0	0	0	0	0	0	0	0	0	0	0	0	0	0	0	0	0	0	0	0	0	0	0	0	0	0	0	0	0	0	0	0	0	0	0
PF09563.10	RE_LlaJI	LlaJI restriction endonuclease	0	0	0	0	0	0	0	0	0	0	0	0	0	0	0	0	0	0	0	0	0	0	0	0	0	0	0	0	0	0	0	0	0	0	0	0	0	0	0	0	0	0	0	0	0	0	0
PF00961.19	LAGLIDADG_1	LAGLIDADG endonuclease	0	0	0	0	0	0	0	0	0	3	0	0	0	0	0	0	0	0	0	0	0	0	0	0	0	0	0	0	0	0	0	0	0	0	0	0	0	0	0	0	0	0	0	0	0	0	0
PF15515.6	MvaI_BcnI	MvaI/BcnI restriction endonuclease family	0	0	0	0	0	0	0	0	0	1	0	0	0	0	0	0	0	0	0	0	0	0	0	0	0	0	0	0	0	0	0	0	0	0	0	0	0	0	0	0	0	0	0	0	0	0	0
		SUM	12	30	15	11	9	17	17	11	17	17	14	16	19	15	15	13	15	12	24	15	11	13	15	16	11	10	12	12	13	19	18	14	11	17	7	7	9	11	7	12	13	24	81	21	20	12	8
Transposases
PF02914.15	DDE_2	Bacteriophage Mu transposase	0	0	0	0	0	0	0	0	0	0	0	0	0	0	0	0	0	0	0	0	0	0	0	0	1	0	0	0	0	0	0	0	0	0	0	0	0	0	0	0	0	0	0	0	0	0	0
PF13542.6	HTH_Tnp_ISL3	Helix-turn-helix domain of transposase family ISL3	1	2	0	0	1	0	0	0	0	1	1	1	0	0	0	0	0	2	1	0	1	0	0	0	0	0	0	1	1	1	0	0	0	1	1	0	0	0	0	1	0	0	1	1	0	0	1
PF13022.6	HTH_Tnp_1_2	Helix-turn-helix of insertion element transposase	0	0	0	2	0	0	0	0	0	0	0	0	0	0	0	0	0	0	0	0	0	0	0	0	0	0	0	0	0	0	0	0	0	0	0	0	0	0	0	0	0	0	0	0	0	0	1
PF13006.7	Nterm_IS4	Insertion element 4 transposase N-terminal	0	0	0	0	0	0	0	0	0	0	0	0	0	0	0	0	0	0	0	0	0	0	0	0	0	0	0	0	0	0	0	0	0	0	0	0	0	0	0	0	0	0	0	0	0	0	0
PF03400.13	DDE_Tnp_IS1	IS1 transposase	0	0	0	1	0	0	0	0	0	0	0	0	0	0	0	0	0	0	0	0	0	0	0	0	0	0	0	0	0	0	0	0	0	0	0	0	0	0	0	0	0	1	46	1	1	0	0
PF12762.7	DDE_Tnp_IS1595	ISXO2-like transposase domain	0	0	0	0	0	0	0	0	0	0	0	0	0	0	0	0	0	0	0	3	0	0	0	0	1	0	0	0	0	0	0	1	1	1	1	0	2	0	0	0	2	2	9	1	3	0	0
PF09299.11	Mu-transpos_C	Mu transposase, C-terminal	0	1	0	0	1	2	2	0	1	3	1	0	1	1	1	1	2	0	3	3	0	0	0	4	1	0	0	0	0	1	0	0	4	0	1	0	0	0	0	1	0	2	0	0	1	2	1
PF10551.9	MULE	MULE transposase domain	0	0	0	0	0	0	0	0	0	0	0	0	0	0	0	0	0	0	0	0	0	0	0	0	0	0	0	0	0	0	0	0	0	0	0	0	0	0	0	0	0	0	0	0	0	0	0
PF01385.19	OrfB_IS605	Probable transposase	0	0	0	0	0	0	1	0	0	0	0	0	0	1	0	0	0	0	8	0	0	0	0	0	0	0	0	0	0	0	0	0	0	0	0	0	0	0	0	0	0	11	11	1	7	1	0
PF04986.13	Y2_Tnp	Putative transposase	0	0	0	0	0	1	1	0	0	0	1	0	6	0	0	0	0	0	0	0	0	0	0	0	0	0	0	0	0	0	0	0	0	0	0	0	0	0	0	0	0	4	12	2	5	1	0
PF07282.11	OrfB_Zn_ribbon	Putative transposase DNA-binding domain	0	0	0	0	0	0	1	0	0	0	0	0	0	1	0	0	0	0	6	0	0	0	0	0	0	0	0	0	0	0	0	0	0	0	0	0	0	0	0	0	0	6	10	1	3	3	0
PF13340.6	DUF4096	Putative transposase of IS4/5 family (DUF4096)	2	2	0	0	1	1	1	0	3	2	1	0	6	7	7	1	0	0	1	1	2	3	4	0	0	0	1	0	1	0	4	0	3	5	0	0	0	0	11	0	0	1	9	6	4	0	0
PF07592.11	DDE_Tnp_ISAZ013	Rhodopirellula transposase DDE domain	0	0	0	0	0	0	0	0	0	0	0	0	0	0	0	0	0	0	0	0	0	0	0	0	0	0	0	0	0	0	0	0	0	0	0	0	0	0	0	0	0	0	1	1	2	0	0
PF01526.17	DDE_Tnp_Tn3	Tn3 transposase DDE domain	0	0	0	0	0	0	0	0	0	0	0	0	2	0	0	0	0	0	0	0	0	0	2	0	0	0	0	0	0	0	0	0	1	2	0	0	0	1	0	1	0	1	1	4	0	2	0
PF01609.21	DDE_Tnp_1	Transposase DDE domain	0	7	1	1	1	2	2	0	1	0	1	0	17	0	0	1	1	1	0	1	3	1	2	1	6	0	9	0	0	1	4	0	2	1	0	0	0	1	2	0	0	10	92	24	18	10	3
PF01610.17	DDE_Tnp_ISL3	Transposase	0	5	0	0	0	3	3	0	0	0	0	0	0	0	0	0	0	0	0	0	0	0	0	0	0	0	0	0	0	0	0	0	0	0	0	0	0	0	0	2	0	6	9	1	0	0	2
PF01710.16	HTH_Tnp_IS630	Transposase	0	0	0	0	0	0	0	0	0	0	0	0	0	0	0	0	0	0	0	0	0	0	0	0	0	0	0	0	0	0	0	0	0	0	0	0	0	0	1	0	0	0	0	0	0	0	0
PF13007.7	LZ_Tnp_IS66	Transposase C of IS166 homeodomain	0	0	0	0	3	3	3	0	1	0	0	0	1	1	1	1	0	0	2	3	0	0	0	0	0	0	3	0	0	0	1	0	0	3	0	0	0	0	0	0	0	3	2	2	2	2	1
PF13612.6	DDE_Tnp_1_3	Transposase DDE domain	0	0	0	1	0	0	0	1	0	0	0	1	0	0	0	0	0	0	0	0	0	0	0	0	0	0	0	0	0	0	0	0	0	0	0	0	0	0	0	0	0	5	2	8	4	0	0
PF13586.6	DDE_Tnp_1_2	Transposase DDE domain	1	3	0	0	2	2	2	1	2	2	1	5	6	9	9	0	0	0	1	1	2	1	2	0	1	0	1	0	1	0	6	0	3	3	0	0	0	0	8	0	0	2	2	4	3	0	0
PF13751.6	DDE_Tnp_1_6	Transposase DDE domain	0	10	0	0	0	1	1	0	0	0	1	0	4	1	1	0	0	2	0	0	1	0	0	1	1	0	0	0	0	0	0	0	0	0	0	0	0	0	0	0	0	2	28	6	1	0	0
PF13737.6	DDE_Tnp_1_5	Transposase DDE domain	0	0	0	0	0	1	1	0	0	0	0	0	11	0	0	2	2	0	1	2	3	0	1	0	7	0	0	0	0	0	0	0	0	0	0	0	0	2	0	0	0	0	0	0	0	0	0
PF13701.6	DDE_Tnp_1_4	Transposase DDE domain group 1	0	21	0	0	0	0	0	0	2	0	0	0	0	0	0	0	0	0	0	0	0	0	0	0	0	0	0	0	0	0	1	0	0	0	0	0	0	2	0	0	0	2	46	5	3	1	2
PF14706.6	Tnp_DNA_bind	Transposase DNA-binding	0	0	0	0	0	0	0	0	0	0	0	0	0	0	0	0	0	0	0	0	0	0	0	0	0	0	0	0	0	0	0	0	0	0	0	0	0	0	0	0	0	0	0	2	2	0	0
PF05598.11	DUF772	Transposase domain (DUF772)	0	5	3	0	0	2	2	0	0	1	1	0	3	1	1	0	0	1	0	0	1	0	0	1	6	0	0	0	0	0	1	0	2	1	0	0	0	0	0	2	0	2	11	4	1	7	1
PF02371.16	Transposase_20	Transposase IS116/IS110/IS902 family	0	10	0	2	2	4	5	1	0	2	0	2	16	1	0	4	3	4	6	4	2	0	0	0	0	0	2	1	0	0	15	1	3	5	0	0	0	2	0	1	0	11	23	20	14	1	0
PF01797.16	Y1_Tnp	Transposase IS200 like	0	0	0	3	0	0	0	1	1	2	1	0	2	0	0	1	1	1	2	0	0	0	0	0	0	0	0	0	0	0	0	0	0	0	0	0	0	0	1	0	0	12	9	19	16	4	0
PF03050.14	DDE_Tnp_IS66	Transposase IS66 family	0	0	0	0	7	5	5	1	1	3	0	0	12	1	1	3	0	2	7	3	1	0	4	0	0	0	2	0	0	1	4	0	1	11	0	0	0	0	0	0	0	12	4	12	14	5	2
PF02281.16	Dimer_Tnp_Tn5	Transposase Tn5 dimerisation domain	0	0	0	0	0	0	0	0	0	0	0	0	0	0	0	0	0	0	0	0	0	0	0	0	0	0	0	0	0	0	0	0	0	0	0	0	0	0	0	0	0	0	4	2	2	0	0
PF14319.6	Zn_Tnp_IS91	Transposase zinc-binding domain	0	0	0	0	0	0	0	0	0	0	2	0	2	0	0	0	0	0	0	0	0	0	0	0	0	0	0	0	0	0	0	0	0	0	0	0	0	0	0	0	0	4	10	3	3	2	0
PF12760.7	Zn_Tnp_IS1595	Transposase zinc-ribbon domain	0	0	0	1	0	0	0	0	0	0	0	0	0	0	0	0	0	0	1	0	1	0	1	0	0	0	0	0	0	1	1	1	1	0	1	0	2	1	0	0	2	2	8	1	4	0	0
PF00872.18	Transposase_mut	Transposase, Mutator family	0	22	1	0	5	0	0	0	0	0	0	0	0	0	0	0	0	0	2	2	0	0	0	0	2	0	0	0	0	0	3	0	0	0	0	0	0	1	0	0	0	0	1	0	0	0	0
PF13005.7	zf-IS66	zinc-finger binding domain of transposase IS66	0	0	0	0	3	2	2	0	1	0	0	0	2	1	1	1	0	2	4	2	0	0	1	0	0	0	2	0	0	0	1	0	0	9	0	0	0	0	0	0	0	0	1	0	0	2	1
PF14690.6	zf-ISL3	zinc-finger of transposase IS204/IS1001/IS1096/IS1165	0	2	0	0	0	2	2	0	0	0	0	0	0	0	0	0	0	0	0	0	0	0	0	0	0	0	0	0	0	0	0	0	0	0	0	0	0	0	0	1	0	2	2	0	0	0	1
PF01548.17	DEDD_Tnp_IS110	Transposase	0	21	0	1	1	6	9	0	0	0	1	1	13	3	0	7	3	2	6	1	4	0	0	0	0	0	3	1	0	0	15	1	3	2	0	0	0	0	0	2	0	7	57	8	3	1	0
PF01527.20	HTH_Tnp_1	Transposase	3	15	1	0	6	8	7	2	5	7	12	1	8	3	3	5	3	7	9	8	2	0	4	0	10	1	6	2	0	8	20	2	7	8	3	0	1	1	3	0	2	7	35	5	9	5	7
PF04754.12	Transposase_31	Putative transposase, YhgA-like	0	0	0	0	0	0	0	0	0	0	0	0	0	0	0	0	0	0	0	0	0	0	0	0	0	0	0	0	0	0	0	0	0	0	0	0	0	0	0	0	0	0	0	0	0	0	0
		SUM	7	126	6	12	33	45	50	7	18	23	24	11	112	31	25	27	15	24	60	34	23	5	21	7	36	1	29	5	3	13	76	6	31	52	7	0	5	11	26	11	6	117	446	144	125	49	23
Type II Secretion System
PF00263.21	Secretin	Bacterial type II and III secretion system protein	0	0	2	1	0	0	0	1	1	1	1	1	2	1	1	1	1	1	6	2	2	1	1	1	2	1	1	2	2	4	7	2	2	1	4	1	1	2	1	0	2	10	8	12	9	5	1
PF03958.17	Secretin_N	Bacterial type II/III secretion system short domain	0	0	1	0	0	0	0	0	0	0	0	0	0	0	0	0	0	0	0	0	3	0	0	0	0	0	0	0	0	3	2	0	0	0	2	0	0	0	0	0	3	13	11	11	11	3	1
PF16549.5	T2SSS_2	Type II secretion system (T2SS) pilotin, S protein	0	0	0	0	0	0	0	0	0	0	0	0	0	0	0	0	0	0	0	0	0	0	0	0	0	0	0	0	0	0	0	0	0	0	0	0	0	0	1	0	0	0	0	0	0	0	0
PF05157.15	T2SSE_N	Type II secretion system (T2SS), protein E, N-terminal domain	0	0	1	0	1	1	1	2	2	2	1	1	3	2	2	2	2	2	2	2	4	2	1	1	1	0	2	0	0	0	0	0	0	0	1	0	1	0	0	0	0	4	3	4	4	0	1
PF00482.23	T2SSF	Type II secretion system (T2SS), protein F	10	9	3	3	0	0	0	6	6	6	6	6	8	11	11	6	8	5	13	7	12	7	6	6	6	11	6	6	6	4	6	7	7	6	7	5	6	7	4	0	8	8	11	10	10	10	2
PF08334.11	T2SSG	Type II secretion system (T2SS), protein G	0	0	0	0	0	0	0	0	0	0	0	0	1	0	0	0	0	0	0	0	2	0	0	0	0	0	0	0	0	0	0	0	0	0	1	0	0	0	0	0	1	3	2	2	2	1	0
PF02501.17	T2SSI	Type II secretion system (T2SS), protein I	0	0	0	0	0	0	0	0	0	0	0	0	0	0	0	0	0	0	0	0	0	0	0	0	0	0	0	0	0	0	0	0	0	0	2	0	0	0	0	0	1	3	2	2	2	1	0
PF11612.8	T2SSJ	Type II secretion system (T2SS), protein J	0	0	0	0	0	0	0	0	0	0	0	0	0	0	0	0	0	0	0	0	2	0	0	0	0	0	0	0	0	0	0	0	0	0	1	0	0	0	0	0	1	3	2	2	2	1	0
PF03934.13	T2SSK	Type II secretion system (T2SS), protein K	0	0	0	0	0	0	0	0	0	0	0	0	0	0	0	0	0	0	0	0	1	0	0	0	0	0	0	0	0	0	0	0	0	0	1	0	0	0	0	0	1	3	2	2	2	1	0
PF05134.13	T2SSL	Type II secretion system (T2SS), protein L	0	0	0	0	0	0	0	0	0	0	0	0	0	0	0	0	0	0	0	0	0	0	0	0	0	0	0	0	0	0	0	0	0	0	0	0	0	0	0	0	1	4	2	3	3	2	0
PF04612.12	T2SSM	Type II secretion system (T2SS), protein M	0	0	0	0	0	0	0	0	0	0	0	0	0	0	0	0	0	0	0	0	2	0	0	0	0	0	1	0	0	0	0	0	0	0	1	0	0	0	0	0	1	3	3	2	2	1	0
PF10741.9	T2SSM_b	Type II secretion system (T2SS), protein M subtype b	0	0	0	0	0	0	0	0	0	0	0	0	0	0	0	0	0	0	0	0	2	0	0	0	0	0	0	0	0	0	0	0	0	0	0	0	0	0	0	0	0	0	0	0	0	0	0
PF01203.19	T2SSN	Type II secretion system (T2SS), protein N	0	0	0	0	0	0	0	0	0	0	0	0	0	0	0	0	4	6	0	0	0	0	0	8	0	4	5	0	0	0	0	0	0	0	1	0	0	0	0	0	0	1	1	1	1	1	0
PF16537.5	T2SSB	Type II secretion system protein B	0	0	0	0	0	0	0	0	0	0	0	0	0	0	0	0	0	0	0	0	0	0	0	0	0	0	0	0	0	0	0	0	0	0	0	0	0	0	0	0	0	0	0	0	0	0	0
PF11356.8	T2SSC	Type II secretion system protein C	0	0	0	0	0	0	0	0	0	0	0	0	0	0	0	0	0	0	0	0	2	0	0	0	0	0	0	0	0	0	0	0	0	0	1	0	0	0	0	0	2	3	2	2	2	2	0
PF00437.20	T2SSE	Type II/IV secretion system protein	4	2	1	1	2	2	2	1	1	1	1	1	4	3	3	3	4	2	5	2	7	1	3	2	1	2	1	3	3	1	2	1	7	6	3	3	2	4	1	0	5	9	8	10	10	3	4
PF09477.10	Type_III_YscG	Bacterial type II secretion system chaperone protein (type_III_yscG)	0	0	0	0	0	0	0	0	0	0	0	0	0	0	0	0	0	0	0	0	0	0	0	0	0	0	0	0	0	0	0	0	0	0	0	0	0	0	0	0	0	0	0	0	0	0	0
		SUM	14	11	8	5	3	3	3	10	10	10	9	9	18	17	17	12	19	16	26	13	39	11	11	18	10	18	16	11	11	12	17	10	16	13	25	9	10	13	7	0	26	67	57	63	60	31	9
Type III Secretion System
PF09613.10	HrpB1_HrpK	Bacterial type III secretion protein (HrpB1_HrpK)	0	0	0	0	0	0	0	2	1	2	1	1	0	0	0	0	1	0	0	0	0	0	0	0	1	0	1	0	0	2	0	1	0	0	0	0	0	0	0	0	0	0	0	0	0	0	0
PF09487.10	HrpB2	Bacterial type III secretion protein (HrpB2)	0	0	0	4	0	0	0	0	0	0	0	0	0	0	0	0	0	0	0	0	0	0	0	0	0	0	0	0	0	0	0	0	0	0	0	0	0	0	0	0	0	0	0	0	0	0	0
PF17001.5	T3SS_basalb_I	Type III secretion basal body protein I, YscI, HrpB, PscI	0	0	0	0	0	0	0	0	0	0	0	0	0	0	0	0	0	0	0	0	0	0	0	0	0	0	0	0	0	1	2	0	0	0	0	0	0	0	0	0	0	1	2	1	1	0	0
PF09392.10	T3SS_needle_F	Type III secretion needle MxiH, YscF, SsaG, EprI, PscF, EscF	0	0	0	0	0	0	0	0	0	0	0	0	0	0	0	0	0	0	0	0	0	0	0	0	0	0	0	0	0	1	1	0	0	0	0	0	0	0	0	0	0	1	1	1	1	0	0
PF09483.10	HpaP	Type III secretion protein (HpaP)	0	0	0	0	0	0	0	0	0	0	0	0	0	0	0	0	0	0	0	0	0	0	0	0	0	0	0	0	0	0	0	0	0	0	0	0	0	0	0	0	0	2	1	2	2	0	0
PF07321.12	YscO	Type III secretion protein YscO	0	0	0	0	0	0	0	0	0	0	0	0	0	0	0	0	0	0	0	0	0	0	0	0	0	0	0	0	0	1	1	0	0	0	0	0	0	0	0	0	0	1	1	1	1	0	0
PF09619.10	YscW	Type III secretion system lipoprotein chaperone (YscW)	0	0	0	0	0	0	0	1	1	1	1	1	2	1	1	1	1	0	0	0	0	2	0	0	0	0	1	1	1	0	0	0	0	0	0	0	0	1	0	1	0	1	1	1	1	0	1
PF09621.10	LcrR	Type III secretion system regulator (LcrR)	0	0	0	0	0	0	0	0	0	0	0	0	0	0	0	0	0	0	0	0	0	0	0	0	0	0	0	0	0	0	0	0	0	0	0	0	0	0	0	0	0	0	0	0	0	0	0
PF13327.6	T3SS_LEE_assoc	Type III secretion system subunit	0	0	0	0	0	0	0	0	0	0	0	0	0	0	0	0	0	0	0	0	0	0	0	0	0	0	0	0	0	0	0	0	0	0	0	0	0	0	0	0	0	0	0	0	0	0	0
PF09474.10	Type_III_YscX	Type III secretion system YscX (type_III_YscX)	0	0	0	0	0	0	0	0	0	0	0	0	0	0	0	0	0	0	0	0	0	0	0	0	0	0	0	0	0	1	0	0	0	0	0	0	0	0	0	0	0	0	0	0	0	0	0
PF09477.10	Type_III_YscG	Bacterial type II secretion system chaperone protein (type_III_yscG)	0	0	0	0	0	0	0	0	0	0	0	0	0	0	0	0	0	0	0	0	0	0	0	0	0	0	0	0	0	0	0	0	0	0	0	0	0	0	0	0	0	0	0	0	0	0	0
PF08988.10	T3SS_needle_E	Type III secretion system, cytoplasmic E component of needle	0	0	0	0	0	0	0	0	0	0	0	0	0	0	0	0	0	0	0	0	0	0	0	0	0	0	0	0	0	1	1	0	0	0	0	0	0	0	0	0	0	1	1	1	1	0	0
PF04518.12	Effector_1	Effector from type III secretion system	0	0	0	0	0	1	1	0	0	0	0	0	0	0	0	0	0	0	0	0	0	0	0	0	0	0	0	0	0	0	0	0	0	0	0	0	0	0	0	0	0	0	0	0	0	0	0
PF16535.5	T3SSipB	Type III cell invasion protein SipB	0	0	0	0	0	0	0	0	0	0	0	1	0	0	0	0	0	0	0	0	0	0	0	0	0	0	0	0	0	0	0	0	0	0	0	0	0	0	0	0	0	0	0	0	0	0	0
PF13629.6	T2SS-T3SS_pil_N	Pilus formation protein N terminal region	0	0	0	0	0	0	0	1	1	1	2	2	2	2	2	2	2	2	3	2	1	2	1	1	1	1	1	2	2	2	4	2	2	4	1	2	2	2	1	0	3	0	1	4	2	1	0
PF18269.1	T3SS_ATPase_C	T3SS EscN ATPase C-terminal domain	0	0	0	1	1	1	1	1	1	1	1	1	1	1	1	1	1	1	2	1	1	1	1	0	1	1	1	1	1	3	2	2	2	2	1	1	1	1	1	1	1	4	2	3	3	1	1
PF16697.5	Yop-YscD_cpl	Inner membrane component of T3SS, cytoplasmic domain	3	1	0	0	0	0	0	0	0	0	0	0	1	1	1	1	0	0	0	0	0	0	0	0	0	0	0	0	0	1	1	0	0	0	0	0	1	0	0	0	0	1	2	1	1	0	0
PF16693.5	Yop-YscD_ppl	Inner membrane component of T3SS, periplasmic domain	0	0	0	0	0	0	0	0	0	0	0	0	0	0	0	0	0	0	0	0	0	0	0	0	0	0	0	0	0	2	1	0	0	0	0	0	0	0	0	0	0	1	1	1	1	0	0
PF09025.10	T3SS_needle_reg	YopR, type III needle-polymerisation regulator	0	0	0	0	0	0	0	0	0	0	0	0	0	0	0	0	0	0	0	0	0	0	0	0	0	0	0	0	0	0	0	0	0	0	0	0	0	0	0	0	0	0	0	0	0	0	0
		SUM	3	1	0	5	1	2	2	5	4	5	5	6	6	5	5	5	5	3	5	3	2	5	2	1	3	2	4	4	4	15	13	5	4	6	2	3	4	4	2	2	4	13	13	16	14	2	2
Type IV Secretion System
PF11130.8	TraC_F_IV	F pilus assembly Type-IV secretion system for plasmid transfer	0	0	0	0	0	0	0	0	0	0	0	0	0	0	0	0	0	0	0	0	0	0	0	0	0	0	0	0	0	0	0	0	0	0	0	0	1	0	0	0	0	0	0	0	0	3	0
PF12293.8	T4BSS_DotH_IcmK	Putative outer membrane core complex of type IVb secretion	0	0	0	0	0	0	0	0	0	0	0	0	0	0	0	0	0	0	1	0	0	0	0	0	0	0	0	0	0	0	0	0	0	0	0	0	0	0	0	0	0	0	0	0	0	0	0
PF13675.6	PilJ	Type IV pili methyl-accepting chemotaxis transducer N-term	0	0	3	4	0	0	0	0	0	0	0	0	4	0	0	0	0	3	0	0	0	0	0	0	0	0	0	0	0	0	0	5	4	0	0	0	0	0	0	0	0	1	5	3	3	1	0
PF11104.8	PilM_2	Type IV pilus assembly protein PilM;	0	0	0	0	0	1	1	1	1	1	1	1	1	1	1	1	1	0	1	1	1	1	1	1	1	1	1	0	0	0	0	0	0	0	0	0	0	0	0	0	0	1	1	1	1	0	1
PF13681.6	PilX	Type IV pilus assembly protein PilX C-term	0	0	0	0	0	0	0	0	0	0	0	0	0	0	0	0	0	0	0	0	0	0	0	0	0	0	0	0	0	0	0	0	0	0	0	0	0	0	0	0	0	1	2	2	1	0	1
PF16074.5	PilW	Type IV Pilus-assembly protein W	0	0	0	0	0	0	0	0	0	0	0	0	0	0	0	0	0	0	0	0	0	0	0	0	0	0	0	0	0	0	0	0	0	0	0	0	0	0	0	0	0	3	2	3	3	0	1
PF07996.11	T4SS	Type IV secretion system proteins	0	0	1	0	3	1	1	0	0	0	0	0	2	0	0	2	4	1	0	3	9	0	2	0	0	0	0	0	0	0	0	0	0	0	1	0	0	1	0	0	1	0	0	0	0	0	0
PF10412.9	TrwB_AAD_bind	Type IV secretion-system coupling protein DNA-binding domain	0	0	2	1	2	0	0	0	0	2	0	0	2	0	0	1	3	3	2	2	3	0	0	0	0	0	0	1	1	2	1	1	2	2	1	1	3	1	0	0	4	2	1	0	0	2	0
PF05101.13	VirB3	Type IV secretory pathway, VirB3-like protein	0	0	0	0	1	3	3	0	0	0	0	0	2	0	0	2	3	1	0	1	4	0	2	0	0	0	0	0	1	0	1	0	4	5	1	2	1	1	0	0	2	0	0	0	0	0	0
PF02534.14	T4SS-DNA_transf	Type IV secretory system Conjugative DNA transfer	1	1	4	0	3	4	5	0	1	2	0	3	5	0	0	2	3	1	0	1	7	0	2	0	0	0	0	1	4	0	1	0	4	6	1	0	0	2	0	2	1	1	0	0	0	0	0
PF16932.5	T4SS_TraI	Type IV secretory system, conjugal DNA-protein transfer	0	0	0	0	0	0	0	0	0	0	0	0	0	0	0	0	0	0	1	0	0	0	0	0	0	0	0	0	0	0	0	0	0	0	0	0	0	0	0	0	0	0	0	0	0	0	0
PF11393.8	T4BSS_DotI_IcmL	Type-IV b secretion system, inner-membrane complex component	0	0	0	0	0	0	0	0	0	0	0	0	0	0	0	0	0	0	1	0	0	0	0	0	0	0	0	0	0	0	0	0	0	0	0	0	0	0	0	0	0	0	0	0	0	0	0
PF16734.5	Pilin_GH	Type IV pilin-like G and H, putative	0	0	1	0	0	0	0	0	0	0	0	0	0	0	0	0	0	0	0	0	0	0	0	0	0	0	0	0	0	0	0	0	0	0	0	0	0	0	0	0	0	0	0	0	0	0	0
PF12293.8	T4BSS_DotH_IcmK	Putative outer membrane core complex of type IVb secretion	0	0	0	0	0	0	0	0	0	0	0	0	0	0	0	0	0	0	1	0	0	0	0	0	0	0	0	0	0	0	0	0	0	0	0	0	0	0	0	0	0	0	0	0	0	0	0
PF16932.5	T4SS_TraI	Type IV secretory system, conjugal DNA-protein transfer	0	0	0	0	0	0	0	0	0	0	0	0	0	0	0	0	0	0	1	0	0	0	0	0	0	0	0	0	0	0	0	0	0	0	0	0	0	0	0	0	0	0	0	0	0	0	0
		SUM	1	1	11	5	9	9	10	1	2	5	1	4	16	1	1	8	14	9	8	8	24	1	7	1	1	1	1	2	6	2	3	6	14	13	4	3	5	5	0	2	8	9	11	9	8	6	3
Type VI Secretion System
PF05936.12	T6SS_VasE	Bacterial Type VI secretion, VC_A0110, EvfL, ImpJ, VasE	0	0	0	0	1	0	0	0	0	0	0	0	0	1	1	1	0	1	0	0	0	0	0	0	1	0	0	0	0	2	1	2	1	1	0	0	0	0	0	0	0	0	0	1	1	0	0
PF06812.12	ImpA_N	ImpA, N-terminal, type VI secretion system	0	0	0	0	1	0	0	0	0	0	0	0	0	1	1	2	0	1	0	0	0	0	0	0	1	0	0	0	0	2	1	4	1	2	0	0	0	0	0	0	0	0	0	0	0	0	0
PF13296.6	T6SS_Vgr	Putative type VI secretion system Rhs element Vgr	0	0	0	0	0	0	0	0	0	0	0	0	0	0	0	0	0	0	0	0	0	0	0	0	0	0	0	0	0	0	0	0	0	0	0	0	0	0	0	0	0	0	0	0	0	0	0
PF09867.9	TagF_N	TagF N-terminal domain, Type VI secretion system-associated	0	0	0	0	1	0	0	0	0	0	0	0	0	1	1	1	0	1	0	0	0	0	0	0	1	0	0	0	0	0	1	3	1	1	0	0	0	0	0	0	0	0	0	0	0	0	0
PF12790.7	T6SS-SciN	Type VI secretion lipoprotein, VasD, EvfM, TssJ, VC_A0113	0	0	0	0	1	0	0	0	0	0	0	0	0	0	0	0	0	0	0	0	0	0	0	0	0	0	0	0	0	3	0	1	1	0	0	0	0	0	0	0	0	0	1	1	1	0	0
PF06744.12	IcmF_C	Type VI secretion protein IcmF C-terminal	0	0	0	0	2	0	0	0	0	0	0	0	0	1	1	1	0	1	0	0	0	0	0	0	1	0	0	0	0	2	1	3	2	1	0	0	0	0	0	0	0	0	0	1	1	0	0
PF05943.12	VipB	Type VI secretion protein, EvpB/VC_A0108, tail sheath	0	0	0	0	1	0	0	0	0	0	0	0	0	3	3	3	0	1	0	0	0	0	0	0	3	0	0	0	0	3	1	2	1	1	0	0	0	0	0	0	0	0	0	2	2	0	0
PF14113.6	Tae4	Type VI secretion system (T6SS), amidase effector protein 4	0	0	0	0	0	0	0	0	0	0	0	0	1	0	0	0	0	0	0	0	0	0	0	0	0	0	0	0	0	0	1	0	0	0	0	0	0	0	0	0	0	0	0	0	0	0	0
PF05638.12	T6SS_HCP	Type VI secretion system effector, Hcp	0	0	0	0	1	0	0	0	0	0	0	0	0	1	1	1	0	1	0	0	0	6	0	0	1	0	0	0	0	3	1	3	2	1	0	0	0	0	0	0	0	0	0	1	1	0	0
PF09850.9	DotU	Type VI secretion system protein DotU	0	0	0	0	1	0	0	0	0	0	0	0	0	1	1	1	0	1	0	0	0	0	0	0	1	0	0	0	0	2	3	2	1	2	0	0	0	0	0	0	0	0	0	1	1	0	0
PF11319.8	VasI	Type VI secretion system VasI, EvfG, VC_A0118	0	0	0	0	0	0	0	0	0	0	0	0	0	0	0	0	0	0	0	0	0	0	0	0	0	0	0	0	0	2	0	0	0	0	0	0	0	0	0	0	0	0	0	0	0	0	0
PF04717.12	Phage_base_V	Type VI secretion system, phage-baseplate injector	0	0	0	0	0	0	0	0	0	0	0	0	0	0	0	0	0	0	0	0	1	0	1	0	0	0	0	0	0	2	0	1	1	0	0	0	0	0	0	0	1	0	2	1	0	0	0
PF05947.12	T6SS_TssF	Type VI secretion system, TssF	0	0	0	0	1	0	0	0	0	0	0	0	0	1	1	1	0	1	0	0	0	0	0	0	1	0	0	0	0	2	1	2	1	1	0	0	0	0	0	0	0	0	0	1	1	0	0
PF17561.2	TssO	Type VI secretion system, TssO	0	0	0	0	0	0	0	0	0	0	0	0	0	0	0	0	0	0	0	0	0	0	0	0	0	0	0	0	0	0	0	0	0	0	0	0	0	0	0	0	0	0	0	0	0	0	0
PF17643.1	TssR	Type VI secretion system, TssR	0	0	0	0	0	0	0	0	0	0	0	0	0	0	0	0	0	0	0	0	0	2	0	0	0	0	1	0	0	0	0	0	0	0	0	0	0	0	0	0	0	0	0	0	0	0	0
PF05591.12	T6SS_VipA	Type VI secretion system, VipA, VC_A0107 or Hcp2	0	0	0	0	1	0	0	0	0	0	0	0	0	3	3	3	0	1	0	0	0	0	0	0	3	0	0	0	0	3	1	2	1	1	0	0	0	0	0	0	0	0	0	1	1	0	0
PF16989.5	T6SS_VasJ	Type VI secretion, EvfE, EvfF, ImpA, BimE, VC_A0119, VasJ	0	0	0	0	0	0	0	0	0	0	0	0	0	0	0	0	0	0	0	0	0	0	0	0	0	0	0	0	0	2	0	2	2	0	0	0	0	0	0	0	0	0	0	0	0	0	0
PF06996.11	T6SS_TssG	Type VI secretion, TssG	0	0	0	0	1	0	0	0	0	0	0	0	0	1	1	1	0	1	0	0	0	0	0	0	1	0	0	0	0	2	1	2	1	1	0	0	0	0	0	0	0	0	0	1	1	0	0
		SUM	0	0	0	0	12	0	0	0	0	0	0	0	1	14	14	15	0	10	0	0	1	8	1	0	14	0	1	0	0	30	13	29	16	12	0	0	0	0	0	0	1	0	3	11	10	0	0
[truncated: 27 more columns]

## Sheet: Graph
	1 Janibacter corallicola NBRC 107790	2 Dietzia sp. WMMA184		3 Cytophaga sp. FL35	4 Aquimarina megaterium EL33		5 Paracoccus isoporae DSM 22220	6 Paracoccus sp. R12_1	7 Paracoccus sp. R12_2	8 Shimia sp. R9_1	9 Shimia sp. R9_2	10 Shimia sp. R9_3	11 Shimia sp. R10_1	12 Shimia sp. R11_0	13 Ruegeria sp. EL01	14 Ruegeria sp. R8_1	15 Ruegeria sp. R8_2	16 Ruegeria sp. R13_0	17 Ruegeria sp. R14_0	18 Sulfitobacter sp. EL44	19 Sulfitobacter sp. R18_1	20 Sulfitobacter sp. R18_2	21 Tropicibacter sp. R15_0	22 Tropicibacter sp. R16_0	23 Nautella sp. R17_0	24 Roseovarius sp. EL26	25 Pseudophaeobacter sp. EL27	26 Rhodobacteraceae bacterium EL53	27 Rhodobacteraceae bacterium EL129	28 Stappia indica EBBD 17.2	29 Stappia indica SBBC49	30 Pseudovibrio sp. FO-BEG1	31 Labrenzia alba EL143	32 Labrenzia_R4_1Pfam	33 Labrenzia sp. R4_2Pfam	34 Labrenzia sp. R5_0		35 Sphingorhabdus sp. EL138	36 Erythrobacter sp. A6_0	37 Erythrobacter sp. A7_0		38 Nitratireductor aquibiodomus EBB 35.1	39 Kiloniella sp. EL199	40 Thalassospira sp. A3_1	41 Brevundimonas sp. A19_0		42 Endozoicomonas acroporae Acr-14	43 Endozoicomonas montiporae CL-33	44 Endozoicomonas sp. G2_1
Ankyrin repeats	5	5		21	50		0	0	0	12	18	11	11	16	0	0	0	0	8	0	0	0	13	6	0	6	7	13	3	4	3	18	12	5	6	8		5	2	5		6	3	2	0		789	11	1128
Tetratricopeptide repeats	14	26		286	775		47	81	75	89	108	119	89	115	142	172	172	206	187	138	88	58	158	147	110	130	127	162	172	144	131	175	282	141	157	270		150	114	99		87	143	168	95		143	122	138
WD40 repeats	0	11		48	186		6	10	10	16	16	35	15	15	22	13	13	12	12	14	6	6	21	13	15	16	7	14	6	20	20	13	43	20	36	35		44	29	19		18	7	8	24		116	37	101
Leucine-rich repeats	0	0		28	197		0	1	1	0	17	0	0	0	6	0	0	4	0	0	1	0	4	19	0	1	0	5	0	0	0	18	0	2	0	2		0	0	0		0	6	0	0		0	0	0
CRISPR proteins	0	0		0	0		0	0	0	0	0	7	1	2	0	1	1	0	0	0	4	0	0	0	0	0	0	0	0	0	4	0	0	0	0	0		0	0	0		0	0	0	0		9	27	24
Endonucleases	12	30		15	11		9	17	17	11	17	17	14	16	19	15	15	13	15	12	24	15	11	13	15	16	11	10	12	12	13	19	18	14	11	17		7	7	9		11	7	12	13		24	81	21
Transposases	7	126		6	12		33	45	50	7	18	23	24	11	112	31	25	27	15	24	60	34	23	5	21	7	36	1	29	5	3	13	76	6	31	52		7	0	5		11	26	11	6		117	446	144
DMSP lyase	0	0		0	0		0	0	0	0	0	0	0	0	1	0	0	1	1	0	0	0	0	1	0	4	2	6	0	0	0	0	1	1	1	1		0	0	0		0	0	0	0		0	0	0
Taurine dioxygenase (TauD)	0	1		0	1		0	1	1	1	1	1	2	1	1	1	1	2	4	1	0	0	0	7	1	2	4	5	4	1	1	0	3	2	2	2		4	1	1		0	2	0	0		1	4	1
Type II secretion system (T2SS)	14	11		8	5		3	3	3	10	10	10	9	9	18	17	17	12	19	16	26	13	39	11	11	18	10	18	16	11	11	12	17	10	16	13		25	9	10		13	7	0	26		67	57	63
Type III secretion system (T3SS)	3	1		0	5		1	2	2	5	4	5	5	6	6	5	5	5	5	3	5	3	2	5	2	1	3	2	4	4	4	15	13	5	4	6		2	3	4		4	2	2	4		13	13	16
Type IV secretion system (T4SS)	1	1		11	5		9	9	10	1	2	5	1	4	16	1	1	8	14	9	8	8	24	1	7	1	1	1	1	2	6	2	3	6	14	13		4	3	5		5	0	2	8		9	11	9
Type VI secretion system (T6SS)	0	0		0	0		12	0	0	0	0	0	0	0	1	14	14	15	0	10	0	0	1	8	1	0	14	0	1	0	0	30	13	29	16	12		0	0	0		0	0	0	1		0	3	11
[truncated: 41 more columns]
